# Supplementary material for: HNF4α isoforms regulate the circadian balance between carbohydrate and lipid metabolism in the liver
Source: Front Endocrinol (Lausanne). 2023 Dec 4;14:1266527. doi: 10.3389/fendo.2023.1266527 (PMC10726135; doi:10.3389/fendo.2023.1266527)
Supplement: Supplementary file 3 [file Table_1.xlsx]

## Sheet: Cover Sheet
Supplementary Table 1. Mouse Liver RNA-seq for WT and a7HMZ HNF4a
Deans et al.
Mouse Info:						Diet Info:
WT & a7HMZ genotypes at three different timepoints + fasted at 10:30am						Fed ad libidum on Vivarium chow (13kcal% fat)
Adult males, 16-20 weeks old						(Purina Test Diet 5001, Newco Distributors, Rancho Cucamonga, CA)
WT= express primarily P1-HNF4a						OR
HMZ = a7HMZ exon swap mice, express only P2-HNF4a						Fasted for 12 hr from ZT15.5 to ZT3.5
WT and a7HMZ are in a mixed 129/Sv plus C57BL/6 background
Sheets
FPKM	Normalized read counts for all genes and every sample
WT vs HMZ 1030	Differential expression analysis comparing WT vs HMZ @ 10:30 (filtered on padj < 0.01)
WT vs HMZ 1330	Differential expression analysis comparing WT vs HMZ @ 13:30 (filtered on padj < 0.01)
WT vs HMZ 2030	Differential expression analysis comparing WT vs HMZ @ 20:30 (filtered on padj < 0.01)
FASTED WT vs HMZ	Differential expression analysis comparing Fasted WT vs Fasted HMZ @ 10:30am (filtered on padj < 0.01)
WT Fed vs Fasted	Differential expression analysis comparing WT FED vs FASTED WT @ 10:30 (filtered on padj < 0.01)
HMZ Fed vs Fasted	Differential expression analysis comparing HMZ FED vs FASTED HMZ @ 10:30 (filtered on padj < 0.01)
Gene	Gene Symbol
baseMean	average normalized read count of gene across all samples
log2FoldChange	log base 2 Fold Change between conditions
lfcSE	standard error of log FC
stat	Wald test statistic
pvalue	P-value of significance
padj	Adjusted p-value for sampling size
WT1030_1	Remaining six columns show normalized read counts for replicates of conditions used in analysis
WT1030_2
WT1030_3
HMZ1030_1
HMZ1030_2
HMZ1030_3

## Sheet: WTvsHMZ 1030
Gene	baseMean	log2FoldChange	lfcSE	stat	pvalue	padj	WT1030_1	WT1030_2	WT1030_3	HMZ1030_1	HMZ1030_2	HMZ1030_3
BC089597	3031.11	4.43409	0.153298	28.9247	5.84818e-184	8.96877e-180	6578.28	5959.38	7293.46	208.406	255.965	334.412
Cyp2c50	21612.9	4.46882	0.186269	23.9912	3.43597e-127	2.6347e-123	47673.1	50614.4	55446.9	1505.12	1682.04	2519.45
Ces2e	3208.75	4.30742	0.182243	23.6355	1.66368e-123	8.50471e-120	8304.67	7984.79	6934.22	351.7	241.888	383.567
Scnn1a	483.077	4.47171	0.1971	22.6875	5.95447e-114	2.28294e-110	1230.36	1185.39	1081.23	44.4296	44.1379	38.3074
0610009B14Rik	0.223165052162034	-5.00535e-17	0.100776	-4.96683e-16	1	NA	0	0	0	0	0	0
Cyp2c54	7185.28	4.15208	0.186377	22.2778	6.06028e-110	1.85881e-106	14250.3	14207.1	18012.6	544.706	755.216	874.136
Cideb	6142.55	1.88135	0.0917	20.5164	1.53821e-93	3.93167e-90	9869.69	9935.82	9674.96	2390.19	2557.5	2890.44
Nr1i3	2652	3.79821	0.186002	20.4202	1.10501e-92	2.42092e-89	3070.32	3031.61	3701.54	259.659	180.325	150.948
Cyp2a12	9502.22	3.24421	0.166837	19.4453	3.19132e-84	6.11776e-81	18278.6	16796.1	17259	1397.07	1371.09	2158.34
Aspdh	1677.4	3.58269	0.185818	19.2806	7.81647e-83	1.33193e-79	2790.08	2910.8	3011.83	159.473	187.488	260.585
Cyp2c37	10879.1	3.51118	0.202733	17.3193	3.36693e-67	5.16352e-64	20409.4	23954	22271.1	1071	1553.45	2215.05
C8g	8503.73	2.35612	0.137497	17.1358	8.0197e-66	1.11809e-62	13948.9	14060.7	12847	2193.49	2170.99	3180.15
Pcp4l1	2548.46	-3.67508	0.21568	-17.0395	4.18269e-65	5.34548e-62	284.833	188.444	268.525	4466.29	3060.68	4549.21
Cdhr5	1164.05	2.42759	0.146258	16.598	7.21041e-62	8.50607e-59	1792.13	1914.61	1991.59	286.243	352.869	348.805
Cyp2d26	19382.4	1.84809	0.111705	16.5445	1.75478e-61	1.92224e-58	28868.8	27410.1	28102	8378.02	7619.58	6828.73
Entpd8	2076.61	2.46064	0.149671	16.4403	9.83858e-61	1.0059e-57	3947.95	3762.14	3969.55	600.516	606.222	770.263
Slc23a1	798.015	2.49095	0.151586	16.4326	1.1177e-60	1.07132e-57	1623.38	1870.56	1803.12	281.063	301.569	297.448
Rad51b	624.289	-4.30297	0.275642	-15.6107	6.15403e-55	5.55166e-52	15.2685	24.7601	18.7451	700.718	541.109	1061.19
Slc3a1	1086.77	2.36363	0.159733	14.7974	1.52321e-49	1.29777e-46	2453.75	2254.58	2670.75	373.202	448.004	505.577
Gpr155	543.199	1.7313	0.120974	14.3113	1.85941e-46	1.50084e-43	911.221	928.13	886.719	298.138	251.848	252.219
Nop9	2558.07	1.63605	0.114467	14.2928	2.42796e-46	1.86176e-43	3738.68	4020.6	4112.18	1109.25	1218.59	1388.44
Cyp2a22	601.395	2.85603	0.202294	14.1182	2.93337e-45	2.1422e-42	1100.06	1031.34	1119.8	86.2167	126.692	167.526
Adrb3	172.016	4.16894	0.298439	13.9691	2.40489e-44	1.67643e-41	365.872	364.071	317.138	11.2612	0	18.7847
Cyp2d40	1428.37	2.02289	0.15226	13.2858	2.79915e-40	1.86642e-37	2427.23	2258.58	1949.66	481.573	464.089	589.962
AI317395	1145.72	1.78312	0.136524	13.0609	5.50955e-39	3.5206e-36	2137.58	1777.39	1780.78	521.912	414.912	646.198
Qpct	1158.31	-1.82401	0.140217	-13.0085	1.09503e-38	6.71736e-36	526.117	509.486	423.549	1678.43	1651.77	2082.15
Perp	1363.77	1.2284	0.0955667	12.8538	8.18523e-38	4.82803e-35	1925.56	1819.65	1801.03	766.618	662.351	897.328
Pdzk1	1834.28	1.71842	0.136491	12.59	2.39801e-36	1.36207e-33	3723.76	3288.86	3376.43	963.475	804.363	1261.12
Sdr9c7	1359.2	2.21676	0.176213	12.58	2.71941e-36	1.48946e-33	2873.5	2913.78	2259.72	509.288	396.712	676.323
Extl1	128.161	3.78935	0.307157	12.3368	5.73726e-35	3.03402e-32	251.21	243.019	212.491	5.58989	2.10669	13.1057
Apoc2	3960.83	1.37626	0.113939	12.0789	1.36528e-33	6.97932e-31	5186.06	4667.26	4441.21	1721.07	1601.05	2057.07
Rogdi	1079.43	-1.86899	0.155859	-11.9915	3.93508e-33	1.94672e-30	340.663	465.023	274.147	1452.98	1207.48	1537.15
Cyp2c44	6977.69	1.79627	0.155132	11.5789	5.2709e-31	2.52608e-28	12807.2	11950.1	11594.9	3732.2	3507.24	2702.33
Nxpe2	230.713	2.93248	0.256533	11.4312	2.92039e-30	1.35719e-27	452.719	591.738	536.71	33.2284	54.9686	66.4862
Srgap3	134.426	3.0354	0.267021	11.3676	6.06168e-30	2.73417e-27	311.212	376.123	282.654	35.8604	21.5025	25.8456
Sult1b1	508.556	2.05654	0.181199	11.3496	7.44767e-30	3.26336e-27	918.494	939.443	1100.6	212.266	173.401	264.265
Lrtm1	134.954	4.14987	0.367353	11.2967	1.36296e-29	5.80623e-27	640.392	781.909	580.176	15.5014	7.05831	7.9713
Aqp8	1461.76	3.27174	0.290485	11.263	1.9981e-29	8.28184e-27	5143.47	7494.49	6034.12	447.349	275.567	594.668
Prg4	324.137	2.09799	0.188138	11.1513	7.05621e-29	2.84774e-26	567.355	502.452	682.12	107.303	123.975	137.553
1110015O18Rik	0	NA	NA	NA	NA	NA	0	0	0	0	0	0
1110017D15Rik	0.102919884603707	0.0170665	0.100776	0.169351	0.865521	NA	1.12209	0	0	0	0	0
Cyp2d13	4656.23	1.73402	0.155933	11.1203	9.99502e-29	3.93035e-26	7472.51	5760.47	6116.74	1763.87	1819.29	1934.1
Emp2	1042.97	-1.52328	0.137387	-11.0875	1.44279e-28	5.48121e-26	544.821	565.428	456.668	1589.27	1408.26	1680.25
Slco2b1	3720.39	1.57487	0.142058	11.0861	1.46537e-28	5.48121e-26	5879.71	5985.57	5861.66	2153.06	1570.4	2003.33
1110025L11Rik	0	NA	NA	NA	NA	NA	0	0	0	0	0	0
Cyp2b13	425.917	-3.85931	0.352738	-10.941	7.33765e-28	2.67929e-25	47.6848	25.1592	37.9542	1642.51	1415.94	1534.38
1110028F18Rik	0.0901475668416531	0.0223639	0.100776	0.221917	0.824378	NA	0	2.16354	0	0	0	0
Fermt2	2641.25	1.17804	0.108466	10.8609	1.76997e-27	6.31262e-25	4857.3	4837.58	4478.76	2231.88	1740.4	2193
1110032F04Rik	0.136512758888614	1.18877e-17	0.100776	1.17962e-16	1	NA	0	0	0	0	0	0
Olfm3	77.0272	3.47075	0.320763	10.8203	2.75891e-27	9.61607e-25	211.235	242.217	170.301	9.15611	10.4478	5.41576
Serinc2	1149.5	-1.56337	0.144942	-10.7862	4.00102e-27	1.36355e-24	387.23	428.193	384.792	1306.22	1049.67	1338.96
1110036E04Rik	0.351043337207185	0.0211159	0.100776	0.209534	0.834032	NA	0	1.8535	0	0	0	0
Ceacam1	4865.16	1.06435	0.100107	10.6321	2.11375e-26	7.04707e-24	7545.39	7533.69	7880.6	3953.29	3661.06	3246.86
Camk1d	1962.38	2.01548	0.189817	10.618	2.4579e-26	8.02007e-24	4719.7	5744.82	5260.84	1375.02	1225.99	967.795
Rarres1	615.693	2.38222	0.225411	10.5683	4.17887e-26	1.33515e-23	849.216	907.004	893.523	86.5281	153.883	186.355
Abcd2	961.513	-1.83789	0.174221	-10.5492	5.12425e-26	1.60378e-23	398.642	302.14	449.607	1815.3	1415.32	1177.78
Haao	12249.3	1.10925	0.105339	10.5303	6.26627e-26	1.92199e-23	18532	19641.3	18906.6	7885.21	8476.73	9699.34
B4galnt3	21.8455	3.84996	0.368449	10.4491	1.47895e-25	4.4473e-23	80.4279	51.6509	58.9578	0	0	0
Olfml1	301.201	1.91153	0.183949	10.3917	2.7061e-25	7.98091e-23	512.176	705.587	458.709	119.412	156.114	136.923
Lrit1	300.747	1.99381	0.193195	10.3202	5.71036e-25	1.65234e-22	757.657	706.87	623.95	138.538	175.194	166.215
Mug1	189374	1.3072	0.12783	10.2261	1.51424e-24	4.30045e-22	322667	303786	298604	132358	125999	106130
Tmem98	228.298	-1.55465	0.154645	-10.053	8.90698e-24	2.48359e-21	83.2503	101.98	116.662	316.767	282.939	312.656
1110059M19Rik	0	NA	NA	NA	NA	NA	0	0	0	0	0	0
Spns2	515.998	1.94619	0.193908	10.0367	1.05163e-23	2.87996e-21	875.648	917.708	966.292	190.59	226.718	231.618
1190002F15Rik	0.528920849958817	-0.0540063	0.15779	-0.342267	0.73215	NA	0	0	0	1.934	0	0
Alas2	3334	1.06868	0.106638	10.0216	1.22538e-23	3.29691e-21	4937.71	5200.93	5203.08	2320.53	2297.7	2584.07
Fmn1	100.437	2.23596	0.224606	9.95504	2.39727e-23	6.33871e-21	288.443	386.546	326.759	89.6438	55.5409	46.4789
1190003K10Rik	0	NA	NA	NA	NA	NA	0	0	0	0	0	0
Aqp4	88.4258	3.53264	0.357396	9.88438	4.86603e-23	1.26484e-20	150.861	161.102	132.596	2.73278	0	3.8461
Ptk6	15.8068	3.78877	0.383433	9.88117	5.02442e-23	1.28424e-20	72.9938	99.813	51.0121	0	0	0
Slc17a4	763.532	1.15025	0.116446	9.87794	5.18886e-23	1.30453e-20	1563.83	1651.45	1564.39	830.886	649.086	650.382
5330417C22Rik	115.066	-2.78722	0.284217	-9.80667	1.05393e-22	2.60695e-20	18.1045	29.1956	25.6429	362.08	207.643	163.628
Myh10	268.166	1.92967	0.196914	9.79958	1.13055e-22	2.70908e-20	572.577	565.546	555.588	168.639	153.861	91.1133
Rdh5	295.077	2.21101	0.225589	9.80108	1.11387e-22	2.70908e-20	543.717	603.381	496.878	66.7454	95.9348	137.132
Kmo	8537.19	1.36668	0.139955	9.76514	1.58891e-22	3.74884e-20	13586.7	12989.9	12603.8	4350.03	5005.87	5350.38
Iyd	2310.99	0.899484	0.0926221	9.71133	2.69787e-22	6.26888e-20	3025.8	3373.75	3297.25	1656.28	1543.71	1928.04
Slc27a5	29800.9	0.993417	0.102525	9.68947	3.34272e-22	7.65133e-20	41476.9	42313	41747	21050	20837.8	20409.1
1500002O10Rik	0	NA	NA	NA	NA	NA	0	0	0	0	0	0
Ugt3a2	9918.9	1.21527	0.125515	9.68225	3.58728e-22	8.09037e-20	15655.4	13811.8	15067.2	6564.5	5397.49	6782
1500009C09Rik	0	NA	NA	NA	NA	NA	0	0	0	0	0	0
1500009L16Rik	0.150219357070333	-0.041054	0.100776	-0.40738	0.683729	NA	0	0	0	1.66775	1.78016	0
2200002D01Rik	187.124	2.08744	0.217062	9.61682	6.78989e-22	1.50913e-19	258.015	405.167	331.788	57.0198	66.0452	79.5748
Slc47a1	2442.91	1.24347	0.129582	9.59601	8.30999e-22	1.8206e-19	3100.22	3666.56	3200.07	1461.44	1212.97	1429.35
Slc27a1	716.823	-1.41929	0.14825	-9.57364	1.03207e-21	2.22928e-19	164.241	170.028	173.883	440.772	494.002	482.179
1500012K07Rik	0	NA	NA	NA	NA	NA	0	0	0	0	0	0
Cyp2b9	6319.12	-3.32545	0.349327	-9.51958	1.73877e-21	3.70359e-19	815.09	507.571	729.255	18279.1	14618.9	13553.1
1500015L24Rik	0.534849185962062	0.13286	0.154853	0.857971	0.390908	NA	1.10656	4.04202	0	0	0	0
1500015O10Rik	0.82287237157889	-0.219608	0.196179	-1.11943	0.262957	NA	0	1.43732	0	0	2.75595	4.50694
1500016L03Rik	0.00413648615485436	-1.90829e-17	0.100776	-1.8936e-16	1	NA	0	0	0	0	0	0
Sult1a1	7615.08	1.57886	0.166628	9.47537	2.65824e-21	5.58448e-19	8387.82	8936.07	11042.6	2737.84	2474.27	3761.22
Slc6a13	5600.22	0.95612	0.101064	9.46058	3.06238e-21	6.34659e-19	7700.16	7630.69	7708.54	4298.1	3529.27	3916.16
1600002D24Rik	0.181820064178804	1.18877e-17	0.100776	1.17962e-16	1	NA	0	0	0	0	0	0
Faah	4751.37	0.887221	0.0944701	9.39155	5.91248e-21	1.20898e-18	5917.07	5563.12	5832.7	3377.9	2972.34	2935.1
Tlcd2	931.513	1.53943	0.164847	9.33856	9.76556e-21	1.97059e-18	1907.52	2409.05	2095.13	866.638	474.211	760.72
Aldh8a1	7856.18	0.922679	0.0989111	9.32837	1.07513e-20	2.14132e-18	10542.7	10921.9	11370.2	6172.62	5246.19	5722.69
Agpat9	288.685	-2.17153	0.233119	-9.31509	1.21847e-20	2.3957e-18	41.8081	37.7941	56.6455	331.924	154.383	254.345
Nadsyn1	601.249	1.06434	0.114341	9.30846	1.29705e-20	2.51792e-18	815.649	877.62	977.464	481.737	340.969	429.578
1600014C23Rik	0	NA	NA	NA	NA	NA	0	0	0	0	0	0
1600014K23Rik	0	NA	NA	NA	NA	NA	0	0	0	0	0	0
1600015I10Rik	0	NA	NA	NA	NA	NA	0	0	0	0	0	0
Masp2	6760.76	0.620434	0.0672126	9.23092	2.6831e-20	5.14351e-18	8532.23	8490.38	9038.1	5662.64	5760.51	5477.38
1600019K03Rik	0	NA	NA	NA	NA	NA	0	0	0	0	0	0
Arhgdia	3519.18	-0.932991	0.101241	-9.21555	3.09674e-20	5.86316e-18	2328.54	2170.93	2259.03	4011.93	4763.14	4279.27
Ugt1a5	450.974	2.0782	0.226408	9.17903	4.34978e-20	8.13516e-18	686.592	1299.53	1299.02	219.73	247.383	210.437
1600025M17Rik	0	NA	NA	NA	NA	NA	0	0	0	0	0	0
Slc22a7	645.051	2.83767	0.310028	9.15295	5.5398e-20	1.0236e-17	1503.11	1609.23	1297.3	88.5538	117.856	183.447
1600029I14Rik	0.437312529919777	0.0146888	0.100776	0.145757	0.884113	NA	3.81847	0	0	0	0	2.28461
Ethe1	1147.67	1.2847	0.140837	9.12191	7.38096e-20	1.34755e-17	1945.11	2659.01	2555.84	1060.64	789.382	1001.07
1700001C02Rik	0	NA	NA	NA	NA	NA	0	0	0	0	0	0
Col4a5	112.782	-2.00315	0.220205	-9.09674	9.3081e-20	1.6794e-17	56.7247	47.6901	70.0967	226.833	267.216	278.09
1700001D01Rik	0	NA	NA	NA	NA	NA	0	0	0	0	0	0
1700001F09Rik	0	NA	NA	NA	NA	NA	0	0	0	0	0	0
1700001G11Rik	0.401311923394485	-0.0256757	0.110467	-0.232428	0.816206	NA	0	0	0	1.89464	0	0
Inpp5b	458.128	1.24167	0.137001	9.06324	1.26637e-19	2.25826e-17	688.166	669.022	675.391	343.981	231.651	263.551
1700001J03Rik	0.574612035757586	0.133212	0.189996	0.701132	0.483221	NA	0.96614	0	1.6464	0	0	0
1700001J11Rik	0.508784812279708	-0.0474266	0.149071	-0.318147	0.750373	NA	0	0	0	1.87699	0	0
1700001K19Rik	1.26813751659986	0.0968525	0.260054	0.372432	0.709571	NA	0	3.98572	1.80725	1.87989	1.91795	0
1700001K23Rik	0.423002049216216	1.25134e-17	0.126964	9.85584e-17	1	NA	0	0	0	0	0	0
Cyp2c29	48439.6	1.71085	0.189385	9.0337	1.65958e-19	2.92545e-17	106131	109204	120195	38419.9	26100.5	30455.5
1700001L19Rik	0.283036830980874	9.52192e-05	0.100776	0.000944863	0.999246	NA	0	1.72635	0	1.70609	0	0
1700001O22Rik	0.220489992012174	0.021516	0.100776	0.213504	0.830934	NA	0	1.94773	0	0	0	0
Serpine2	686.742	2.07724	0.23056	9.00953	2.06948e-19	3.60655e-17	1076.11	754.892	901.116	76.8037	210.894	254.826
1700003C15Rik	0	NA	NA	NA	NA	NA	0	0	0	0	0	0
Tpmt	859.458	1.48124	0.167423	8.84726	8.96965e-19	1.5456e-16	1414.89	1455.55	1469.39	562.107	360.402	552.96
Aco1	3294.42	0.792046	0.089621	8.83773	9.76831e-19	1.66452e-16	4771.03	4898.27	5097.48	3170.13	2649.93	2652.86
1700003F12Rik	1.07211896160228	-0.142173	0.237748	-0.597997	0.549842	NA	1.19745	0	0	2.00962	2.12104	0
1810008I18Rik	984.468	1.46724	0.166455	8.81467	1.20036e-18	2.02294e-16	2411.61	3047.85	2267.83	1070.53	779.523	824.909
1700003G13Rik	0	NA	NA	NA	NA	NA	0	0	0	0	0	0
1700003G18Rik	0.482255277679021	-0.0746609	0.17765	-0.42027	0.674289	NA	0	0	0	0	0	2.37348
1700003H04Rik	0	NA	NA	NA	NA	NA	0	0	0	0	0	0
1700003L19Rik	0	NA	NA	NA	NA	NA	0	0	0	0	0	0
1700003M02Rik	0	NA	NA	NA	NA	NA	0	0	0	0	0	0
1700003M07Rik	0.161430107296454	-0.0237002	0.100776	-0.235178	0.814071	NA	0	0	0	2.55326	0	0
1700003P14Rik	0	NA	NA	NA	NA	NA	0	0	0	0	0	0
1700006A11Rik	0	NA	NA	NA	NA	NA	0	0	0	0	0	0
1700006E09Rik	0	NA	NA	NA	NA	NA	0	0	0	0	0	0
1700006F04Rik	0	NA	NA	NA	NA	NA	0	0	0	0	0	0
1700006H21Rik	0	NA	NA	NA	NA	NA	0	0	0	0	0	0
1700007B14Rik	0	NA	NA	NA	NA	NA	0	0	0	0	0	0
1700007F19Rik	0.939174432485545	0.627106	0.212292	2.95398	0.00313703	NA	3.96139	6.65531	4.85131	0	0	0
1700007G11Rik	0.00371769386619553	1.26698e-17	0.100776	1.25723e-16	1	NA	0	0	0	0	0	0
Bok	158.45	1.57626	0.17888	8.81184	1.23111e-18	2.05221e-16	287.991	335.365	263.857	77.0777	98.4574	103.707
1700007K09Rik	0.169534989378375	0.0151077	0.100776	0.149914	0.880832	NA	0.880232	0	0	0	0	0
1700007K13Rik	0.65947745678187	1.74558e-05	0.20421	8.54799e-05	0.999932	NA	0	1.89995	0	0	1.899	0
Tm6sf2	480.972	1.51794	0.175869	8.6311	6.07625e-18	1.00199e-15	557.466	755.301	646.983	270.632	192.032	185.127
1700007P06Rik	0	NA	NA	NA	NA	NA	0	0	0	0	0	0
1700008A04Rik	0	NA	NA	NA	NA	NA	0	0	0	0	0	0
1700008F21Rik	0.146617639690985	-8.75937e-18	0.100776	-8.69195e-17	1	NA	0	0	0	0	0	0
1700008I05Rik	0.244258127278018	-1.37647e-17	0.100776	-1.36588e-16	1	NA	0	0	0	0	0	0
Eci1	3031.85	-0.739749	0.0857239	-8.62943	6.16564e-18	1.00592e-15	1815.1	1897.11	1822.08	2837.24	2914.22	3525.1
1700008K24Rik	0	NA	NA	NA	NA	NA	0	0	0	0	0	0
1700008O03Rik	1.40792853081844	-0.132938	0.219951	-0.604398	0.545579	NA	0	0	4.34794	0	4.54311	4.22198
1700008P02Rik	0	NA	NA	NA	NA	NA	0	0	0	0	0	0
1700009C05Rik	0	NA	NA	NA	NA	NA	0	0	0	0	0	0
1700009J07Rik	0.174048416066045	0.0175936	0.100776	0.174582	0.861408	NA	1.19785	0	0	0	0	0
1700009N14Rik	0	NA	NA	NA	NA	NA	0	0	0	0	0	0
Rdh11	1230.18	1.49123	0.173014	8.61917	6.74399e-18	1.08869e-15	2363.47	4064.12	2856.81	1237.1	915.278	985.425
1700010B08Rik	0	NA	NA	NA	NA	NA	0	0	0	0	0	0
1700010D01Rik	0	NA	NA	NA	NA	NA	0	0	0	0	0	0
1700010I02Rik	0.143492607975971	-3.12835e-17	0.100776	-3.10427e-16	1	NA	0	0	0	0	0	0
Tmem97	2429.43	0.95508	0.110937	8.6092	7.35709e-18	1.17529e-15	2816.54	3645.64	3134.82	1785.54	1442.73	1650.99
1700010J16Rik	0	NA	NA	NA	NA	NA	0	0	0	0	0	0
1700010K23Rik	0.0604770105235492	1.56417e-18	0.100776	1.55213e-17	1	NA	0	0	0	0	0	0
1700011A15Rik	0	NA	NA	NA	NA	NA	0	0	0	0	0	0
1700011B04Rik	0	NA	NA	NA	NA	NA	0	0	0	0	0	0
1700011E24Rik	0	NA	NA	NA	NA	NA	0	0	0	0	0	0
Neurl2	103.31	2.15129	0.250234	8.59713	8.17372e-18	1.29229e-15	177.601	157.276	153.855	32.5691	24.383	30.4108
1700011I03Rik	0.0894466266163596	0.0223009	0.100776	0.221292	0.824865	NA	0	2.14672	0	0	0	0
Tdo2	49860.4	-0.88755	0.103562	-8.57019	1.03311e-17	1.61671e-15	33021.5	30880	33433.1	55445.8	61666	64958.1
1700011L22Rik	0.216805904095333	0.0221447	0.100776	0.219743	0.826072	NA	0	2.10557	0	0	0	0
1700011M02Rik	0	NA	NA	NA	NA	NA	0	0	0	0	0	0
1700012A03Rik	0	NA	NA	NA	NA	NA	0	0	0	0	0	0
1700012B07Rik	0.0703922749892319	8.1337e-18	0.100776	8.0711e-17	1	NA	0	0	0	0	0	0
1700012B09Rik	0	NA	NA	NA	NA	NA	0	0	0	0	0	0
Gm11992	20.9923	3.05489	0.35664	8.56574	1.07387e-17	1.66353e-15	33.3268	51.2122	56.1813	0	0	2.02524
Serinc3	8119.15	0.779577	0.0910554	8.56158	1.11335e-17	1.70743e-15	9022.25	8804.45	9266.26	5627.55	5337.13	4715.94
Fgfr1	199.376	-1.46729	0.171867	-8.53733	1.37359e-17	2.08569e-15	109.889	119.02	125.684	316.703	414.606	299.457
1700012I11Rik	0	NA	NA	NA	NA	NA	0	0	0	0	0	0
Wnt5b	137.217	2.14142	0.250943	8.53347	1.42025e-17	2.13539e-15	151.626	236.068	151.406	39.9584	21.6637	30.5592
1700012P22Rik	0	NA	NA	NA	NA	NA	0	0	0	0	0	0
1700013D24Rik	0	NA	NA	NA	NA	NA	0	0	0	0	0	0
1700013F07Rik	0	NA	NA	NA	NA	NA	0	0	0	0	0	0
1700013G23Rik	0.150676336885479	0.0208157	0.100776	0.206555	0.836358	NA	0	0	1.78581	0	0	0
1700013G24Rik	0	NA	NA	NA	NA	NA	0	0	0	0	0	0
1700013H16Rik	0	NA	NA	NA	NA	NA	0	0	0	0	0	0
Eef1g	6725.01	-0.772784	0.0907973	-8.51109	1.72301e-17	2.56544e-15	4833.38	4768.53	4745.65	8273.59	7792.81	8622.12
1700015F17Rik	0	NA	NA	NA	NA	NA	0	0	0	0	0	0
1700015G11Rik	0.0380556299582307	7.82087e-18	0.100776	7.76067e-17	1	NA	0	0	0	0	0	0
1700016C15Rik	0.164012677766203	-0.0221701	0.100776	-0.219994	0.825876	NA	0	0	0	0	2.11219	0
1700016D06Rik	0	NA	NA	NA	NA	NA	0	0	0	0	0	0
1700016G22Rik	0.00407212277334322	-2.27587e-17	0.100776	-2.25835e-16	1	NA	0	0	0	0	0	0
1700016H13Rik	0.21907295767329	-1.75187e-17	0.100776	-1.73839e-16	1	NA	0	0	0	0	0	0
1700016K19Rik	0.200362088862392	-0.0339488	0.100776	-0.336875	0.736211	NA	0	0	0	0	0	2.46136
1700016L04Rik	0	NA	NA	NA	NA	NA	0	0	0	0	0	0
1700016L21Rik	0.00861190753744547	1.7988e-17	0.100776	1.78495e-16	1	NA	0	0	0	0	0	0
1700016P04Rik	0	NA	NA	NA	NA	NA	0	0	0	0	0	0
Npdc1	126.738	-1.66034	0.195756	-8.48171	2.21915e-17	3.27239e-15	51.0092	43.6551	64.4075	173.763	147.7	214.15
1700017D01Rik	0	NA	NA	NA	NA	NA	0	0	0	0	0	0
1700017G19Rik	0	NA	NA	NA	NA	NA	0	0	0	0	0	0
1700017J07Rik	0	NA	NA	NA	NA	NA	0	0	0	0	0	0
1700017N19Rik	0	NA	NA	NA	NA	NA	0	0	0	0	0	0
1700018A04Rik	0	NA	NA	NA	NA	NA	0	0	0	0	0	0
1700018B08Rik	0	NA	NA	NA	NA	NA	0	0	0	0	0	0
1700018B24Rik	0	NA	NA	NA	NA	NA	0	0	0	0	0	0
1700018C11Rik	0.118107158593137	-4.37968e-18	0.100776	-4.34597e-17	1	NA	0	0	0	0	0	0
1700018F24Rik	0	NA	NA	NA	NA	NA	0	0	0	0	0	0
1700018G05Rik	0	NA	NA	NA	NA	NA	0	0	0	0	0	0
Vwce	492.255	1.36013	0.1606	8.46907	2.47369e-17	3.613e-15	550.824	483.315	625.678	195.333	202.806	214.951
1700019A02Rik	0.523340407542698	-0.232964	0.181296	-1.28499	0.198794	NA	0	0	0	2.38108	2.35398	2.30818
1700019B03Rik	0.598988067415003	0.0468096	0.161598	0.289667	0.772071	NA	1.21271	0	0	0	0	0
1700019B21Rik	0	NA	NA	NA	NA	NA	0	0	0	0	0	0
1700019D03Rik	0.249250184786818	-0.0219583	0.100776	-0.217893	0.827513	NA	0	0	0	0	0	2.05748
1700019E08Rik	0	NA	NA	NA	NA	NA	0	0	0	0	0	0
Zdhhc2	39.3222	-2.23888	0.264627	-8.4605	2.66245e-17	3.85201e-15	14.2335	11.2976	12.3125	83.7653	70.5503	78.3472
1700019G24Rik	0	NA	NA	NA	NA	NA	0	0	0	0	0	0
Apoa4	6751.44	2.62977	0.31193	8.43063	3.43805e-17	4.92766e-15	4181.17	4645.36	2515.74	251.106	407.692	437.17
1700019M22Rik	0	NA	NA	NA	NA	NA	0	0	0	0	0	0
1700019N19Rik	0	NA	NA	NA	NA	NA	0	0	0	0	0	0
1700019O17Rik	0	NA	NA	NA	NA	NA	0	0	0	0	0	0
1700020A23Rik	0.0493270187719284	9.69787e-18	0.100776	9.62323e-17	1	NA	0	0	0	0	0	0
Cyp2d11	2559.04	0.83063	0.099444	8.35274	6.66964e-17	9.47089e-15	3189.51	3269.59	2914.5	1851.38	1532.37	1836.44
1700020G17Rik	0	NA	NA	NA	NA	NA	0	0	0	0	0	0
Zfand4	266.586	1.7034	0.205109	8.30486	9.99405e-17	1.40614e-14	757.205	763.317	694.923	188.443	197.367	237.878
Slc17a3	1634.31	1.00664	0.122154	8.24077	1.71099e-16	2.38544e-14	2641.07	2329.52	2295.2	1166.12	1006.02	1373.9
1700020M21Rik	0	NA	NA	NA	NA	NA	0	0	0	0	0	0
1700020N01Rik	0	NA	NA	NA	NA	NA	0	0	0	0	0	0
1700020N15Rik	0	NA	NA	NA	NA	NA	0	0	0	0	0	0
1700020N18Rik	0.387698492371041	-0.0410489	0.100776	-0.40733	0.683766	NA	0	0	0	0	5.93396	0
Lrit2	128.956	1.84767	0.224907	8.21526	2.11709e-16	2.92502e-14	307.868	235.858	265.328	32.4078	72.427	92.2287
1700021F07Rik	0	NA	NA	NA	NA	NA	0	0	0	0	0	0
Acss2	1726.2	1.4944	0.181934	8.21396	2.14004e-16	2.93032e-14	3376.28	5879.7	4716.5	1641.36	1466.36	1563.63
1700021N21Rik	0	NA	NA	NA	NA	NA	0	0	0	0	0	0
1700022A21Rik	0	NA	NA	NA	NA	NA	0	0	0	0	0	0
1700022A22Rik	0	NA	NA	NA	NA	NA	0	0	0	0	0	0
1700022E09Rik	0	NA	NA	NA	NA	NA	0	0	0	0	0	0
1700022H16Rik	0	NA	NA	NA	NA	NA	0	0	0	0	0	0
1700022I11Rik	0.374716280098473	-0.0222424	0.100776	-0.220712	0.825317	NA	0	0	0	0	2.1312	0
1700022P22Rik	1.5073439193576	-0.08776	0.235292	-0.372983	0.709161	NA	0	2.05956	5.85832	8.60316	0	2.18642
1700023A16Rik	0.413870439240337	-0.0339878	0.127062	-0.26749	0.789092	NA	0	0	0	0	1.86335	0
1700023C21Rik	0.0495267198834027	0.0175313	0.100776	0.173964	0.861894	NA	1.18864	0	0	0	0	0
1700023E05Rik	0.0737156294605951	-0.0207402	0.100776	-0.205806	0.836943	NA	0	0	0	0	1.76918	0
1700023F02Rik	0	NA	NA	NA	NA	NA	0	0	0	0	0	0
1700023F06Rik	0.178084473295345	-2.50268e-17	0.100776	-2.48341e-16	1	NA	0	0	0	0	0	0
1700023L04Rik	0.120704717724808	1.53289e-17	0.100776	1.52109e-16	1	NA	0	0	0	0	0	0
1700024B18Rik	0	NA	NA	NA	NA	NA	0	0	0	0	0	0
1700024F13Rik	0.00448570449052306	-3.91043e-19	0.100776	-3.88033e-18	1	NA	0	0	0	0	0	0
1700024G13Rik	0	NA	NA	NA	NA	NA	0	0	0	0	0	0
1700024P03Rik	0	NA	NA	NA	NA	NA	0	0	0	0	0	0
1700024P04Rik	0.0427024500232516	6.88236e-18	0.100776	6.82939e-17	1	NA	0	0	0	0	0	0
Slc35d2	857.696	1.16581	0.142304	8.19239	2.56079e-16	3.47543e-14	1428.15	1290.21	1290.39	767.231	409.367	570.2
1700025B11Rik	0.736452202481877	-0.0142718	0.183973	-0.0775757	0.938166	NA	0.999052	0	1.69633	0	4.99182	0
1700025C18Rik	0	NA	NA	NA	NA	NA	0	0	0	0	0	0
1700025E21Rik	1.51190802555376	0.377171	0.288538	1.30718	0.191151	NA	4.13647	4.80541	1.50793	4.28926	0	0
1700025F22Rik	0	NA	NA	NA	NA	NA	0	0	0	0	0	0
1700025F24Rik	0.00451066283539849	2.11163e-18	0.100776	2.09538e-17	1	NA	0	0	0	0	0	0
Cldn2	2093.29	1.55669	0.190355	8.17783	2.89002e-16	3.88784e-14	3657.12	3966.55	3488.69	1364.51	1237.29	923.413
1700025K24Rik	0	NA	NA	NA	NA	NA	0	0	0	0	0	0
1700025M24Rik	0.0909008426956749	4.06685e-18	0.100776	4.03555e-17	1	NA	0	0	0	0	0	0
1700025N23Rik	0.440736178130251	4.50482e-17	0.129754	3.47181e-16	1	NA	0	0	0	0	0	0
1700026D08Rik	0	NA	NA	NA	NA	NA	0	0	0	0	0	0
1700026D11Rik	0.122035480829794	6.25669e-18	0.100776	6.20853e-17	1	NA	0	0	0	0	0	0
1700026F02Rik	0	NA	NA	NA	NA	NA	0	0	0	0	0	0
1700026L06Rik	0.71700855207051	-0.0672122	0.173728	-0.386881	0.698844	NA	0	0	0	0	1.90611	0
1700027A15Rik	0	NA	NA	NA	NA	NA	0	0	0	0	0	0
1700027F09Rik	0	NA	NA	NA	NA	NA	0	0	0	0	0	0
1700027H10Rik	0.00303395311176036	-4.50482e-17	0.100776	-4.47015e-16	1	NA	0	0	0	0	0	0
1700027I24Rik	0	NA	NA	NA	NA	NA	0	0	0	0	0	0
1700027J07Rik	0.47736073513034	-3.00321e-17	0.102062	-2.94253e-16	1	NA	0	0	0	0	0	0
1700028B04Rik	0	NA	NA	NA	NA	NA	0	0	0	0	0	0
1700028D13Rik	0	NA	NA	NA	NA	NA	0	0	0	0	0	0
Lpl	1504.8	-1.64661	0.201857	-8.15732	3.42528e-16	4.56784e-14	1039.26	890.557	1732.01	4615.74	4441.78	3360.52
1700028I16Rik	0.883534623973779	-0.102818	0.241934	-0.424985	0.670848	NA	0	1.88969	1.8449	1.88288	1.87561	1.8328
Steap2	140.254	1.55413	0.191006	8.13653	4.06755e-16	5.37758e-14	201.893	213.251	230.168	66.9524	70.6443	65.9517
Ppp1r1b	92.3729	1.79538	0.220685	8.13548	4.10306e-16	5.37817e-14	115.151	138.237	125.735	30.1609	22.861	39.7843
1700028M03Rik	0	NA	NA	NA	NA	NA	0	0	0	0	0	0
1700028P14Rik	0	NA	NA	NA	NA	NA	0	0	0	0	0	0
1700028P15Rik	0	NA	NA	NA	NA	NA	0	0	0	0	0	0
1700029B22Rik	0	NA	NA	NA	NA	NA	0	0	0	0	0	0
1700029F12Rik	0	NA	NA	NA	NA	NA	0	0	0	0	0	0
1700029H14Rik	0.00450334191463509	2.15856e-17	0.100776	2.14194e-16	1	NA	0	0	0	0	0	0
Acacb	1468.23	1.70825	0.21014	8.1291	4.32475e-16	5.62071e-14	1857.97	2715.4	1368.56	519.147	558.957	561.641
1700029J03Rik	0	NA	NA	NA	NA	NA	0	0	0	0	0	0
Ceacam2	1386.13	1.04848	0.129034	8.1256	4.45161e-16	5.73697e-14	1965.35	2127.29	2134.73	989.547	880.168	1072.45
1700029M20Rik	0	NA	NA	NA	NA	NA	0	0	0	0	0	0
1700029N11Rik	0	NA	NA	NA	NA	NA	0	0	0	0	0	0
1700029P11Rik	0	NA	NA	NA	NA	NA	0	0	0	0	0	0
1700030A11Rik	0.317914653851481	2.62781e-17	0.100776	2.60758e-16	1	NA	0	0	0	0	0	0
Rcan2	71.8783	-1.87558	0.231111	-8.11549	4.83816e-16	6.18317e-14	22.1615	14.7431	28.1583	99.3135	84.2012	91.9723
1700030F04Rik	0.00404419232926895	-4.22327e-18	0.100776	-4.19076e-17	1	NA	0	0	0	0	0	0
1700030F18Rik	0.0523621962158416	1.1262e-17	0.100776	1.11754e-16	1	NA	0	0	0	0	0	0
Dynll1	779.455	-1.50892	0.186303	-8.09926	5.52941e-16	7.00819e-14	424.215	483.464	397.841	960.114	1455.05	1549.57
Nap1l1	963.876	-0.749844	0.0926543	-8.09292	5.82507e-16	7.3224e-14	624.743	651.969	605.249	1072.62	914.575	1194.58
Ccl9	899.021	1.26873	0.156827	8.09002	5.96544e-16	7.43789e-14	1487.1	1510.76	1612.47	597.282	553.881	688.122
1700030M09Rik	0	NA	NA	NA	NA	NA	0	0	0	0	0	0
1700030N03Rik	0	NA	NA	NA	NA	NA	0	0	0	0	0	0
1700030O20Rik	0	NA	NA	NA	NA	NA	0	0	0	0	0	0
1700031A10Rik	0	NA	NA	NA	NA	NA	0	0	0	0	0	0
1700031F05Rik	0	NA	NA	NA	NA	NA	0	0	0	0	0	0
1700031M16Rik	0.00453716784275205	6.25669e-19	0.100776	6.20853e-18	1	NA	0	0	0	0	0	0
1700031P21Rik	0	NA	NA	NA	NA	NA	0	0	0	0	0	0
1700034E13Rik	0	NA	NA	NA	NA	NA	0	0	0	0	0	0
1700034F02Rik	0.294769981983336	-0.00468115	0.100776	-0.0464511	0.962951	NA	1.0449	0	0	0	1.86657	0
1700034G24Rik	0	NA	NA	NA	NA	NA	0	0	0	0	0	0
Rorc	959.229	1.2625	0.156496	8.06732	7.18572e-16	8.88711e-14	687.25	781.55	692.666	289.515	263.549	309.097
1700034I23Rik	1.35938326101809	0.0239563	0.263728	0.0908373	0.927622	NA	0.994553	3.62639	1.68952	4.48659	0	1.8757
1700034J05Rik	0.491361349737283	0.0233907	0.118881	0.196758	0.844017	NA	1.07141	0	0	0	0	0
1700034K08Rik	0	NA	NA	NA	NA	NA	0	0	0	0	0	0
1700034O15Rik	0	NA	NA	NA	NA	NA	0	0	0	0	0	0
Amt	1073.58	1.22896	0.15289	8.03819	9.11735e-16	1.11859e-13	1976.64	2211.68	1954.25	841.028	779.944	910.299
1700036G14Rik	0	NA	NA	NA	NA	NA	0	0	0	0	0	0
Abcb10	1215.46	0.976248	0.12217	7.99088	1.33981e-15	1.63074e-13	1934.07	1836.64	1567.13	877.214	848.256	944.583
Gulo	16971.4	0.895241	0.112122	7.9845	1.41091e-15	1.70376e-13	22134.8	21716.6	21199.9	11443	11174	11894
Golm1	359.365	-1.64014	0.20577	-7.97073	1.57735e-15	1.88986e-13	154.808	123.642	128.129	520.828	415.213	469.346
1700039E22Rik	0	NA	NA	NA	NA	NA	0	0	0	0	0	0
Bri3bp	558.371	-0.840906	0.105644	-7.95984	1.72262e-15	2.04792e-13	454.375	425.289	423.065	907.637	701.825	759.138
1700040N02Rik	0	NA	NA	NA	NA	NA	0	0	0	0	0	0
1700041C23Rik	0	NA	NA	NA	NA	NA	0	0	0	0	0	0
1700041M19Rik	0	NA	NA	NA	NA	NA	0	0	0	0	0	0
1700042B14Rik	0.072496552612379	-0.020177	0.100776	-0.200217	0.841311	NA	0	0	0	1.64989	0	0
1700042G07Rik	0	NA	NA	NA	NA	NA	0	0	0	0	0	0
1700042G15Rik	0	NA	NA	NA	NA	NA	0	0	0	0	0	0
Cyfip2	261.114	-1.82422	0.229742	-7.94031	2.01677e-15	2.37917e-13	115.033	87.9433	87.8479	407.388	507.999	279.784
1700044C05Rik	0	NA	NA	NA	NA	NA	0	0	0	0	0	0
1700044K03Rik	0	NA	NA	NA	NA	NA	0	0	0	0	0	0
Stxbp6	186.312	1.43746	0.181235	7.93151	2.165e-15	2.53453e-13	370.494	329.142	364.909	131.177	80.57	155.499
1700045I19Rik	0.0939697178101626	1.34519e-17	0.100776	1.33483e-16	1	NA	0	0	0	0	0	0
1700046C09Rik	0	NA	NA	NA	NA	NA	0	0	0	0	0	0
1700047E10Rik	1.33522002278631	-0.00728352	0.241538	-0.0301548	0.975944	NA	2.91413	1.1808	0	4.66054	0	0
1700047G03Rik	0	NA	NA	NA	NA	NA	0	0	0	0	0	0
1700047I17Rik2	0	NA	NA	NA	NA	NA	0	0	0	0	0	0
1700047L14Rik	0	NA	NA	NA	NA	NA	0	0	0	0	0	0
Rpl4	15805.3	-0.56686	0.071541	-7.92357	2.30791e-15	2.68137e-13	13849.4	12825.6	13918	18885.5	19970.4	21447.7
Dpy19l3	366.328	1.63797	0.206936	7.91535	2.46567e-15	2.84312e-13	822.724	841.561	837.302	229.932	352.069	165.069
Pnpla7	3697.76	0.838651	0.106315	7.88838	3.06129e-15	3.50358e-13	5164.27	5402.48	4443.45	2461.95	3009.52	2832.58
1700049E15Rik	0.0693943462596083	8.75937e-18	0.100776	8.69195e-17	1	NA	0	0	0	0	0	0
1700049E22Rik	0	NA	NA	NA	NA	NA	0	0	0	0	0	0
Ces2d-ps	277.529	1.81406	0.230591	7.86703	3.63148e-15	4.12536e-13	400.546	427.2	360.406	106.488	69.2853	113.755
1700049L16Rik	0	NA	NA	NA	NA	NA	0	0	0	0	0	0
1700051A21Rik	0.540688646206188	0.04124	0.137951	0.298947	0.764981	NA	0	1.98496	0	0	0	0
1700052I22Rik	0	NA	NA	NA	NA	NA	0	0	0	0	0	0
BC024139	255.09	1.32896	0.169323	7.84866	4.20493e-15	4.74168e-13	402.885	427.754	397.72	122.904	149.262	188.018
Tymp	2478.09	1.33425	0.170078	7.84492	4.3324e-15	4.84976e-13	3936.09	3866.69	4086.78	1430.01	1542.57	1524.3
1700054A03Rik	0	NA	NA	NA	NA	NA	0	0	0	0	0	0
1700054K19Rik	0	NA	NA	NA	NA	NA	0	0	0	0	0	0
1700054M17Rik	0.700887604754941	5.50589e-17	0.137421	4.00658e-16	1	NA	0	0	0	0	0	0
1700054O13Rik	0	NA	NA	NA	NA	NA	0	0	0	0	0	0
1700055C04Rik	0	NA	NA	NA	NA	NA	0	0	0	0	0	0
4930471I20Rik	209.945	1.71547	0.219335	7.82124	5.23044e-15	5.81261e-13	465.144	777.623	450.045	162.919	133.985	171.315
Dak	8001.64	1.37357	0.175771	7.81458	5.51478e-15	6.04105e-13	9751.53	8622.73	9215.27	3337.42	3751.5	3000.64
1700057G04Rik	0.31808740044002	0.0257853	0.113623	0.226936	0.820473	NA	0	0	1.65208	0	0	0
1700057H15Rik	0	NA	NA	NA	NA	NA	0	0	0	0	0	0
1700058G18Rik	0	NA	NA	NA	NA	NA	0	0	0	0	0	0
1700060C16Rik	0.0824089897482586	0.0143008	0.100776	0.141907	0.887153	NA	0.796461	0	0	0	0	0
1700060C20Rik	0.0923201771802544	1.00107e-17	0.100776	9.93366e-17	1	NA	0	0	0	0	0	0
1700061F12Rik	0	NA	NA	NA	NA	NA	0	0	0	0	0	0
1700061G19Rik	1.15605656443333	-0.175029	0.265701	-0.658742	0.510061	NA	0.893872	0	1.5154	1.59947	0	4.43065
Plscr1	345.876	1.27058	0.162584	7.81493	5.49949e-15	6.04105e-13	490.84	502.351	454.203	160.347	198.183	212.712
1700063A18Rik	0	NA	NA	NA	NA	NA	0	0	0	0	0	0
Neu1	704.507	0.704964	0.0908802	7.75707	8.69163e-15	9.45354e-13	815.254	819.506	826.79	496.294	469.852	527.63
1700063O14Rik	0	NA	NA	NA	NA	NA	0	0	0	0	0	0
1700064J06Rik	0	NA	NA	NA	NA	NA	0	0	0	0	0	0
1700064M15Rik	0	NA	NA	NA	NA	NA	0	0	0	0	0	0
Gstp1	76182.5	-1.32034	0.170882	-7.72662	1.1044e-14	1.19276e-12	38908.1	38419.8	37821.2	106131	91620.7	104053
1700065I16Rik	0	NA	NA	NA	NA	NA	0	0	0	0	0	0
1700065I17Rik	0.0887005962833286	1.22006e-17	0.100776	1.21066e-16	1	NA	0	0	0	0	0	0
1700065J11Rik	0	NA	NA	NA	NA	NA	0	0	0	0	0	0
1700065J18Rik	0	NA	NA	NA	NA	NA	0	0	0	0	0	0
1700065O20Rik	0	NA	NA	NA	NA	NA	0	0	0	0	0	0
1700066B17Rik	0	NA	NA	NA	NA	NA	0	0	0	0	0	0
1700066B19Rik	1.15270603346667	-0.204278	0.228021	-0.895876	0.370319	NA	1.04714	0	1.74548	10.3105	0	0
Cyp8b1	11375.3	2.61825	0.341128	7.67528	1.65057e-14	1.77015e-12	12567.2	19535.9	13602.8	2068.2	452.626	1248.22
Snap47	2581.35	0.595084	0.0777309	7.65569	1.92279e-14	2.04777e-12	3353.89	3317.06	3060.69	2054.88	2104.6	2253.03
1700066N21Rik	0	NA	NA	NA	NA	NA	0	0	0	0	0	0
1700066O22Rik	0	NA	NA	NA	NA	NA	0	0	0	0	0	0
1700067G17Rik	0	NA	NA	NA	NA	NA	0	0	0	0	0	0
Lrrc3	2978.36	1.05215	0.137578	7.64771	2.04591e-14	2.16387e-12	4245.63	4083.34	3691.17	1959.53	1906.71	1799.75
1700067P10Rik	0	NA	NA	NA	NA	NA	0	0	0	0	0	0
1700069L16Rik	0.0609658280940276	6.56953e-18	0.100776	6.51896e-17	1	NA	0	0	0	0	0	0
1700069P05Rik	0	NA	NA	NA	NA	NA	0	0	0	0	0	0
1700071K01Rik	0.262333686799157	-1.00107e-17	0.100776	-9.93366e-17	1	NA	0	0	0	0	0	0
Arhgap26	236.413	1.33661	0.174998	7.63785	2.20882e-14	2.32017e-12	508.176	479.856	393.977	215.311	169.045	145.007
1700072B07Rik	0	NA	NA	NA	NA	NA	0	0	0	0	0	0
1700072O05Rik	0	NA	NA	NA	NA	NA	0	0	0	0	0	0
1700073E17Rik	0	NA	NA	NA	NA	NA	0	0	0	0	0	0
1700074H08Rik	0.101698658044461	-0.0233367	0.100776	-0.23157	0.816872	NA	0	0	0	2.44077	0	0
1700074P13Rik	0	NA	NA	NA	NA	NA	0	0	0	0	0	0
1700080E11Rik	0	NA	NA	NA	NA	NA	0	0	0	0	0	0
1700080N15Rik	0	NA	NA	NA	NA	NA	0	0	0	0	0	0
1700080O16Rik	0	NA	NA	NA	NA	NA	0	0	0	0	0	0
1700081H04Rik	0	NA	NA	NA	NA	NA	0	0	0	0	0	0
1700081H22Rik	0	NA	NA	NA	NA	NA	0	0	0	0	0	0
1700084C01Rik	1.20628508148328	0.0728884	0.255661	0.285098	0.775569	NA	1.04702	1.86918	0	1.84	0	0
Ces2c	530.648	1.72868	0.227897	7.58535	3.31593e-14	3.4594e-12	786.229	718.676	850.26	283.376	143.898	200.266
1700084F23Rik	0	NA	NA	NA	NA	NA	0	0	0	0	0	0
1700084J12Rik	0.0684721209142479	1.09492e-17	0.100776	1.08649e-16	1	NA	0	0	0	0	0	0
1700085B03Rik	0	NA	NA	NA	NA	NA	0	0	0	0	0	0
1700085C21Rik	0	NA	NA	NA	NA	NA	0	0	0	0	0	0
1700086L19Rik	0	NA	NA	NA	NA	NA	0	0	0	0	0	0
Evc	124.801	-1.6645	0.220231	-7.55797	4.09422e-14	4.24249e-12	63.4335	61.4676	71.7472	232.413	240.555	216.28
1700017B05Rik	611.805	-1.26963	0.168257	-7.54582	4.49453e-14	4.62605e-12	311.17	275.077	310.781	808.819	935.739	538.064
1700091E21Rik	1.39109317437206	-0.0533724	0.2715	-0.196583	0.844154	NA	0	0	5.36477	2.37304	4.08067	0
1700091H14Rik	0.0360803724012825	6.88236e-18	0.100776	6.82939e-17	1	NA	0	0	0	0	0	0
1700092C02Rik	0	NA	NA	NA	NA	NA	0	0	0	0	0	0
Ccnf	719.588	1.53353	0.203935	7.51968	5.49098e-14	5.61398e-12	1150.94	1066.26	1033.84	277.904	317.925	430.256
1700092E19Rik	0	NA	NA	NA	NA	NA	0	0	0	0	0	0
1700092K14Rik	0	NA	NA	NA	NA	NA	0	0	0	0	0	0
1700092M07Rik	1.18442172252573	-0.0894391	0.238756	-0.374605	0.707954	NA	0	0	0	0	0	1.72874
1700093K21Rik	0.383935374682757	0.0194123	0.100776	0.192629	0.84725	NA	0	0	1.5007	0	0	0
Setd8	1335.91	-1.24759	0.165996	-7.51582	5.65552e-14	5.74391e-12	679.062	673.362	545.094	1541.5	1418.59	1757.18
Hsp90ab1	31997	-0.926935	0.123474	-7.50714	6.04333e-14	6.0974e-12	20839.1	21396.2	20496.1	37977.2	44634.9	38681.3
1700094M24Rik	0	NA	NA	NA	NA	NA	0	0	0	0	0	0
1700095A21Rik	0.142711319968558	0.0364468	0.100776	0.361663	0.717604	NA	0	3.35454	0	0	0	0
1700095B10Rik	0.0794253602154598	1.72059e-17	0.100776	1.70735e-16	1	NA	0	0	0	0	0	0
1700095B22Rik	0	NA	NA	NA	NA	NA	0	0	0	0	0	0
1700096J18Rik	0.0539874065136525	0.016831	0.100776	0.167014	0.867359	NA	1.08982	0	0	0	0	0
Pglyrp2	3233.72	1.17406	0.156822	7.48658	7.06902e-14	7.08565e-12	4129.27	4505.65	5009.09	1994.71	1962.99	1877.54
1700097N02Rik	1.18656974938455	0.023561	0.209173	0.112639	0.910317	NA	2.95205	3.64617	0	0	0	6.30801
1700100L14Rik	0	NA	NA	NA	NA	NA	0	0	0	0	0	0
Antxr2	590.256	1.27197	0.169992	7.48253	7.29078e-14	7.26048e-12	795.809	941.368	933.526	422.891	328.053	309.575
Scn1b	132.032	-1.33325	0.180057	-7.40461	1.31534e-13	1.30142e-11	82.3912	68.5724	53.0074	202.76	168.026	189.953
1700101O22Rik	0	NA	NA	NA	NA	NA	0	0	0	0	0	0
Cldn1	1324.73	1.98911	0.269184	7.38938	1.47516e-13	1.4502e-11	3609.11	3144.61	2824.24	991.123	351.925	623.78
Trf	486982	0.731804	0.0992756	7.37144	1.68796e-13	1.64882e-11	695691	695691	695690	408805	428643	408806
1700104A03Rik	0	NA	NA	NA	NA	NA	0	0	0	0	0	0
1700105P06Rik	0.237074829893529	3.75402e-18	0.100776	3.72512e-17	1	NA	0	0	0	0	0	0
1700106J16Rik	0.0945576467347478	-0.0227492	0.100776	-0.225741	0.821403	NA	0	0	0	0	0	2.26938
1700108F19Rik	0.317122726114706	0.0394493	0.100776	0.391456	0.69546	NA	1.2143	0	2.00394	0	0	0
1700108J01Rik	0.0330184263592059	4.69252e-18	0.100776	4.6564e-17	1	NA	0	0	0	0	0	0
1700109F18Rik	0	NA	NA	NA	NA	NA	0	0	0	0	0	0
1700109G14Rik	0	NA	NA	NA	NA	NA	0	0	0	0	0	0
1700109G15Rik	0	NA	NA	NA	NA	NA	0	0	0	0	0	0
Kcnk10	118.39	-2.30351	0.313759	-7.34164	2.10993e-13	2.04796e-11	26.7264	10.6825	20.8606	74.0755	221.27	204.783
1700109I08Rik	0	NA	NA	NA	NA	NA	0	0	0	0	0	0
1700110C19Rik	0.564730859040784	-0.0563557	0.157237	-0.358413	0.720034	NA	1.08656	0	0	4.81589	0	0
1700110I01Rik	0	NA	NA	NA	NA	NA	0	0	0	0	0	0
1700110K17Rik	1.68486819970691	-0.498794	0.30079	-1.65828	0.0972604	NA	0	0	0	4.49881	1.67338	1.73632
1700110M21Rik	0	NA	NA	NA	NA	NA	0	0	0	0	0	0
1700111N16Rik	0	NA	NA	NA	NA	NA	0	0	0	0	0	0
1700112E06Rik	1.35051368721779	-0.124324	0.280125	-0.443815	0.657176	NA	1.74289	2.42647	0	2.3497	2.34116	2.34348
1700112H15Rik	0	NA	NA	NA	NA	NA	0	0	0	0	0	0
1700112J05Rik	0.92538353795665	0.000230248	0.165987	0.00138715	0.998893	NA	0	2.13863	0	0	2.11689	0
Ptk2b	861.722	1.51621	0.207975	7.29034	3.09176e-13	2.98209e-11	1252.28	1350.78	1048.21	361.678	396.954	409.34
1700113H08Rik	1.6215642057037	0.279565	0.284333	0.98323	0.325494	NA	0.979912	3.57239	1.64557	1.72537	0	0
Tspan3	191.665	-1.17466	0.162043	-7.24908	4.19604e-13	4.0219e-11	97.763	115.437	99.3964	271.293	234.912	232.053
2010003K11Rik	322.591	2.67094	0.368809	7.24207	4.41886e-13	4.20917e-11	290.802	320.197	311.896	18.9513	6.96891	7.09688
1700120E14Rik	0.129587201892415	-0.0202487	0.100776	-0.200929	0.840754	NA	0	0	0	1.66463	0	0
1700120G07Rik	0	NA	NA	NA	NA	NA	0	0	0	0	0	0
Dhfr	757.525	0.919143	0.127033	7.23544	4.64022e-13	4.39274e-11	1021.15	1013.17	950.95	482.126	465.631	596.184
1700121L16Rik	0	NA	NA	NA	NA	NA	0	0	0	0	0	0
1700121N20Rik	0	NA	NA	NA	NA	NA	0	0	0	0	0	0
1700122O11Rik	0	NA	NA	NA	NA	NA	0	0	0	0	0	0
1700123I01Rik	1.17669831835302	0.0957964	0.227714	0.420688	0.673983	NA	0	2.12712	0	0	0	0
1700123K08Rik	0	NA	NA	NA	NA	NA	0	0	0	0	0	0
1700123L14Rik	0	NA	NA	NA	NA	NA	0	0	0	0	0	0
1700123M08Rik	0.514386885113156	-0.0448588	0.149273	-0.300516	0.763784	NA	0	0	0	0	1.61657	0
1700123O12Rik	0	NA	NA	NA	NA	NA	0	0	0	0	0	0
Hspa1a	256.561	-1.99822	0.276389	-7.22976	4.83849e-13	4.55233e-11	115.266	111.893	114.072	317.21	879.742	512.045
1700123O21Rik	0	NA	NA	NA	NA	NA	0	0	0	0	0	0
1700125G02Rik	0	NA	NA	NA	NA	NA	0	0	0	0	0	0
1700125G22Rik	0	NA	NA	NA	NA	NA	0	0	0	0	0	0
1700125H03Rik	0.0901279812179007	0.0215049	0.100776	0.213393	0.83102	NA	0	0	1.94504	0	0	0
1700125H20Rik	0.0892860743924352	0.0222864	0.100776	0.221149	0.824977	NA	0	2.14287	0	0	0	0
1700126H18Rik	0.0674023356997451	1.34519e-17	0.100776	1.33483e-16	1	NA	0	0	0	0	0	0
1700128A07Rik	0	NA	NA	NA	NA	NA	0	0	0	0	0	0
1700128F08Rik	0.905693614505322	-0.200532	0.204489	-0.980651	0.326765	NA	1.21308	0	0	2.03024	6.97662	0
1700129C05Rik	0	NA	NA	NA	NA	NA	0	0	0	0	0	0
1810006J02Rik	0.312060041337637	1.62674e-17	0.100776	1.61422e-16	1	NA	0	0	0	0	0	0
1810007C17Rik	0	NA	NA	NA	NA	NA	0	0	0	0	0	0
1810007D17Rik	0	NA	NA	NA	NA	NA	0	0	0	0	0	0
1810007I06Rik	0	NA	NA	NA	NA	NA	0	0	0	0	0	0
Ech1	17431.5	-0.715139	0.0991643	-7.21166	5.52742e-13	5.16881e-11	11473.1	11094	10898.4	17743	17743.9	19895.9
Slc35c2	1015.35	-0.74919	0.104162	-7.19254	6.35947e-13	5.91084e-11	696.263	731.902	727.847	1100.69	1154.07	1378.94
1810009J06Rik	0	NA	NA	NA	NA	NA	0	0	0	0	0	0
1810010D01Rik	1.23843542280086	0.0992441	0.228925	0.433523	0.664635	NA	0	0	2.49165	0	0	0
Gpc1	106.691	1.63813	0.227902	7.18786	6.58151e-13	6.06994e-11	124.132	137.292	85.8933	31.947	35.6796	31.1429
Rps9	10333.4	-0.791886	0.110179	-7.18727	6.60981e-13	6.06994e-11	6745.12	7170.74	6744.59	10123.8	12277.3	13749.7
Oasl1	176.021	1.60243	0.223251	7.17769	7.0897e-13	6.47188e-11	295.757	361.93	277.656	82.0801	103.097	92.0582
Asgr1	9259.62	0.648683	0.0904261	7.17363	7.30367e-13	6.62776e-11	9980.74	10543.3	10922.3	6457.66	6449.54	7012.49
1810013A23Rik	0.190186454035487	-0.0197961	0.100776	-0.196437	0.844268	NA	0	0	0	1.5738	0	0
Lama3	164.837	1.36564	0.190409	7.17214	7.38321e-13	6.66053e-11	261.397	277.507	234.608	82.0704	109.268	91.8596
Acbd4	522.195	1.09256	0.152463	7.16609	7.71728e-13	6.92118e-11	679.609	658.938	701.715	227.327	309.935	381.908
Cyp2f2	27560.9	0.881645	0.123337	7.14824	8.78982e-13	7.83725e-11	39386.5	36152.9	38418.8	19795.5	21396.5	19688.9
1810018F18Rik	0	NA	NA	NA	NA	NA	0	0	0	0	0	0
Mme	32.5889	2.67833	0.375987	7.12346	1.05248e-12	9.2816e-11	266.177	220.433	14.784	14.0166	14.2656	9.39799
Rpl5	11511.4	-0.584146	0.082004	-7.12339	1.05308e-12	9.2816e-11	10080	9648.28	9433.19	13421.1	13586.7	16874.9
1810020O05Rik	1.5159338779562	-0.230488	0.240503	-0.95836	0.337881	NA	1.15904	0	1.9298	1.97517	9.48588	0
Col5a3	620.488	1.56707	0.221295	7.08137	1.42732e-12	1.25082e-10	1090.38	1134.89	1154.73	399.967	321.714	313.017
0610007P14Rik	1791.34	0.935055	0.132367	7.06413	1.61626e-12	1.40835e-10	2564.39	2972.41	2700.02	1563.58	1114.55	1545.44
Acsm5	4328.32	0.703635	0.0996472	7.06126	1.65002e-12	1.42964e-10	6323.09	6426.34	6322.65	4086.99	4122.04	3429.04
Rpl7	9156.92	-0.601972	0.0856826	-7.02561	2.1314e-12	1.83636e-10	7002.84	7464.98	7507.23	10873.1	10220.5	12400.5
Decr1	8015.25	-0.759735	0.108171	-7.02343	2.16481e-12	1.85472e-10	4883.59	4880.45	4927.45	7962.51	7545.72	9607.73
Gys2	3715.86	0.895273	0.127615	7.01541	2.29274e-12	1.95341e-10	3001.8	2874.65	2915.44	1846.8	1472.64	1334.35
Rac1	4018.58	-0.558137	0.0797645	-6.99732	2.60905e-12	2.21063e-10	3435.23	3162.69	2940.01	4654.65	4649.29	4818.14
1810033B17Rik	1.53175685505283	0.0481707	0.238641	0.201854	0.840031	NA	1.2143	2.16668	0	0	0	2.29247
Eci2	10132	-0.90054	0.128767	-6.99358	2.67966e-12	2.25798e-10	5567.43	5345.88	5158.99	9760.03	9751.54	11033.7
1810035I16Rik	0	NA	NA	NA	NA	NA	0	0	0	0	0	0
Efcab3	9.83154	-2.71891	0.389114	-6.98744	2.79941e-12	2.346e-10	0	0	0	17.87	33.6647	35.762
F2r	836.876	1.18026	0.169561	6.96066	3.38675e-12	2.82278e-10	1587.36	1411.55	1310.44	680.819	588.389	562.875
Rufy4	59.982	-2.3323	0.335109	-6.95984	3.4066e-12	2.82398e-10	2.31494	13.7972	4.38541	103.254	41.7581	108.897
Mup7	87392.1	2.68524	0.386188	6.9532	3.57086e-12	2.94423e-10	153643	139445	107120	1707.02	2238.15	5983.66
Wnk4	164.115	-1.56611	0.22526	-6.95244	3.59014e-12	2.9443e-10	80.79	47.6222	69.6423	186.113	296.844	182.3
C8a	20690.4	0.939912	0.13526	6.94892	3.68106e-12	3.0028e-10	33108.7	31439.8	29891	13948	19641.3	14649.6
Acp5	3169.21	0.744364	0.10729	6.93786	3.9808e-12	3.23013e-10	3687.08	3883.75	3570.29	2207.87	2144.58	2230.56
Klc4	1736	0.836215	0.120612	6.93313	4.11636e-12	3.32255e-10	1970.25	2089.33	1854.52	940.018	1042.16	1268.06
Ncaph2	4669.4	0.575609	0.0831746	6.92049	4.5007e-12	3.61376e-10	5336.95	5336.6	5694.96	3439.78	3676.66	3800.73
Gstp2	28406.7	-1.31379	0.189948	-6.91658	4.62674e-12	3.69561e-10	13417	14821	13949.3	40502.9	33020.5	37976.9
Ephb6	36.2978	-2.25195	0.325652	-6.91522	4.67139e-12	3.71194e-10	13.7113	2.0636	10.3128	70.0164	75.7683	58.6869
Fndc4	1478.91	-0.875029	0.127148	-6.88197	5.90315e-12	4.66653e-10	1066.63	1025.75	974.811	1712.62	1797.94	2204.52
1810065E05Rik	0	NA	NA	NA	NA	NA	0	0	0	0	0	0
Tpt1	19363.6	-0.714874	0.103913	-6.87953	6.00487e-12	4.7226e-10	15933.4	15839.2	15777.4	21927.6	25365.7	31439
Il1rap	4516.84	0.632156	0.0921289	6.86165	6.80696e-12	5.3261e-10	6660.13	6297.34	6731.83	3817.79	3863.96	4916.13
Scn8a	20.5595	-2.50265	0.365527	-6.84668	7.55813e-12	5.88383e-10	1.72873	2.54745	1.81311	17.4093	52.1674	55.4207
Ugt3a1	4737.66	0.959748	0.140306	6.84038	7.89815e-12	6.11748e-10	6838.14	6372.87	6533.28	3029.65	2845.99	4032.76
Eif4h	6941.93	-0.551819	0.0807845	-6.83076	8.44651e-12	6.50933e-10	5872.56	5414.88	4972.02	7185.56	8337.2	8424.86
2010005H15Rik	0.0689012335213356	-2.18984e-18	0.100776	-2.17299e-17	1	NA	0	0	0	0	0	0
Cyp27a1	11811.5	0.835766	0.122595	6.8173	9.27699e-12	7.11359e-10	15273.2	16716.9	15568.1	10340.8	7745.65	8177.84
2010010A06Rik	1.58968058275779	-0.0111626	0.287736	-0.0387947	0.969054	NA	0	0	2.00015	0	0	2.28823
Fbxo8	1114.67	0.615095	0.0904377	6.80131	1.03671e-11	7.90994e-10	1389.14	1526.31	1426.45	1037.94	773.761	1003.72
Agphd1	2508.65	1.22452	0.180066	6.80037	1.04352e-11	7.9225e-10	4152.62	4113.68	3043.44	1791.29	1250.55	1565.85
D730039F16Rik	627.564	1.108	0.16318	6.79005	1.12098e-11	8.46862e-10	1178.48	1139.41	1111.21	544.352	411.411	578.883
2010106C02Rik	0.288873417522536	-0.0440027	0.100776	-0.43664	0.662372	NA	0	0	0	2.01888	2.11932	0
2010106E10Rik	0.817757766085761	7.50803e-17	0.124318	6.03938e-16	1	NA	0	0	0	0	0	0
Adh4	3236.87	0.883362	0.13061	6.76336	1.3483e-11	1.0136e-09	6270.68	6139.91	6110.09	3435	3031.18	3399.89
2010107G12Rik	1.3110216908583	0.106831	0.24426	0.437366	0.661846	NA	0	2.09746	0	0	0	0
Rps6	12775.3	-0.737009	0.109285	-6.74392	1.54171e-11	1.15335e-09	9038.13	9207.43	9387.4	13850	15273.1	17387.3
Mup14	60691.4	2.43607	0.361531	6.73821	1.60354e-11	1.19378e-09	91620.6	78141	68106.7	3001.13	4388.5	11268.8
Fbp1	38731.1	-0.653382	0.0970156	-6.73482	1.64136e-11	1.21604e-09	21448.1	25661	21395.9	34717.4	37652.8	36153.4
Nucb1	6598.99	-0.604664	0.0898792	-6.72752	1.72575e-11	1.26632e-09	5372.75	4791.35	4532.89	8027.86	7841.79	6666.22
Slc10a5	1146.04	1.89234	0.281267	6.72792	1.72104e-11	1.26632e-09	2426.62	2336.17	2177.84	587.54	569.755	330.658
Hspa8	60904.2	-1.25367	0.186535	-6.72084	1.80675e-11	1.31945e-09	32501.3	35673.8	33108.5	57625.8	106130	91620.6
Adtrp	2686.17	0.817088	0.121831	6.70675	1.99009e-11	1.44644e-09	2846.04	2738.4	2730.98	1469.46	1482.03	1692.74
2010310C07Rik	0.154707204359666	5.00535e-18	0.100776	4.96683e-17	1	NA	0	0	0	0	0	0
Cyp2d37-ps	1067.92	1.16953	0.174638	6.69689	2.12898e-11	1.54009e-09	1952.38	1676.95	1705.66	762.302	587.238	915.318
Casc4	269.752	-1.37882	0.20605	-6.69169	2.20606e-11	1.58836e-09	143.646	151.409	167.344	481.459	419.974	394.471
Aadat	3072.64	1.03254	0.154334	6.69027	2.22762e-11	1.59639e-09	4207.14	3875.64	4212.09	1693.03	1760.71	2365.67
2200002J24Rik	0.536528136874577	-0.00214169	0.140555	-0.0152374	0.987843	NA	0	0	2.00262	0	0	2.29018
2210010C04Rik	1.54588961882324	-2.00214e-17	0.100776	-1.98673e-16	1	NA	0	0	0	0	0	0
Abcd4	446.595	1.08881	0.162801	6.68801	2.26219e-11	1.61363e-09	558.366	531.323	426	239.686	229.474	222.41
Agmat	2717.39	1.08378	0.162227	6.68067	2.37854e-11	1.68876e-09	4919.02	4270.69	3538.36	1741.03	1900.97	2155.76
Ptp4a3	324.503	-1.22531	0.183682	-6.6708	2.54406e-11	1.79796e-09	160.11	117.34	136.281	386.093	307.798	342.299
Ugt1a6a	1973.75	0.842947	0.126994	6.63767	3.18686e-11	2.24191e-09	2799.02	3010.36	2964.19	1694.28	1622.43	1501.75
Serpina7	3024.96	-2.27101	0.342522	-6.63027	3.35074e-11	2.34644e-09	1224.22	1357.54	1346.65	9388.58	10955.7	9591.79
2210019I11Rik	0.0704739794083786	9.0722e-18	0.100776	9.00238e-17	1	NA	0	0	0	0	0	0
Stard5	2094.6	0.890872	0.134395	6.62876	3.38524e-11	2.35982e-09	2428.04	2847.43	2521.84	1369.67	1289.87	1461.6
Lap3	4497.43	0.650738	0.0983639	6.61562	3.70004e-11	2.56759e-09	6500.17	6659.96	7363.04	4049.45	4381.76	4537.27
Sptb	136.134	-1.59181	0.240937	-6.60674	3.92862e-11	2.71393e-09	76.7996	48.5031	46.9872	242.738	193.569	180.626
Chn2	459.26	0.847576	0.128618	6.58988	4.4018e-11	3.02718e-09	623.7	684.945	654.006	386.628	367.975	322.156
2210407C18Rik	0.0511719268906256	5.94386e-18	0.100776	5.89811e-17	1	NA	0	0	0	0	0	0
Cyp4a14	106698	-2.16092	0.328917	-6.56981	5.03788e-11	3.44915e-09	3746.76	5226.89	4803.35	56512	27183.5	27184.2
Rab17	637.32	1.53811	0.234273	6.56546	5.18731e-11	3.53567e-09	1006.26	1227.44	1058.7	290.556	251.12	460.297
2210409D07Rik	0	NA	NA	NA	NA	NA	0	0	0	0	0	0
2210409E12Rik	0	NA	NA	NA	NA	NA	0	0	0	0	0	0
2210414B05Rik	0.00929425040879862	-5.13049e-17	0.100776	-5.091e-16	1	NA	0	0	0	0	0	0
Cyp2d10	22642.8	0.661017	0.100747	6.56117	5.33858e-11	3.62268e-09	27183.9	25986.7	25149.2	17386.1	14911.4	16848.7
Proz	8131.21	1.12201	0.171121	6.55684	5.49587e-11	3.71298e-09	14060.8	13133	13456.6	5518.48	7239.36	5186.33
2210417K05Rik	0.260221303152213	0.000118982	0.100776	0.00118066	0.999058	NA	0	2.04186	0	0	2.01197	0
2210420H20Rik	0	NA	NA	NA	NA	NA	0	0	0	0	0	0
2300002M23Rik	0	NA	NA	NA	NA	NA	0	0	0	0	0	0
2300003K06Rik	0	NA	NA	NA	NA	NA	0	0	0	0	0	0
2300005B03Rik	0	NA	NA	NA	NA	NA	0	0	0	0	0	0
Agpat6	11464.8	-0.797681	0.121865	-6.54561	5.92532e-11	3.98555e-09	5694.6	6220.18	7255.1	11268.5	12770.5	9750.88
Zap70	218.224	1.49789	0.229157	6.53654	6.29593e-11	4.21635e-09	267.333	346.341	301.717	119.343	62.5128	106.751
Mpdz	508.101	1.29304	0.198116	6.52666	6.72515e-11	4.48422e-09	840.643	800.657	901.114	337.114	346.239	290.609
2310002D06Rik	0.0858854691082172	-0.0219731	0.100776	-0.21804	0.827398	NA	0	0	0	0	0	2.06125
2310002F09Rik	0	NA	NA	NA	NA	NA	0	0	0	0	0	0
2310002J15Rik	0	NA	NA	NA	NA	NA	0	0	0	0	0	0
2310002L09Rik	0	NA	NA	NA	NA	NA	0	0	0	0	0	0
Eid1	398.078	-1.00553	0.154247	-6.51894	7.08061e-11	4.69374e-09	296.671	358.908	290.176	486.967	594.234	853.245
S1pr5	145.857	1.75516	0.269258	6.51852	7.1006e-11	4.69374e-09	150.61	154.83	141.454	24.3155	25.9848	47.5026
2310005E17Rik	0	NA	NA	NA	NA	NA	0	0	0	0	0	0
2310005G13Rik	0.119242686121466	7.50803e-18	0.100776	7.45024e-17	1	NA	0	0	0	0	0	0
Dna2	158.543	1.10163	0.169401	6.50306	7.87015e-11	5.18012e-09	213.672	191.031	237.275	95.6655	108.214	84.5345
2310007L24Rik	0.400509235007707	-0.000480611	0.126246	-0.00380694	0.996963	NA	0	1.83107	0	0	0	1.90118
Ppia	18252.1	-0.535033	0.082307	-6.50045	8.0079e-11	5.24826e-09	15342.8	15776.9	16126.8	21199	21199.2	26299.7
Pllp	429.293	1.31151	0.202618	6.47284	9.61773e-11	6.27649e-09	392.189	273.229	355.06	106.983	79.8963	179.668
2310008N11Rik	0	NA	NA	NA	NA	NA	0	0	0	0	0	0
Acly	3763.2	1.13445	0.175344	6.46984	9.8105e-11	6.37516e-09	7746.19	9137.81	7432.69	4531.01	3120.45	2976.76
Cebpe	116.059	1.36108	0.211081	6.44815	1.13227e-10	7.29602e-09	181.465	180.96	203.482	64.0797	46.3579	88.2242
Gpx1	42565.2	-0.531501	0.0824266	-6.44816	1.13213e-10	7.29602e-09	34399.4	35023	34513.6	50285.5	50286.7	50285.8
Apoc3	36595.7	1.28027	0.198592	6.44673	1.1429e-10	7.3337e-09	46209.7	44940.9	46209.8	9687.44	17862.3	25366.5
Akr1c13	4498.94	-0.699599	0.108536	-6.44575	1.15027e-10	7.35022e-09	3831	3957.12	3935.94	5498.94	5567.49	8113.74
Rps2	27337.5	-0.8049	0.125274	-6.42514	1.31752e-10	8.38404e-09	19896.3	20231.9	19169.3	29269.2	36970.2	38908.7
Reep5	662.14	-0.896473	0.140121	-6.39783	1.57605e-10	9.98771e-09	458.835	458.142	429.667	897.932	741.006	923.254
Enpp3	1214.62	1.26725	0.19822	6.39316	1.62491e-10	1.0255e-08	2290.62	2486.69	2358.8	1259.65	634.459	896.47
2310015B20Rik	0.0719338378192703	-1.22006e-17	0.100776	-1.21066e-16	1	NA	0	0	0	0	0	0
2310015D24Rik	0	NA	NA	NA	NA	NA	0	0	0	0	0	0
2310016D03Rik	0	NA	NA	NA	NA	NA	0	0	0	0	0	0
2310020H05Rik	0.0489091133612314	1.22006e-17	0.100776	1.21066e-16	1	NA	0	0	0	0	0	0
Rpl10a	5738.61	-0.612169	0.0959864	-6.37766	1.79812e-10	1.13016e-08	4440.02	4533.36	4457.65	6012.21	7171.6	7465.49
Lysmd2	18.306	-2.30235	0.361567	-6.3677	1.9189e-10	1.20115e-08	1.80185	1.70095	3.61199	27.3685	41.5245	39.6628
2310030A07Rik	0	NA	NA	NA	NA	NA	0	0	0	0	0	0
Pla2g12b	1305.92	0.728635	0.114522	6.36242	1.98595e-10	1.23807e-08	1721.16	1813.97	1887.98	1007.13	969.147	1243.4
Slc44a3	267.328	-1.04175	0.163877	-6.3569	2.05862e-10	1.27818e-08	169.967	233.654	170.487	447.583	361.688	412.286
2310034C09Rik	0	NA	NA	NA	NA	NA	0	0	0	0	0	0
2310034G01Rik	1.5749954271915	-0.202238	0.254468	-0.79475	0.426759	NA	0	0	1.96608	0	2.10864	4.59276
Gmds	79.453	-1.55228	0.244612	-6.34588	2.21155e-10	1.36759e-08	59.2822	45.49	36.9933	194.967	134.957	154.838
Slc39a8	604.229	0.673943	0.106309	6.33947	2.30556e-10	1.42e-08	966.778	928.134	954.194	648.581	508.09	615.305
Mmd	2934.41	-0.666434	0.105149	-6.33801	2.32744e-10	1.42775e-08	1988.36	1856.05	1782.54	3181.28	2600.38	3230.49
Gm826	113.845	-1.56294	0.246754	-6.33402	2.38862e-10	1.45944e-08	39.8127	27.738	31.853	122.762	96.8256	134.426
Lss	922.482	1.06068	0.167624	6.32776	2.48744e-10	1.51378e-08	1593.31	2610.77	1847.67	1148.36	883.925	779.04
Prepl	1197.46	0.660434	0.104442	6.32344	2.55809e-10	1.54452e-08	1648.71	1561.19	1784.54	1136.37	1027.76	975.799
Rps3a1	16505.8	-0.652243	0.103144	-6.32363	2.55482e-10	1.54452e-08	12825.8	12471	12424.2	17145.5	18629.5	23953.4
2310042E22Rik	0.495803033541531	-0.0405519	0.136499	-0.297086	0.766401	NA	0	0	0	2.01215	0	0
2310043L19Rik	0	NA	NA	NA	NA	NA	0	0	0	0	0	0
2310043O21Rik	0	NA	NA	NA	NA	NA	0	0	0	0	0	0
Prdx1	38514.2	-0.711571	0.112947	-6.30005	2.97558e-10	1.78256e-08	30179.5	30179.7	28868.5	42707	46871.3	58078.4
Rgr	12.642	2.38616	0.37875	6.30009	2.97481e-10	1.78256e-08	33.7938	28.7809	39.5641	8.29098	0	0
Slco1a4	4561.94	-1.09941	0.174783	-6.29014	3.17171e-10	1.89266e-08	2846.9	3229.61	4252.3	9410.37	6992.02	6660.21
2310050B05Rik	0.00687120023941085	-1.00107e-17	0.100776	-9.93366e-17	1	NA	0	0	0	0	0	0
2310050C09Rik	0	NA	NA	NA	NA	NA	0	0	0	0	0	0
2310057J18Rik	0.122587622154437	-0.0218844	0.100776	-0.21716	0.828084	NA	0	0	0	0	0	2.03872
Clec2h	207.581	2.44834	0.389401	6.28746	3.22698e-10	1.91818e-08	463.554	1070.87	876.27	113.211	17.5994	33.2544
2310057N15Rik	0	NA	NA	NA	NA	NA	0	0	0	0	0	0
Soat2	952.567	0.828942	0.132004	6.27969	3.39247e-10	2.00876e-08	1493.67	1480.22	1476.69	879.949	724.218	859.824
Slc26a1	4639.8	0.942164	0.15019	6.27315	3.53819e-10	2.08699e-08	6345.75	6235.14	6473.82	3136.99	3321.86	3204.64
2310061N02Rik	0	NA	NA	NA	NA	NA	0	0	0	0	0	0
2310065F04Rik	0	NA	NA	NA	NA	NA	0	0	0	0	0	0
Lepr	691.624	-1.81522	0.289547	-6.26916	3.62995e-10	2.13291e-08	205.016	194.907	215.686	995.018	1048.2	771.551
Cyb5r3	9703.34	0.690945	0.110892	6.23082	4.64009e-10	2.71605e-08	13327.8	14650.1	12795.1	8402.72	8304.25	8304.28
2310069B03Rik	0	NA	NA	NA	NA	NA	0	0	0	0	0	0
2310069G16Rik	0.790911333977284	-0.3465	0.228115	-1.51897	0.12877	NA	0	0	0	2.02712	1.98009	1.94534
2310079G19Rik	0	NA	NA	NA	NA	NA	0	0	0	0	0	0
2310081J21Rik	0	NA	NA	NA	NA	NA	0	0	0	0	0	0
2610528J11Rik	181.927	1.68057	0.269746	6.2302	4.65837e-10	2.71638e-08	305.599	433.806	318.87	77.128	51.6578	141.673
Pla2g16	393.62	-1.17817	0.189564	-6.21516	5.12737e-10	2.97853e-08	225.084	310.101	221.047	552.444	449.063	793.923
Rps11	7121.89	-0.747525	0.12031	-6.21334	5.18691e-10	3.00175e-08	5239.79	5190.43	5345.24	8284.58	8388.18	10133.5
2410004I01Rik	0.00426337338547397	-2.89372e-17	0.100776	-2.87145e-16	1	NA	0	0	0	0	0	0
Tns3	1160.51	0.982029	0.158654	6.18974	6.02634e-10	3.47444e-08	1644.42	1667.95	1511.12	887.534	730.651	756.015
2410004P03Rik	1.0658123234915	0.164216	0.183404	0.895379	0.370584	NA	1.19367	0	6.00302	0	0	0
Pxdc1	1521.48	1.11752	0.180605	6.18762	6.10804e-10	3.50835e-08	2301.9	2353.89	1725.9	1141.64	603.825	1064.39
2410007B07Rik	0.084237590708609	-0.0214112	0.100776	-0.212464	0.831745	NA	0	0	0	0	0	1.92258
2410012E07Rik	0	NA	NA	NA	NA	NA	0	0	0	0	0	0
2410012M07Rik	0	NA	NA	NA	NA	NA	0	0	0	0	0	0
Hpgd	3131.44	-0.853631	0.138206	-6.17652	6.55309e-10	3.74993e-08	2458.4	2706.05	2754.09	5337.18	4093.99	5150.75
Ppl	800.723	-1.32147	0.214279	-6.16706	6.9572e-10	3.96638e-08	299.36	285.941	337.809	747.077	719.445	1034.71
2410017I17Rik	0.0411032176740228	-7.89907e-18	0.100776	-7.83828e-17	1	NA	0	0	0	0	0	0
2510049J12Rik	378.513	0.972865	0.157831	6.16397	7.09448e-10	4.02966e-08	521.245	607.307	493.136	308.084	209.987	284.504
Vnn1	3312.41	-1.68799	0.274064	-6.15909	7.31663e-10	4.14051e-08	515.17	633.21	416.681	2204.33	1882.43	2197.37
2410021H03Rik	0.120806737855522	0.0240592	0.100776	0.238741	0.811307	NA	0	0	2.66944	0	0	0
2410057H14Rik	0	NA	NA	NA	NA	NA	0	0	0	0	0	0
Aldoc	519.17	0.862214	0.140051	6.15641	7.44146e-10	4.19567e-08	777.191	1047.41	1013.67	428.947	552.33	540.07
Foxa3	2604.36	-1.15894	0.188414	-6.151	7.69973e-10	4.32539e-08	1393.3	1205.69	1857.66	2593.31	4531.7	3353.83
2410088K16Rik	0.683400476671339	0.153298	0.119489	1.28294	0.199512	NA	5.38202	6.90768	0	0	0	0
Rtp3	1027.19	1.2759	0.208031	6.13322	8.61198e-10	4.8202e-08	1524.79	1221.34	1212.77	647.651	407.174	466.757
2410114N07Rik	0	NA	NA	NA	NA	NA	0	0	0	0	0	0
2410124H12Rik	0	NA	NA	NA	NA	NA	0	0	0	0	0	0
Vill	56.2419	-1.80501	0.294332	-6.13255	8.64799e-10	4.82275e-08	22.508	24.7601	13.8503	76.3302	102.252	109.205
Sult2a7	134.073	-2.18226	0.355972	-6.13044	8.76378e-10	4.86962e-08	54.1566	49.8794	56.1194	569.817	229.353	449.074
Slc6a12	3131.99	0.564132	0.0922977	6.11209	9.83349e-10	5.44427e-08	4238.84	4369.28	4459.87	2758.79	3114.15	2913.76
2410137M14Rik	0	NA	NA	NA	NA	NA	0	0	0	0	0	0
2410141K09Rik	0	NA	NA	NA	NA	NA	0	0	0	0	0	0
Arhgap10	115.437	-1.27041	0.207977	-6.1084	1.00638e-09	5.55172e-08	82.0791	82.2375	50.0664	200.91	228.625	147.176
Anp32b	664.433	-0.752199	0.123251	-6.10297	1.04117e-09	5.72306e-08	496.493	447.329	438.581	703.915	775.133	881.806
2510003D18Rik	0.714007295975744	-4.00428e-17	0.104315	-3.83863e-16	1	NA	0	0	0	0	0	0
Tmem19	2914.13	0.74181	0.121587	6.10105	1.05374e-09	5.77147e-08	3986.91	4104.88	3886.55	2610.58	2004.01	2458.46
Eef1b2	6913.17	-0.70006	0.114787	-6.09877	1.06885e-09	5.83343e-08	5167.41	5280.29	5366.68	7107.28	8075.41	10750.2
Cep85	939.077	0.911936	0.149746	6.08988	1.12993e-09	6.1449e-08	1587.22	1909.53	1896.4	842.213	1172.32	789.456
Insig1	3561.31	1.2837	0.210981	6.08446	1.16881e-09	6.3339e-08	7618.7	8403.82	6606.99	3195.31	2057.59	3386.36
2600006L11Rik	0.077723853342134	1.56417e-17	0.100776	1.55213e-16	1	NA	0	0	0	0	0	0
C1rl	5102.6	0.636781	0.104731	6.08015	1.20069e-09	6.48371e-08	7072.29	6816.02	6838.55	4383.95	4472.62	4369.35
Arl2bp	118.494	-1.14925	0.189051	-6.07907	1.2088e-09	6.50464e-08	61.3515	50.5177	51.137	157.906	109.679	122.142
Hspa1b	629.653	-1.88594	0.310546	-6.07296	1.25571e-09	6.73344e-08	248.649	360.437	227.64	681.998	2116.45	1392.02
1300017J02Rik	21528.3	0.55482	0.0914086	6.06967	1.28175e-09	6.8452e-08	25661.3	26824.7	26212.9	17472.4	18277.8	17538
Gm11437	91.9158	1.86026	0.306508	6.0692	1.28548e-09	6.8452e-08	226.102	256.307	182.907	52.8368	16.2106	67.895
Erbb3	2715.85	1.67542	0.276139	6.06729	1.30089e-09	6.90326e-08	5971.29	6523.26	3775.84	2008.12	938.295	1254.31
2610016A17Rik	0.450162519362326	-7.50803e-18	0.100776	-7.45024e-17	1	NA	0	0	0	0	0	0
2610017I09Rik	0	NA	NA	NA	NA	NA	0	0	0	0	0	0
Rpl23	8854.18	-0.645963	0.106623	-6.05839	1.37487e-09	7.27069e-08	6888.3	7031.63	6522.98	9590.61	10340.6	12313.9
Khnyn	516.122	1.03071	0.17046	6.04663	1.47905e-09	7.79474e-08	861.991	880.293	556.812	396.21	325.394	367.02
Cda	190.244	1.51717	0.251327	6.03663	1.57362e-09	8.26474e-08	181.212	207.288	194.873	45.2285	40.5232	81.8578
Gstt2	2857.26	-0.649867	0.107664	-6.03604	1.57938e-09	8.26668e-08	1553.14	1759.89	1558.19	2904.85	2215.84	2595.06
Gm5549	16.401	2.33692	0.387361	6.03292	1.61021e-09	8.38791e-08	50.2428	29.3975	39.6227	6.20945	0	0
Pgam1	3347.71	-0.591446	0.0980417	-6.03259	1.61348e-09	8.38791e-08	2370.89	2486.35	2680.87	3669.76	3931.26	3820.96
2610028E06Rik	0.0423765499495343	7.82087e-18	0.100776	7.76067e-17	1	NA	0	0	0	0	0	0
Manba	428.222	0.798366	0.132509	6.025	1.69114e-09	8.76192e-08	515.723	534.054	490.931	327.658	280.371	269.006
Cd4	59.0736	1.72285	0.28645	6.01449	1.80455e-09	9.31805e-08	119.038	138.718	88.5602	28.5453	37.4536	20.669
2610034M16Rik	0	NA	NA	NA	NA	NA	0	0	0	0	0	0
Fam83f	23.7488	2.30878	0.383969	6.01293	1.82203e-09	9.37672e-08	32.2506	54.2148	62.4646	6.91088	2.20209	0
2610035F20Rik	0	NA	NA	NA	NA	NA	0	0	0	0	0	0
2610037D02Rik	1.7437441525283	0.133987	0.272323	0.492015	0.622709	NA	4.83223	1.75005	0	1.74601	1.75734	0
Atxn10	1326.22	-0.521284	0.0869075	-5.99815	1.99577e-09	1.02365e-07	908.239	993.274	1056.24	1380.47	1302.49	1553.48
2610100L16Rik	0	NA	NA	NA	NA	NA	0	0	0	0	0	0
Agxt2	3439.57	0.880153	0.146751	5.99761	2.00246e-09	1.02366e-07	4476.26	4315.32	5769.16	2652.62	2385.2	2686.96
Pttg1ip	4878.1	0.512938	0.0856642	5.98778	2.1273e-09	1.08386e-07	5507.07	6011.4	6263.43	4246.62	3905.76	4245.56
Rassf3	2325.8	-0.852242	0.142379	-5.98575	2.154e-09	1.09383e-07	1946.67	1950.33	1817.6	3373	2860.75	4286.74
Cxcl1	26.0528	1.91862	0.320864	5.97953	2.23781e-09	1.13264e-07	57.265	63.4034	84.9708	6.83572	11.8191	19.1844
Plscr2	683.86	1.14924	0.192246	5.97798	2.25927e-09	1.13974e-07	945.465	1008.17	897.882	289.619	387.349	531.172
Abhd3	1164.35	0.579204	0.0969249	5.9758	2.28967e-09	1.15129e-07	1154.12	1266.15	1193.73	842.182	649.892	900.557
Ppp2r2d	533.28	-0.895634	0.150386	-5.95555	2.59192e-09	1.29901e-07	297.444	355.45	358.518	663.474	618.591	640.248
Hexa	991.056	-0.897678	0.151333	-5.93182	2.9959e-09	1.49173e-07	543.177	629.031	791.149	1363.74	1169.28	1203.51
2610307P16Rik	1.26188038601396	0.183002	0.234091	0.781755	0.434359	NA	4.02149	0	4.91654	4.18825	0	0
2610316D01Rik	0	NA	NA	NA	NA	NA	0	0	0	0	0	0
2610318N02Rik	0.562230978867821	0.0345753	0.140321	0.246401	0.805372	NA	1.18957	0	0	0	0	0
Slc46a3	1329.49	0.997742	0.168196	5.93203	2.99206e-09	1.49173e-07	1564.76	1723.82	1420.37	876.857	611.579	789.604
A430088P11Rik	14.9258	2.31229	0.390094	5.92751	3.07554e-09	1.52643e-07	23.1704	29.1994	60.2762	5.08133	0	0
Slc45a3	920.077	1.09385	0.18458	5.92614	3.10137e-09	1.53428e-07	1373.24	1462.66	1419.13	771.762	421.78	709.16
2610528A11Rik	0.879085183862456	0.174954	0.173668	1.00741	0.313739	NA	3.81088	0	1.99723	0	0	0
Rps4x	12336.4	-0.56666	0.0957342	-5.9191	3.23713e-09	1.59629e-07	10366.7	10457.7	10268.7	14649.6	14180.5	17472.3
Cox6b2	56.9631	-2.02946	0.34317	-5.91386	3.34187e-09	1.64266e-07	7.8124	4.84802	1.94415	61.0883	23.7834	56.8855
Rpl10	19703	-0.533391	0.0903438	-5.90402	3.54759e-09	1.73821e-07	16796.4	17387.4	16281.3	23581.8	24672.4	25149.5
2700046A07Rik	0.0991511307209308	-3.56631e-17	0.100776	-3.53886e-16	1	NA	0	0	0	0	0	0
Rrs1	793.754	-1.09224	0.185326	-5.89361	3.77838e-09	1.84539e-07	456.564	424.774	462.837	726.929	1291.97	988.878
Ptges3	1712.82	-0.706898	0.119974	-5.8921	3.81309e-09	1.85643e-07	1399.3	1314.92	1274.41	2093.75	2142.13	2354.47
Plk2	221.057	0.954145	0.162183	5.88316	4.02516e-09	1.95348e-07	353.265	291.131	229.078	166.704	124.976	151.481
Azgp1	63490	-0.556016	0.0945226	-5.88236	4.04448e-09	1.95666e-07	50614.4	48678.7	50614.5	68107.1	68107.6	85412.9
Ptpru	58.6368	-1.71103	0.290928	-5.88127	4.07136e-09	1.96347e-07	24.5302	13.1382	10.7089	98.03	57.2502	76.9845
Dqx1	269.151	1.11477	0.189712	5.87613	4.19971e-09	2.01902e-07	408.432	393.752	358.787	116.658	237.593	158.825
Slc25a22	7119	-0.684429	0.116609	-5.86942	4.37315e-09	2.09583e-07	4259.36	3724.54	4361.79	7830.28	6793.41	5465.03
2700070H01Rik	1.05091849675538	-0.197869	0.196684	-1.00602	0.314404	NA	0	0	0	0	0	6.87659
2700081L22Rik	0.45346525647941	-0.107137	0.152932	-0.700549	0.483585	NA	0.111965	0	0	2.2854	0	2.19568
Cks2	336.546	1.00301	0.170908	5.86869	4.39245e-09	2.09852e-07	417.838	487.971	415.592	197.98	146.506	279.361
2700086A05Rik	0.00369127343510384	1.25134e-17	0.100776	1.24171e-16	1	NA	0	0	0	0	0	0
Rpl21	4730	-0.553159	0.0942669	-5.86801	4.41057e-09	2.10064e-07	4286.84	4199.98	4350.82	6116.1	5699.34	7109.62
2700089I24Rik	0	NA	NA	NA	NA	NA	0	0	0	0	0	0
Gm5480	68.3954	-1.55961	0.266397	-5.85447	4.78543e-09	2.27212e-07	23.7105	37.6174	26.9847	60.5659	96.3615	146.922
9130409I23Rik	282.59	1.33281	0.227799	5.8508	4.892e-09	2.31555e-07	449.647	704.312	448.953	234.281	135.42	212.163
Gm16548	496.154	0.912758	0.156043	5.84941	4.93317e-09	2.32785e-07	732.629	812.923	785.606	444.917	457.537	312.338
4931406C07Rik	4815.73	0.642074	0.10979	5.84821	4.96889e-09	2.33037e-07	6816.12	6473.58	6426.14	4797.78	3453.57	4274.53
Kbtbd8	125.61	-1.5494	0.264915	-5.84866	4.95556e-09	2.33037e-07	74.5271	52.6288	73.3463	217.536	241.356	227.898
D130043K22Rik	76.2583	1.53011	0.261706	5.84669	5.01454e-09	2.34256e-07	166.056	191.609	156.579	74.6553	36.8123	45.889
Kcnb1	100.784	2.19657	0.375718	5.84633	5.02544e-09	2.34256e-07	239.299	216.465	99.6768	0	37.3739	13.4388
Tnik	71.8481	-1.52165	0.26031	-5.84552	5.04978e-09	2.34677e-07	39.7136	32.6302	52.482	181.388	158.725	74.317
Gna14	87.4364	1.41146	0.241597	5.84219	5.15195e-09	2.38702e-07	195.231	196.145	147.726	70.1099	48.8047	65.5461
2810011L19Rik	0.00428472575230632	2.44011e-17	0.100776	2.42133e-16	1	NA	0	0	0	0	0	0
Dmpk	527.47	-0.944426	0.161731	-5.83949	5.23617e-09	2.41873e-07	309.448	326.151	312.006	722.933	615.871	547.611
Map1lc3a	676.516	-0.948125	0.162691	-5.82777	5.61725e-09	2.58697e-07	376.169	333.352	318.571	698.408	619.002	735.212
Ugt1a6b	1807.77	0.789274	0.135447	5.82716	5.63782e-09	2.58867e-07	2485.93	2818.59	2719.2	1732.93	1469.77	1368.18
Itpripl1	148.733	1.29087	0.221691	5.82283	5.78609e-09	2.64882e-07	231.193	221.338	216.483	97.9852	69.1883	84.0699
2810032G03Rik	0.617602766013627	-0.00145573	0.172739	-0.00842734	0.993276	NA	0	2.14672	0	0	0	2.27779
Rps24	9203.06	-0.69899	0.120057	-5.82217	5.80875e-09	2.65128e-07	7789.61	7384.22	7028.22	10737.4	11042.5	14673.2
2810049E08Rik	0	NA	NA	NA	NA	NA	0	0	0	0	0	0
Bcar3	763.949	1.07692	0.185592	5.80262	6.52878e-09	2.97108e-07	1179.77	1044.16	993.574	543.984	303.817	604.257
Pcyt2	10599.6	0.792338	0.136658	5.79797	6.71235e-09	3.04558e-07	12954.7	13740.5	13766.2	7594.42	8048.97	7310.82
Xylb	2285.56	0.595155	0.102746	5.7925	6.93461e-09	3.13715e-07	2430.35	2196.33	2617.69	1650.28	1655.58	1457.5
2810404M03Rik	0	NA	NA	NA	NA	NA	0	0	0	0	0	0
2810405F15Rik	0.596212630264148	-0.00573039	0.18852	-0.0303967	0.975751	NA	1.72559	0	0	0	2.09443	0
Pstpip2	193.983	1.07409	0.185671	5.7849	7.25561e-09	3.27271e-07	394.871	598.12	446.218	289.358	186.857	185.208
Rnf10	6469.07	-0.541711	0.0936596	-5.78383	7.30201e-09	3.28398e-07	4953.24	4614.1	4271.29	6873.15	7109.86	6308.9
Prep	448.497	0.619052	0.107107	5.77977	7.48022e-09	3.35429e-07	531.66	549.798	606.696	339.015	391.193	356.095
Bhlhb9	89.2852	-1.5946	0.275964	-5.77831	7.54551e-09	3.3737e-07	34.656	30.0788	48.5766	131.02	106.206	166.527
Rpl27a	9260.29	-0.62669	0.108804	-5.75981	8.42072e-09	3.75408e-07	7662.22	8028.04	7962.61	11101.4	11970.4	13740.7
Sco2	589.554	0.934946	0.162396	5.75721	8.55149e-09	3.79034e-07	734.558	730.293	809.999	400.071	322.573	427.039
Wbp11	1160.56	-0.566339	0.0983689	-5.7573	8.54698e-09	3.79034e-07	946.837	825.672	780.821	1271.18	1394.53	1178.72
2810429I04Rik	0.206324937348056	0.0225204	0.100776	0.223471	0.823169	NA	0	0	2.20592	0	0	0
2810433D01Rik	0.183006433382398	6.25669e-18	0.100776	6.20853e-17	1	NA	0	0	0	0	0	0
2810442I21Rik	0.653604997825761	0.0795194	0.221853	0.358433	0.720019	NA	0.127643	1.31166	2.4659	2.60298	0	0
2810442N19Rik	1.46151606300271	0.0611898	0.218567	0.279959	0.779509	NA	1.76587	2.16689	2.00345	2.03154	2.14226	0
1810034E14Rik	188.182	1.35802	0.236671	5.73801	9.57936e-09	4.20943e-07	291.262	291.991	237.934	89.8577	46.3721	144.425
Hoga1	3890.55	0.654508	0.114064	5.7381	9.57431e-09	4.20943e-07	5488.26	5917.03	5498.47	3947.23	3399.94	3297.56
Spatc1l	36.7319	1.72516	0.300629	5.7385	9.55208e-09	4.20943e-07	87.2169	77.506	86.7396	26.7741	9.78216	23.6091
2810471M01Rik	0.17702627799891	1.81444e-17	0.100776	1.80048e-16	1	NA	0	0	0	0	0	0
Sdk1	7.03401	-2.22032	0.387867	-5.72444	1.03778e-08	4.54727e-07	0.871345	0	0	26.7914	15.4213	11.079
Ctsz	6118.83	0.710199	0.12424	5.71635	1.08838e-08	4.75537e-07	6411.98	6948.41	6488.29	3623.09	3909.13	4429.09
Gar1	187.396	-1.33963	0.234382	-5.7156	1.09317e-08	4.76275e-07	92.9314	107.65	94.0414	217.696	330.094	279.637
Dmxl2	874.118	0.759862	0.133158	5.70645	1.15357e-08	5.01165e-07	1115.74	1132.99	1060.78	832.756	597.195	510.175
Fth1	40253	-0.606317	0.106271	-5.7054	1.1607e-08	5.0284e-07	27924.2	27923.6	25365.8	44942.1	39855.9	39856.1
2900011O08Rik	1.26568096791577	0.715066	0.230302	3.10491	0.00190338	NA	11.0376	6.52951	1.80938	0	0	0
Cep110	713.209	0.818442	0.143515	5.70285	1.17821e-08	5.08987e-07	746.646	794.429	694.292	443.231	463.734	342.176
2900041M22Rik	0.205500521308052	1.37647e-17	0.100776	1.36588e-16	1	NA	0	0	0	0	0	0
2900052N01Rik	0.0888401994317813	9.0722e-18	0.100776	9.00238e-17	1	NA	0	0	0	0	0	0
2900055J20Rik	0	NA	NA	NA	NA	NA	0	0	0	0	0	0
Atp6v0e2	40.2342	-1.89514	0.332508	-5.69955	1.20125e-08	5.17482e-07	13.3997	16.7437	1.51097	83.2582	23.0894	81.0107
2900057B20Rik	0.227630914650368	3.75402e-18	0.100776	3.72512e-17	1	NA	0	0	0	0	0	0
2900060B14Rik	0.0776925894698613	1.59546e-17	0.100776	1.58318e-16	1	NA	0	0	0	0	0	0
Gstk1	4452.7	-0.664033	0.116696	-5.69027	1.26837e-08	5.44868e-07	3129.55	3424.26	3285.4	5453.68	4205.88	6076.51
2900079G21Rik	0	NA	NA	NA	NA	NA	0	0	0	0	0	0
2900092C05Rik	0	NA	NA	NA	NA	NA	0	0	0	0	0	0
2900092D14Rik	0	NA	NA	NA	NA	NA	0	0	0	0	0	0
2900093L17Rik	0	NA	NA	NA	NA	NA	0	0	0	0	0	0
Naca	5756.56	-0.456741	0.0803049	-5.68759	1.28845e-08	5.51946e-07	4740.53	4561.59	4879.79	6108.66	6054.62	7334.91
Grpel1	2774.54	-0.449859	0.0792876	-5.67377	1.39689e-08	5.95076e-07	2076.56	2189.45	2389.63	2864.29	2959.14	3267.84
3010001F23Rik	0.172930022201019	0.017175	0.100776	0.170428	0.864674	NA	1.13728	0	0	0	0	0
Hectd3	791.613	0.56796	0.100102	5.67381	1.39657e-08	5.95076e-07	890.141	841.059	990.167	618.243	616.08	587.141
3100003L05Rik	0	NA	NA	NA	NA	NA	0	0	0	0	0	0
Lect2	2123.53	0.885526	0.156158	5.6707	1.42214e-08	6.04152e-07	3319.57	3428.5	3423.22	1670.51	1421.15	2259.75
Dtx1	32.623	-1.77721	0.313989	-5.66009	1.51291e-08	6.40937e-07	14.7469	18.6371	18.7269	67.9067	91.6631	73.7176
Susd4	1011.61	0.851988	0.150543	5.65944	1.5187e-08	6.41618e-07	1532.75	1723.73	1455.77	840.646	956.005	760.655
Psen2	5488.14	0.790301	0.139746	5.65526	1.55614e-08	6.5563e-07	7719.27	8377.51	7885.4	4421.66	3841	5337.1
Acat2	4236.99	0.560535	0.0991673	5.65242	1.58207e-08	6.64729e-07	6564.2	7545.69	6991.42	4817.87	4428.34	4963.41
3110009F21Rik	0.439420733314304	0.0300406	0.128796	0.233242	0.815574	NA	1.30679	1.60589	0	1.62775	0	0
3110015C05Rik	0	NA	NA	NA	NA	NA	0	0	0	0	0	0
Nebl	15.515	-2.14766	0.380117	-5.64998	1.60464e-08	6.7237e-07	6.59433	0	7.09291	24.5136	48.8626	60.9566
Abcc6	5430.62	0.785253	0.139008	5.64897	1.6141e-08	6.74492e-07	7508.03	7028.38	7830.47	4195.79	4867.14	3691.26
C4bp	10387.2	0.649142	0.115056	5.64195	1.68135e-08	7.00685e-07	13740.5	13399.5	14251	8514.3	8655.65	8954.23
3110039I08Rik	0.107382562574179	-0.00264542	0.101238	-0.0261307	0.979153	NA	0.120765	0	0	0	0	0
3110039M20Rik	0	NA	NA	NA	NA	NA	0	0	0	0	0	0
Treh	24.8219	2.11926	0.375979	5.63665	1.7339e-08	7.20627e-07	22.9079	25.9329	48.7264	0	2.47328	2.49225
Cpt2	8767.82	-0.626633	0.11143	-5.62357	1.87051e-08	7.7321e-07	5862.7	5493.83	5246.36	9216.29	8285.33	8387.64
Serpinf1	18448.9	0.585462	0.104103	5.62389	1.86701e-08	7.7321e-07	20742.4	20742.4	22703.3	14502	14060.1	13898.1
Epha1	1194.24	0.68371	0.121851	5.61105	2.01106e-08	8.29076e-07	1165.72	1225.4	1402.34	659.293	771.572	880.067
G630090E17Rik	391.67	0.759141	0.135335	5.60935	2.03089e-08	8.35004e-07	619.084	539.989	519.988	251.965	319.172	396.232
Myo5b	319.979	0.825062	0.147129	5.60773	2.05002e-08	8.40618e-07	511.226	424.41	408.933	294.205	243.93	212.563
Proca1	134.882	-1.23068	0.219525	-5.60609	2.06949e-08	8.46339e-07	73.5393	61.1186	58.2658	128.529	149.209	215.378
Pipox	8003.23	0.497738	0.0888338	5.60302	2.10643e-08	8.59155e-07	10191.5	10750.9	10661.1	8191.78	6331.77	7754.47
Mocos	885.863	0.71057	0.126881	5.60028	2.14008e-08	8.70564e-07	1230.3	1326.07	1221.31	793.478	697.607	786.36
3110079O15Rik	0.343738392125428	-0.0353288	0.118731	-0.297553	0.766044	NA	0.130859	0	0	0	0	2.6339
Impdh2	1033.34	-0.569959	0.101787	-5.59954	2.14915e-08	8.71943e-07	753.178	768.028	781.574	1151.23	1139.85	1147.78
3110082J24Rik	0	NA	NA	NA	NA	NA	0	0	0	0	0	0
3110099E03Rik	0	NA	NA	NA	NA	NA	0	0	0	0	0	0
Gne	5514.13	0.826183	0.148082	5.57923	2.41583e-08	9.77551e-07	6933.94	7389.66	6500.13	4387.6	3314.26	3792.2
Ywhaq	2778.49	-0.380452	0.0682292	-5.57608	2.45993e-08	9.92775e-07	2342.23	2392.38	2590.04	3128.89	3040.02	3348.85
Zfp706	3159.62	-0.546815	0.0981253	-5.57262	2.50943e-08	1.01009e-06	2264.16	2214.91	2168.63	3320.16	2998.13	3451.09
3300005D01Rik	0.356579878761406	-0.0166891	0.100776	-0.165606	0.868467	NA	0	2.03877	0	0	0	4.36629
3425401B19Rik	0.045995950862116	-9.38504e-19	0.100776	-9.3128e-18	1	NA	0	0	0	0	0	0
Mup20	115879	0.802291	0.144292	5.5602	2.69463e-08	1.0818e-06	118559	107120	118560	55258.2	57626.1	80512.4
3632454L22Rik	1.30245735904592	0.16703	0.270882	0.616617	0.537488	NA	0.126567	1.30038	4.26284	2.5824	0	0
Rps27a	7600.31	-0.774488	0.139601	-5.54786	2.8918e-08	1.15793e-06	5570.83	5567.46	5518.62	7145.39	9412.13	12431.5
Ywhae	5056.49	-0.388136	0.070112	-5.53594	3.0957e-08	1.23634e-06	4602.73	4242.6	4650.05	5943.19	6284.28	5487.88
Evc2	32.0493	-1.46372	0.264482	-5.53428	3.12515e-08	1.24487e-06	11.9229	23.0563	17.6814	52.239	57.5556	54.8488
3830417A13Rik	0	NA	NA	NA	NA	NA	0	0	0	0	0	0
Kalrn	484.845	0.774846	0.140045	5.53284	3.15083e-08	1.24861e-06	598.237	606.182	656.245	399.116	330.116	340.186
Scpep1	1055.92	0.690176	0.124738	5.533	3.14796e-08	1.24861e-06	1213.77	1589.19	1477.5	928.275	780.586	903.821
Celsr1	506.035	1.27838	0.231163	5.53022	3.19824e-08	1.26413e-06	716.059	707.319	533.527	211.262	178.562	336.04
Shmt1	6603.78	0.520979	0.0944155	5.51794	3.42999e-08	1.35224e-06	8113.74	8532.03	8070.19	6264.24	5429.12	5453.1
Hmgcr	1519.96	1.1373	0.206129	5.51739	3.44071e-08	1.35299e-06	2108.77	2877.9	2715.3	1444.08	901.142	950.668
Zfp703	152.977	-0.996867	0.180839	-5.51246	3.5385e-08	1.38789e-06	62.0785	67.4525	73.5052	113.03	144.682	159.099
Scrn2	791.724	0.782706	0.142046	5.51023	3.58372e-08	1.40204e-06	963.808	936.984	948.948	475.388	543.998	598.886
Mapkap1	1295.04	0.443288	0.080525	5.50498	3.69216e-08	1.44079e-06	1497.23	1512.74	1339.59	1054.81	1038.91	1100.08
Epb4.1l4b	3927.3	-0.662935	0.120485	-5.50223	3.7501e-08	1.45968e-06	2988.24	2393.36	2366.82	3771.92	4504.53	4153.22
Mb21d2	596.049	0.623624	0.113436	5.49757	3.85052e-08	1.49498e-06	797.689	719.885	782.863	517.851	513.321	457.026
4732456N10Rik	0	NA	NA	NA	NA	NA	0	0	0	0	0	0
Cbfb	359.694	-0.98752	0.179891	-5.48955	4.02967e-08	1.56058e-06	266.522	272.392	378.461	399.647	839.789	639.261
4732490B19Rik	0.644945048178454	3.00321e-17	0.174341	1.7226e-16	1	NA	0	0	0	0	0	0
Zc3h12d	77.8288	1.5541	0.283332	5.48508	4.13291e-08	1.59653e-06	170.076	143.25	117.294	60.6375	33.8622	30.4818
Cys1	220.633	-1.09595	0.199892	-5.48272	4.18824e-08	1.61384e-06	102.19	101.974	88.0598	202.607	176.675	282.652
4833403I15Rik	0.16730546015304	0.0352084	0.100776	0.349374	0.726808	NA	2.87724	0	0	0	0	0
4833412C05Rik	0.0461843991140201	3.06578e-17	0.100776	3.04218e-16	1	NA	0	0	0	0	0	0
Frmd4b	1304.37	1.45991	0.266497	5.47814	4.29822e-08	1.65207e-06	2833.19	2753.57	2176.88	859.716	658.662	908.48
Acsm1	13447.4	0.556428	0.101646	5.47419	4.3952e-08	1.68512e-06	18012.2	19969.4	17862.1	11950.1	13300.9	12470.9
Tomm20	2332.05	-0.656211	0.11992	-5.47207	4.448e-08	1.70111e-06	1533.11	1596.91	1467.85	2128.68	2319.96	2865.14
Eif5a	13135.8	-0.580563	0.106197	-5.46686	4.58083e-08	1.74755e-06	9737.2	9432.85	9693.74	12431.9	15777.9	15273.2
Nox4	1175	0.715482	0.130905	5.46564	4.61227e-08	1.75518e-06	1817.4	1754.42	1904.02	1032.1	1079.35	1171.48
4833423E24Rik	0	NA	NA	NA	NA	NA	0	0	0	0	0	0
4833424O15Rik	0.736358424796762	0.239066	0.239621	0.997684	0.318433	NA	1.66412	1.04123	1.99411	0	0	2.02176
4833427F10Rik	0.130635198830233	4.19198e-17	0.100776	4.15972e-16	1	NA	0	0	0	0	0	0
4833427G06Rik	0	NA	NA	NA	NA	NA	0	0	0	0	0	0
4833428L15Rik	0	NA	NA	NA	NA	NA	0	0	0	0	0	0
Plekhg6	284.675	1.1075	0.202676	5.46439	4.6451e-08	1.7633e-06	350.674	285.841	273.261	98.6101	121.545	171.111
4921501E09Rik	0	NA	NA	NA	NA	NA	0	0	0	0	0	0
4921504E06Rik	0	NA	NA	NA	NA	NA	0	0	0	0	0	0
Il17rc	770.551	-0.67465	0.12381	-5.44909	5.06291e-08	1.91715e-06	512.667	589.132	568.612	850.415	907.953	930.912
Acadl	5991.61	-0.415549	0.0762922	-5.44681	5.12825e-08	1.92892e-06	4411.26	4087.44	4275.18	6084.09	5366.08	5645.34
Akirin1	969.2	-0.559159	0.102655	-5.44696	5.12389e-08	1.92892e-06	854.26	633.904	793.547	1144.99	1152.45	1099.71
Pcbp1	5165.76	-0.639618	0.117433	-5.44669	5.13171e-08	1.92892e-06	3931.71	3525.25	3348.4	5090.45	6781.75	5164.28
4921508D12Rik	0	NA	NA	NA	NA	NA	0	0	0	0	0	0
4921509C19Rik	0	NA	NA	NA	NA	NA	0	0	0	0	0	0
4921509O07Rik	0	NA	NA	NA	NA	NA	0	0	0	0	0	0
4921511C10Rik	0.352503947153895	-0.0395334	0.100776	-0.392291	0.694843	NA	0	0	0	4.91782	0	0
4921511C20Rik	0	NA	NA	NA	NA	NA	0	0	0	0	0	0
4921511H03Rik	0	NA	NA	NA	NA	NA	0	0	0	0	0	0
Cbx6	280.364	-0.978241	0.179931	-5.43677	5.42541e-08	2.03433e-06	177.066	181.786	117.861	285.937	370.491	337.575
4921511M17Rik	0	NA	NA	NA	NA	NA	0	0	0	0	0	0
4921513I03Rik	0.472106554247319	0.0313963	0.11897	0.263901	0.791857	NA	0	2.16585	0	0	0	0
4921515E04Rik	0.0048394667518104	4.06685e-18	0.100776	4.03555e-17	1	NA	0	0	0	0	0	0
4921517D22Rik	0.0704682343363004	9.0722e-18	0.100776	9.00238e-17	1	NA	0	0	0	0	0	0
Ccni	4910.43	-0.59418	0.109395	-5.43149	5.58843e-08	2.08526e-06	3620.1	3369.14	3386.16	5542.73	4910.22	5347.77
4921524L21Rik	0	NA	NA	NA	NA	NA	0	0	0	0	0	0
4921525B02Rik	1.62662028287145	0.207919	0.293037	0.70953	0.477995	NA	1.18969	3.92325	0	1.5017	0	0
4921525O09Rik	0.00466329768192794	-1.26698e-17	0.100776	-1.25723e-16	1	NA	0	0	0	0	0	0
Chchd6	116.316	-1.26495	0.232884	-5.43166	5.58316e-08	2.08526e-06	54.0136	73.7673	51.043	102.328	179.649	190.337
Acsl3	299.81	1.09707	0.202129	5.4276	5.71155e-08	2.12603e-06	477.732	593.912	444.577	330.158	148.939	193.418
4921530L21Rik	0	NA	NA	NA	NA	NA	0	0	0	0	0	0
Tada2b	1325.84	-0.744433	0.13734	-5.42036	5.94802e-08	2.20869e-06	956.657	836.501	783.902	1310.05	1712.69	1386.78
4921531P14Rik	0	NA	NA	NA	NA	NA	0	0	0	0	0	0
4921533I20Rik	0	NA	NA	NA	NA	NA	0	0	0	0	0	0
4921536K21Rik	0.165332567136941	0.020458	0.100776	0.203006	0.83913	NA	1.70837	0	0	0	0	0
4921539E11Rik	0	NA	NA	NA	NA	NA	0	0	0	0	0	0
Pcx	5983.75	0.756961	0.139749	5.41656	6.07557e-08	2.2506e-06	6888.18	6792.64	7012.16	4439.25	4109.39	3485.68
4922501L14Rik	0.192442865576729	2.31498e-17	0.100776	2.29716e-16	1	NA	0	0	0	0	0	0
4922502D21Rik	0	NA	NA	NA	NA	NA	0	0	0	0	0	0
4922502H24Rik	0	NA	NA	NA	NA	NA	0	0	0	0	0	0
4922502N22Rik	0	NA	NA	NA	NA	NA	0	0	0	0	0	0
4922505E12Rik	0	NA	NA	NA	NA	NA	0	0	0	0	0	0
4930401C15Rik	0	NA	NA	NA	NA	NA	0	0	0	0	0	0
4930401O10Rik	0	NA	NA	NA	NA	NA	0	0	0	0	0	0
4930401O12Rik	0	NA	NA	NA	NA	NA	0	0	0	0	0	0
4930402F06Rik	0	NA	NA	NA	NA	NA	0	0	0	0	0	0
4930402F11Rik	0	NA	NA	NA	NA	NA	0	0	0	0	0	0
Mir135a-1	440.256	1.03049	0.191185	5.39	7.04558e-08	2.60364e-06	417.856	434.307	452.682	151.859	230.063	217.771
4930402K13Rik	0	NA	NA	NA	NA	NA	0	0	0	0	0	0
4930404A05Rik	0	NA	NA	NA	NA	NA	0	0	0	0	0	0
4930404A10Rik	0	NA	NA	NA	NA	NA	0	0	0	0	0	0
Nenf	269.45	-0.872001	0.161796	-5.38952	7.06466e-08	2.60442e-06	207.738	170.299	204.49	306.395	329.231	449.148
Hnf4a	25743.3	-0.827362	0.153545	-5.3884	7.10885e-08	2.61442e-06	16355.7	15342.6	18871.6	26964	37975.7	26964.1
Enpep	1666.86	0.648328	0.12047	5.38166	7.38026e-08	2.70774e-06	2442.27	2345.64	2553.3	1571.28	1587.35	1476.52
4930405A10Rik	0	NA	NA	NA	NA	NA	0	0	0	0	0	0
Rps18	14233.4	-0.70349	0.130755	-5.3802	7.44017e-08	2.72321e-06	10464.6	11100.9	10464.1	13741	18095	21049.5
4930405D11Rik	0	NA	NA	NA	NA	NA	0	0	0	0	0	0
4930405J17Rik	0.303293601964023	-4.90998e-05	0.100776	-0.000487219	0.999611	NA	0	1.67472	0	1.68494	0	0
Cd82	2324.93	0.651033	0.121158	5.37343	7.72522e-08	2.82081e-06	3109.24	3246.53	3244.36	1970.01	1886.12	2180.4
4930406D18Rik	0	NA	NA	NA	NA	NA	0	0	0	0	0	0
4930407I10Rik	0	NA	NA	NA	NA	NA	0	0	0	0	0	0
4930408F14Rik	0	NA	NA	NA	NA	NA	0	0	0	0	0	0
4930412B13Rik	0	NA	NA	NA	NA	NA	0	0	0	0	0	0
Rpl9	7373.35	-0.632849	0.117793	-5.37254	7.76332e-08	2.82799e-06	5453.69	5762.74	5828.14	7908.49	8329.17	10441.5
4930412O13Rik	0.744140521472154	-0.203795	0.180896	-1.12658	0.259918	NA	0	0	0	2.41978	4.18407	0
4930413E15Rik	0	NA	NA	NA	NA	NA	0	0	0	0	0	0
4930413F20Rik	0.0494444399816662	-2.50268e-17	0.100776	-2.48341e-16	1	NA	0	0	0	0	0	0
Clic5	124.226	1.31538	0.244881	5.37153	7.80705e-08	2.83718e-06	277.641	238.942	290.833	118.232	105.986	75.1283
4930413M19Rik	0	NA	NA	NA	NA	NA	0	0	0	0	0	0
Tec	649.8	0.862732	0.16077	5.36626	8.03855e-08	2.9144e-06	950.42	962.263	707.209	506.161	333.959	560.73
Fam47e	573.432	1.62063	0.302649	5.35481	8.56463e-08	3.09781e-06	903.288	931.596	890.375	140.043	178.159	370.11
4930415F15Rik	0.14154193077936	0	0.100776	0	1	NA	0	0	0	0	0	0
4930415L06Rik	0	NA	NA	NA	NA	NA	0	0	0	0	0	0
4930415O20Rik	1.6223826761972	-0.130087	0.263225	-0.494205	0.621162	NA	0	0	0	0	0	2.54683
4930417O13Rik	0.00454583656844674	2.68256e-17	0.100776	2.66191e-16	1	NA	0	0	0	0	0	0
4930417O22Rik	0	NA	NA	NA	NA	NA	0	0	0	0	0	0
4930419G24Rik	0	NA	NA	NA	NA	NA	0	0	0	0	0	0
Prrc2a	3823.78	-0.819321	0.153053	-5.35318	8.64199e-08	3.11843e-06	2951.09	2370.6	2081.25	4637.52	5643.7	3135.52
4930423M02Rik	0	NA	NA	NA	NA	NA	0	0	0	0	0	0
4930425K10Rik	0	NA	NA	NA	NA	NA	0	0	0	0	0	0
4930425O10Rik	0	NA	NA	NA	NA	NA	0	0	0	0	0	0
4930426D05Rik	0.216945998376113	-2.12728e-17	0.100776	-2.1109e-16	1	NA	0	0	0	0	0	0
4930426L09Rik	1.72476305144512	0.115098	0.256893	0.448039	0.654125	NA	1.75777	0	9.22364	0	0	7.09923
Rpl3	15012.4	-0.54263	0.101396	-5.35158	8.71905e-08	3.13886e-06	13147.2	13416.8	13012.3	16849.1	18871.6	22271.3
4930428D18Rik	0	NA	NA	NA	NA	NA	0	0	0	0	0	0
4930428E07Rik	0	NA	NA	NA	NA	NA	0	0	0	0	0	0
4930428G15Rik	0.14222103476203	-1.62674e-17	0.100776	-1.61422e-16	1	NA	0	0	0	0	0	0
4930428O21Rik	0.0711105144938562	1.56417e-17	0.100776	1.55213e-16	1	NA	0	0	0	0	0	0
Mcc	1440.19	1.23014	0.229902	5.35075	8.75924e-08	3.14594e-06	3051.13	3135.59	1945.61	1661.58	594.841	931.097
4930429D17Rik	0	NA	NA	NA	NA	NA	0	0	0	0	0	0
4930429F11Rik	0	NA	NA	NA	NA	NA	0	0	0	0	0	0
Snhg11	216.665	1.18087	0.220825	5.34753	8.91629e-08	3.19487e-06	355.407	379.235	414.625	203.984	135.357	134.839
4930430A15Rik	0	NA	NA	NA	NA	NA	0	0	0	0	0	0
4930430D24Rik	0	NA	NA	NA	NA	NA	0	0	0	0	0	0
Slc15a5	44.8693	1.72312	0.322476	5.34341	9.12124e-08	3.26068e-06	94.4127	63.7692	56.9718	7.39165	6.47092	28.0172
4930430F21Rik	0	NA	NA	NA	NA	NA	0	0	0	0	0	0
4930430J02Rik	0.0400898127094341	4.06685e-18	0.100776	4.03555e-17	1	NA	0	0	0	0	0	0
Acot1	2776.64	-1.12167	0.209957	-5.3424	9.17235e-08	3.27133e-06	443.552	453.936	420.775	1251.89	722.151	1111.47
4930431P03Rik	0.628887049218979	-0.0870449	0.186853	-0.465847	0.641325	NA	0	0	0	0	0	2.7155
4930432J09Rik	0.153194742375904	-0.0201391	0.100776	-0.19984	0.841605	NA	0	0	0	0	1.64215	0
4930432K09Rik	0	NA	NA	NA	NA	NA	0	0	0	0	0	0
Rplp2	1973.59	-0.862988	0.161743	-5.33554	9.52601e-08	3.38398e-06	1228.67	1411.64	1205.96	1968.45	2457.49	2765.07
4930432M17Rik	0	NA	NA	NA	NA	NA	0	0	0	0	0	0
4930433B08Rik	0	NA	NA	NA	NA	NA	0	0	0	0	0	0
4930433I11Rik	0	NA	NA	NA	NA	NA	0	0	0	0	0	0
Rps13	4042.63	-0.694918	0.130256	-5.335	9.55441e-08	3.38398e-06	2781.33	3301.3	2989.95	4572.98	4709.04	5597.13
4930434J06Rik	0	NA	NA	NA	NA	NA	0	0	0	0	0	0
4930435E12Rik	0	NA	NA	NA	NA	NA	0	0	0	0	0	0
4930438E09Rik	0	NA	NA	NA	NA	NA	0	0	0	0	0	0
4930440C22Rik	0	NA	NA	NA	NA	NA	0	0	0	0	0	0
4930441J16Rik	0	NA	NA	NA	NA	NA	0	0	0	0	0	0
Zc3h15	1040.79	-0.466999	0.0875327	-5.33514	9.5471e-08	3.38398e-06	969.805	933.865	1056.89	1183.85	1419.53	1482.98
4930442J19Rik	0	NA	NA	NA	NA	NA	0	0	0	0	0	0
Gm10804	38.8974	2.0125	0.37767	5.32872	9.89057e-08	3.49497e-06	27.0954	15.904	43.9731	2.00072	0	4.59473
4930443O20Rik	0.21142991557918	0.0202553	0.100776	0.200994	0.840704	NA	1.66597	0	0	0	0	0
Gm15401	164.756	-1.19327	0.223963	-5.32799	9.93072e-08	3.50109e-06	86.1571	44.1357	77.3743	195.404	165.233	164.233
4930444F02Rik	0	NA	NA	NA	NA	NA	0	0	0	0	0	0
4930444G20Rik	0.392489216290766	-2.00214e-17	0.100776	-1.98673e-16	1	NA	0	0	0	0	0	0
4930444M15Rik	0	NA	NA	NA	NA	NA	0	0	0	0	0	0
4930444P10Rik	0	NA	NA	NA	NA	NA	0	0	0	0	0	0
4930447A16Rik	0	NA	NA	NA	NA	NA	0	0	0	0	0	0
4930447C04Rik	0	NA	NA	NA	NA	NA	0	0	0	0	0	0
4930447J18Rik	0.0903812549099912	0	0.100776	0	1	NA	0	0	0	0	0	0
4930447K03Rik	0.173314592340918	-0.0220787	0.100776	-0.219088	0.826582	NA	0	0	0	0	0	2.08842
4930447N08Rik	0.450306935191885	0.0451999	0.151533	0.298284	0.765486	NA	0	1.52524	0	0	0	0
4930448C13Rik	0	NA	NA	NA	NA	NA	0	0	0	0	0	0
4930448F12Rik	0.00339331106194998	-1.65802e-17	0.100776	-1.64526e-16	1	NA	0	0	0	0	0	0
4930448H16Rik	0.0954532609377388	-1.87701e-18	0.100776	-1.86256e-17	1	NA	0	0	0	0	0	0
4930448I06Rik	0	NA	NA	NA	NA	NA	0	0	0	0	0	0
4930448I18Rik	0	NA	NA	NA	NA	NA	0	0	0	0	0	0
4930448K20Rik	0	NA	NA	NA	NA	NA	0	0	0	0	0	0
4930449E01Rik	0	NA	NA	NA	NA	NA	0	0	0	0	0	0
4930449E18Rik	0.0733840040597285	0.0207038	0.100776	0.205445	0.837225	NA	1.76122	0	0	0	0	0
4930449I24Rik	0	NA	NA	NA	NA	NA	0	0	0	0	0	0
4930451C15Rik	0	NA	NA	NA	NA	NA	0	0	0	0	0	0
Efna5	295.682	-0.873172	0.164392	-5.31153	1.08709e-07	3.82378e-06	201.876	127.606	166.305	382.814	278.506	291.702
4930451I11Rik	0	NA	NA	NA	NA	NA	0	0	0	0	0	0
4930452A19Rik	0	NA	NA	NA	NA	NA	0	0	0	0	0	0
Pdcd4	1734.67	0.764088	0.14397	5.30726	1.11287e-07	3.90548e-06	3385.06	2641.4	2562.56	1508.94	1572.52	1880.42
4930452G13Rik	0	NA	NA	NA	NA	NA	0	0	0	0	0	0
4930452N14Rik	0	NA	NA	NA	NA	NA	0	0	0	0	0	0
4930453H23Rik	0	NA	NA	NA	NA	NA	0	0	0	0	0	0
4930453L07Rik	0	NA	NA	NA	NA	NA	0	0	0	0	0	0
Ptprd	2942.86	0.648214	0.122197	5.30464	1.12893e-07	3.95281e-06	3953.73	4049.43	3882.83	3162.75	2178.75	2172.03
4930455B14Rik	0.0463097683098758	2.81551e-18	0.100776	2.79384e-17	1	NA	0	0	0	0	0	0
Cpsf4l	193.994	1.19731	0.225737	5.30401	1.13284e-07	3.95745e-06	228.162	292.134	185.112	117.568	40.8167	119.65
4930455D15Rik	0.0651588355110498	0.0192253	0.100776	0.190773	0.848704	NA	1.46631	0	0	0	0	0
4930455F16Rik	0	NA	NA	NA	NA	NA	0	0	0	0	0	0
Cyp2c38	949.511	-1.18426	0.223478	-5.29923	1.16295e-07	4.05341e-06	369.303	633.8	388.337	1721.03	788.427	928.308
Hmgcl	5084.52	-0.422295	0.0797543	-5.29495	1.1905e-07	4.14002e-06	3934.06	4151.48	4026.33	5350.13	5415.49	5509.27
4930455J16Rik	0	NA	NA	NA	NA	NA	0	0	0	0	0	0
4930456L15Rik	0	NA	NA	NA	NA	NA	0	0	0	0	0	0
4930459L07Rik	0	NA	NA	NA	NA	NA	0	0	0	0	0	0
4930461G14Rik	0	NA	NA	NA	NA	NA	0	0	0	0	0	0
4930465A12Rik	0	NA	NA	NA	NA	NA	0	0	0	0	0	0
4930465K10Rik	1.4560436281041	0.272562	0.244516	1.1147	0.264978	NA	10.0433	0	0	0	2.13531	0
4930465M20Rik	0	NA	NA	NA	NA	NA	0	0	0	0	0	0
4930467D21Rik	0	NA	NA	NA	NA	NA	0	0	0	0	0	0
4930467E23Rik	0.714226060315533	-0.0436743	0.149059	-0.293	0.769522	NA	0	1.73477	0	0	5.29121	0
4930467K11Rik	0.118888227385135	-4.03557e-17	0.100776	-4.0045e-16	1	NA	0	0	0	0	0	0
4930468A15Rik	0	NA	NA	NA	NA	NA	0	0	0	0	0	0
4930469G21Rik	0	NA	NA	NA	NA	NA	0	0	0	0	0	0
Capn2	1578.48	-0.523245	0.0988376	-5.29399	1.19674e-07	4.15232e-06	1472.65	1525.39	1368.11	2193.74	1767.54	2348.12
4930470P17Rik	0	NA	NA	NA	NA	NA	0	0	0	0	0	0
4930471C04Rik	0.0924438666127471	1.06364e-17	0.100776	1.05545e-16	1	NA	0	0	0	0	0	0
4930471G03Rik	0	NA	NA	NA	NA	NA	0	0	0	0	0	0
1700024P16Rik	112.378	1.28304	0.242698	5.28659	1.24618e-07	4.31408e-06	156.635	112.894	160.066	92.4998	31.7963	36.9031
4930471M09Rik	0.371953692335884	-0.0384122	0.100776	-0.381165	0.703081	NA	0	0	0	4.27978	0	0
Srms	31.653	1.83861	0.347857	5.28555	1.25329e-07	4.32892e-06	87.144	67.7747	48.0335	3.93604	18.5763	13.7681
4930473O22Rik	0	NA	NA	NA	NA	NA	0	0	0	0	0	0
4930474G06Rik	0.068295749817885	5.94386e-18	0.100776	5.89811e-17	1	NA	0	0	0	0	0	0
4930474H20Rik	0	NA	NA	NA	NA	NA	0	0	0	0	0	0
4930474M22Rik	0.168146220179677	0.0211101	0.100776	0.209476	0.834077	NA	0	1.85217	0	0	0	0
4930474N05Rik	0	NA	NA	NA	NA	NA	0	0	0	0	0	0
4930474N09Rik	0.0798662982872949	-0.0213868	0.100776	-0.212222	0.831934	NA	0	0	0	1.91679	0	0
4930478L05Rik	0.34541843664015	-0.0208461	0.10326	-0.20188	0.84001	NA	0	0	0	1.582	0	0
4930478P22Rik	0	NA	NA	NA	NA	NA	0	0	0	0	0	0
4930479D17Rik	0.19470864457855	-0.0226067	0.100776	-0.224327	0.822503	NA	0	0	0	0	0	2.22964
4930479M11Rik	0.225587600819955	-0.0208591	0.100776	-0.206985	0.836021	NA	0	0	0	0	1.79543	0
4930480E11Rik	0	NA	NA	NA	NA	NA	0	0	0	0	0	0
2610034B18Rik	181.051	1.14184	0.216162	5.28235	1.2754e-07	4.38555e-06	261.971	259.413	251.992	101.732	131.353	95.7099
4930480K15Rik	0	NA	NA	NA	NA	NA	0	0	0	0	0	0
4930480M12Rik	0	NA	NA	NA	NA	NA	0	0	0	0	0	0
Alkbh6	208.992	-0.871293	0.164936	-5.28262	1.2735e-07	4.38555e-06	136.443	124.911	165.552	256.43	258.409	278.525
4930483J18Rik	0.00407649331886036	2.75294e-17	0.100776	2.73176e-16	1	NA	0	0	0	0	0	0
Ar	41.0902	1.84904	0.350111	5.28131	1.28266e-07	4.39083e-06	86.5514	74.6198	101.566	19.0002	19.5565	7.89657
4930483O08Rik	0.0810617043715744	0.0206601	0.100776	0.205011	0.837563	NA	0	0	1.7517	0	0	0
4930486F22Rik	0.0871321358926987	-0.0216564	0.100776	-0.214898	0.829847	NA	0	0	0	1.98193	0	0
Slc25a20	3624.25	-0.439602	0.0832326	-5.28161	1.28056e-07	4.39083e-06	2259.86	2190.93	2186.63	3384.23	2664.57	2997.67
9430023L20Rik	663.924	0.830074	0.157277	5.2778	1.30744e-07	4.45575e-06	908.576	986.379	875.347	390.554	476.314	641.5
4930487D11Rik	0.106633950326516	-4.69252e-17	0.100776	-4.6564e-16	1	NA	0	0	0	0	0	0
Tcea3	1466.75	-0.863805	0.16366	-5.27805	1.30567e-07	4.45575e-06	1141.68	1090.64	1093.04	2174.81	1890.24	2162.31
4930488B22Rik	0	NA	NA	NA	NA	NA	0	0	0	0	0	0
4930488L21Rik	0	NA	NA	NA	NA	NA	0	0	0	0	0	0
4930500F04Rik	0	NA	NA	NA	NA	NA	0	0	0	0	0	0
4930500J02Rik	0.0354700116772114	3.12835e-18	0.100776	3.10427e-17	1	NA	0	0	0	0	0	0
4930500L23Rik	0	NA	NA	NA	NA	NA	0	0	0	0	0	0
4930502A04Rik	0	NA	NA	NA	NA	NA	0	0	0	0	0	0
4930502E09Rik	1.49214080243176	-0.0290956	0.236349	-0.123105	0.902024	NA	1.45305	1.78482	1.67413	4.4494	1.76991	0
4930502E18Rik	0.00906373539774808	1.84572e-17	0.100776	1.83152e-16	1	NA	0	0	0	0	0	0
4930503B20Rik	0.135908965628126	0.0170284	0.100776	0.168973	0.865818	NA	1.11681	0	0	0	0	0
4930503E14Rik	0.103322836928053	-0.0234645	0.100776	-0.232839	0.815887	NA	0	0	0	2.47975	0	0
4930503E24Rik	0	NA	NA	NA	NA	NA	0	0	0	0	0	0
4930503H13Rik	0	NA	NA	NA	NA	NA	0	0	0	0	0	0
Gde1	3127.16	-0.739223	0.140147	-5.27461	1.33037e-07	4.52383e-06	1518.08	1432.1	1554.87	2196.59	2572.53	2875.82
4930503O07Rik	0.115016864721196	-0.0238783	0.100776	-0.236945	0.812699	NA	0	0	0	0	2.61025	0
4930504O13Rik	0	NA	NA	NA	NA	NA	0	0	0	0	0	0
4930505A04Rik	0.178014841099345	-0.0220674	0.100776	-0.218975	0.826669	NA	0	0	0	0	2.08548	0
4930505G20Rik	0	NA	NA	NA	NA	NA	0	0	0	0	0	0
Bmp1	3945.73	0.63424	0.120383	5.26851	1.37533e-07	4.66637e-06	4818.23	4780.8	4079.26	2971.35	3004.05	2753.93
Clstn3	112.817	1.52194	0.289147	5.26355	1.41297e-07	4.78349e-06	89.1269	149.762	82.9376	20.6207	19.6535	42.0717
Def8	862.288	0.658294	0.125184	5.2586	1.45158e-07	4.9034e-06	944.791	894.641	910.091	575.514	553.38	590.883
C330006A16Rik	2646.81	-0.4578	0.0870831	-5.25704	1.46389e-07	4.93412e-06	2181.12	2104.56	1858.58	2858.23	2691.86	2941.83
4930509J09Rik	0	NA	NA	NA	NA	NA	0	0	0	0	0	0
4930509K18Rik	0	NA	NA	NA	NA	NA	0	0	0	0	0	0
4930511A02Rik	0	NA	NA	NA	NA	NA	0	0	0	0	0	0
4930511E03Rik	0.0444567192447611	-2.81551e-17	0.100776	-2.79384e-16	1	NA	0	0	0	0	0	0
Lman2l	774.49	-0.776281	0.147768	-5.25339	1.49326e-07	5.02207e-06	490.696	457.314	406.695	624.189	874.731	875.238
4930511M11Rik	0	NA	NA	NA	NA	NA	0	0	0	0	0	0
Pskh1	499.8	0.581347	0.110688	5.25213	1.50347e-07	5.04533e-06	612.774	581.35	700.825	427.629	439.353	387.877
4930513D17Rik	0	NA	NA	NA	NA	NA	0	0	0	0	0	0
Mical3	953.527	-0.754501	0.14374	-5.24907	1.52868e-07	5.11874e-06	663.456	558.216	481.875	996.387	1068.63	894.585
Wbp1l	8092.23	-0.71112	0.135568	-5.24547	1.55882e-07	5.20829e-06	5376.34	5069.92	4791.23	9138	8164.24	8049.48
4930515B02Rik	0	NA	NA	NA	NA	NA	0	0	0	0	0	0
Timd2	2463.46	0.697438	0.133018	5.24317	1.57845e-07	5.26241e-06	2972.96	3167.08	3003.32	1668.23	1574.27	2297.67
4930515G16Rik	0	NA	NA	NA	NA	NA	0	0	0	0	0	0
4930515L03Rik	0	NA	NA	NA	NA	NA	0	0	0	0	0	0
4930515L19Rik	0	NA	NA	NA	NA	NA	0	0	0	0	0	0
4930517E11Rik	0	NA	NA	NA	NA	NA	0	0	0	0	0	0
4930518P08Rik	0	NA	NA	NA	NA	NA	0	0	0	0	0	0
4930519D14Rik	0	NA	NA	NA	NA	NA	0	0	0	0	0	0
Hexb	256.172	0.719587	0.137326	5.24	1.6058e-07	5.34199e-06	282.992	275.683	309.877	183.321	140.599	188.69
4930519F16Rik	0.00512772294316747	-3.91825e-17	0.100776	-3.88809e-16	1	NA	0	0	0	0	0	0
4930519F24Rik	0	NA	NA	NA	NA	NA	0	0	0	0	0	0
Ces1e	5694.68	0.848297	0.162347	5.2252	1.73963e-07	5.77467e-06	8981.73	9980.91	8904.3	4337.93	4716.54	5997.61
4930519H02Rik	0	NA	NA	NA	NA	NA	0	0	0	0	0	0
4930520O04Rik	1.01890035666172	-0.118098	0.241856	-0.4883	0.625337	NA	0	1.92909	0	1.86575	0	2.00791
4930520P13Rik	0.0833460970333466	0.0217309	0.100776	0.215637	0.829271	NA	0	0	2.00031	0	0	0
4930521E06Rik	0.061758335169589	1.78316e-17	0.100776	1.76943e-16	1	NA	0	0	0	0	0	0
4930522H14Rik	0	NA	NA	NA	NA	NA	0	0	0	0	0	0
4930522O17Rik	0	NA	NA	NA	NA	NA	0	0	0	0	0	0
Galnt2	742.893	-0.556758	0.106581	-5.22381	1.75275e-07	5.80564e-06	518.077	478.986	554.887	703.93	815.125	775.032
4930523O13Rik	0	NA	NA	NA	NA	NA	0	0	0	0	0	0
4930524B15Rik	0.0116573688751385	-0.00430686	0.101248	-0.0425377	0.96607	NA	0.0964279	0	0	0	0	0
4930524C18Rik	0	NA	NA	NA	NA	NA	0	0	0	0	0	0
Ccdc162	138.264	1.02552	0.196348	5.22298	1.76068e-07	5.81935e-06	276.174	284.339	236.868	86.8604	121.472	162.385
4930524N10Rik	0	NA	NA	NA	NA	NA	0	0	0	0	0	0
B930025P03Rik	137.709	1.87351	0.358777	5.22194	1.77057e-07	5.83945e-06	166.523	215.378	85.5724	28.5948	21.235	17.8576
4930524O08Rik	0	NA	NA	NA	NA	NA	0	0	0	0	0	0
4930525D18Rik	0	NA	NA	NA	NA	NA	0	0	0	0	0	0
Birc3	265.819	0.901935	0.172756	5.22085	1.78099e-07	5.86123e-06	345.971	329.825	323.663	211.499	132.423	174.476
4930525M21Rik	0	NA	NA	NA	NA	NA	0	0	0	0	0	0
4930526D03Rik	0	NA	NA	NA	NA	NA	0	0	0	0	0	0
Iba57	619.279	-0.713629	0.136774	-5.21759	1.8127e-07	5.9528e-06	412.169	375.565	371.565	601.561	684.442	653.653
4930526L06Rik	0.919368417183849	-0.156917	0.20464	-0.766793	0.443204	NA	0	0	0	0	0	4.20999
4930527F14Rik	0.067846175069524	2.00214e-17	0.100776	1.98673e-16	1	NA	0	0	0	0	0	0
4930527G23Rik	0	NA	NA	NA	NA	NA	0	0	0	0	0	0
Ccdc151	65.2026	1.74773	0.335133	5.21503	1.8379e-07	6.00981e-06	89.2385	123.593	107.534	4.51074	26.1411	31.9257
Gtf2b	410.024	-0.818346	0.15691	-5.21539	1.83428e-07	6.00981e-06	298.393	324.463	283.987	635.708	549.873	461.188
4930528P14Rik	0	NA	NA	NA	NA	NA	0	0	0	0	0	0
Hp	140813	-0.747996	0.143561	-5.2103	1.88532e-07	6.15175e-06	78140.7	88720.8	86787.7	139446	149193	145402
4930529F24Rik	0	NA	NA	NA	NA	NA	0	0	0	0	0	0
4930529K09Rik	0	NA	NA	NA	NA	NA	0	0	0	0	0	0
4930529L06Rik	0	NA	NA	NA	NA	NA	0	0	0	0	0	0
4930529M08Rik	0.184415535903771	-0.0239663	0.100776	-0.237818	0.812022	NA	0	0	0	0	2.63887	0
4930533B01Rik	0.373997419933609	0.0549131	0.100776	0.544904	0.585819	NA	0	6.7158	0	0	0	0
4930533P14Rik	0	NA	NA	NA	NA	NA	0	0	0	0	0	0
Aqp11	520.414	0.829419	0.159306	5.20646	1.92473e-07	6.26701e-06	463.547	561.625	479.631	185.189	283.716	341.361
4930539C22Rik	0	NA	NA	NA	NA	NA	0	0	0	0	0	0
Slc25a21	186.427	0.710116	0.136443	5.20449	1.94526e-07	6.32045e-06	245.481	268.91	265.289	168.329	132.02	165.499
Col27a1	362.379	1.29846	0.24959	5.20238	1.96754e-07	6.37931e-06	612.378	604.333	410.882	200.853	166.169	222.561
4930539M17Rik	0	NA	NA	NA	NA	NA	0	0	0	0	0	0
4930539N22Rik	0	NA	NA	NA	NA	NA	0	0	0	0	0	0
4930540M03Rik	0	NA	NA	NA	NA	NA	0	0	0	0	0	0
4930542C21Rik	0.068295749817885	5.94386e-18	0.100776	5.89811e-17	1	NA	0	0	0	0	0	0
4930542D17Rik	0.240227016077373	-0.0197551	0.100776	-0.19603	0.844586	NA	0	0	0	1.56583	0	0
4930542H20Rik	0.00418432312658656	2.08817e-17	0.100776	2.0721e-16	1	NA	0	0	0	0	0	0
4930543E12Rik	0	NA	NA	NA	NA	NA	0	0	0	0	0	0
4930544D05Rik	0.154902499705967	0.0372761	0.100776	0.369892	0.711463	NA	3.71766	0	0	0	0	0
4930544G11Rik	0	NA	NA	NA	NA	NA	0	0	0	0	0	0
4930544M13Rik	0	NA	NA	NA	NA	NA	0	0	0	0	0	0
4930545E07Rik	0	NA	NA	NA	NA	NA	0	0	0	0	0	0
4930545H06Rik	0	NA	NA	NA	NA	NA	0	0	0	0	0	0
4930545L23Rik	0.730395409505125	-0.0657497	0.178993	-0.367331	0.713372	NA	0	0	0	1.54823	0	0
4930546C10Rik	0	NA	NA	NA	NA	NA	0	0	0	0	0	0
4930546K05Rik	0	NA	NA	NA	NA	NA	0	0	0	0	0	0
4930547C10Rik	0.256623455976292	-0.0235448	0.100776	-0.233636	0.815268	NA	0	0	0	0	2.50455	0
4930547E08Rik	0.119097690769287	-3.75402e-18	0.100776	-3.72512e-17	1	NA	0	0	0	0	0	0
4930547E14Rik	0	NA	NA	NA	NA	NA	0	0	0	0	0	0
4930548G14Rik	0	NA	NA	NA	NA	NA	0	0	0	0	0	0
4930548H24Rik	0.0954821288075943	-0.0228277	0.100776	-0.22652	0.820797	NA	0	0	0	0	0	2.29157
4930548J01Rik	0	NA	NA	NA	NA	NA	0	0	0	0	0	0
4930548K13Rik	0	NA	NA	NA	NA	NA	0	0	0	0	0	0
4930549C01Rik	0	NA	NA	NA	NA	NA	0	0	0	0	0	0
Arsa	2025.16	-0.568708	0.109488	-5.19423	2.05567e-07	6.65101e-06	1542.19	1656.89	1358.35	2522.63	2186.5	2129.7
4930524O05Rik	43.4074	1.65831	0.3194	5.19195	2.08106e-07	6.71898e-06	49.6383	52.6201	66.8101	14.6318	12.4759	6.66751
4930550L24Rik	0.0896609543549232	0.0223202	0.100776	0.221484	0.824716	NA	0	2.15186	0	0	0	0
4930552N02Rik	0	NA	NA	NA	NA	NA	0	0	0	0	0	0
Shmt2	5848.06	0.505969	0.0975853	5.18489	2.16148e-07	6.96395e-06	7145.29	7293.71	6686.36	5307.82	4926.94	4578.08
4930553E22Rik	0	NA	NA	NA	NA	NA	0	0	0	0	0	0
4930554C24Rik	0	NA	NA	NA	NA	NA	0	0	0	0	0	0
4930555B11Rik	0	NA	NA	NA	NA	NA	0	0	0	0	0	0
4930555G01Rik	0.00436323920404903	-5.33383e-17	0.100776	-5.29278e-16	1	NA	0	0	0	0	0	0
4930556C24Rik	0	NA	NA	NA	NA	NA	0	0	0	0	0	0
4930556G01Rik	0	NA	NA	NA	NA	NA	0	0	0	0	0	0
4930556J02Rik	0	NA	NA	NA	NA	NA	0	0	0	0	0	0
Plin4	490.556	-1.64026	0.316453	-5.18327	2.18024e-07	7.00968e-06	178.506	129.266	174.313	944.691	525.397	591.744
4930556N09Rik	0	NA	NA	NA	NA	NA	0	0	0	0	0	0
4930557A04Rik	0	NA	NA	NA	NA	NA	0	0	0	0	0	0
4930557J02Rik	0.00343098796384053	3.28476e-18	0.100776	3.25948e-17	1	NA	0	0	0	0	0	0
4930558C23Rik	0	NA	NA	NA	NA	NA	0	0	0	0	0	0
4930558G05Rik	0	NA	NA	NA	NA	NA	0	0	0	0	0	0
4930558J18Rik	1.3404288678587	0.2886	0.229095	1.25974	0.207763	NA	10.1029	0	0	0	0	1.91842
4930558K02Rik	0.0037677014825583	-3.48029e-17	0.100776	-3.4535e-16	1	NA	0	0	0	0	0	0
4930562C15Rik	1.06278567482534	0.211897	0.235511	0.899734	0.368262	NA	1.76236	0	1.99959	0	0	0
Nt5c3l	144.685	-0.964656	0.186137	-5.18249	2.18943e-07	7.0245e-06	117.121	140.358	78.7836	208.584	246.701	237.187
4930563D23Rik	0	NA	NA	NA	NA	NA	0	0	0	0	0	0
4930563E18Rik	0.616431934298132	-0.0778208	0.187701	-0.4146	0.678435	NA	0	0	0	1.92581	0	0
Cox19	1161.39	-0.725045	0.140014	-5.17838	2.23825e-07	7.16615e-06	676.114	807.876	768.65	1246.3	1156.65	1370.93
4930563F08Rik	0	NA	NA	NA	NA	NA	0	0	0	0	0	0
4930563M20Rik	0	NA	NA	NA	NA	NA	0	0	0	0	0	0
4930564B18Rik	0	NA	NA	NA	NA	NA	0	0	0	0	0	0
4930564C03Rik	0.07860698721477	-0.0212586	0.100776	-0.21095	0.832927	NA	0	0	0	1.88657	0	0
4930564D02Rik	0	NA	NA	NA	NA	NA	0	0	0	0	0	0
4930564G21Rik	0	NA	NA	NA	NA	NA	0	0	0	0	0	0
4930564K09Rik	0.438830014539604	0.0390141	0.127871	0.305105	0.760286	NA	0	0	2.64091	0	0	0
4930565D16Rik	0	NA	NA	NA	NA	NA	0	0	0	0	0	0
Tcf7l1	272.525	-0.897937	0.173527	-5.17463	2.2836e-07	7.29609e-06	169.095	143.508	158.979	323.938	338.3	259.827
4930567H12Rik	0	NA	NA	NA	NA	NA	0	0	0	0	0	0
4930567H17Rik	0	NA	NA	NA	NA	NA	0	0	0	0	0	0
4930567J20Rik	0	NA	NA	NA	NA	NA	0	0	0	0	0	0
4930567K20Rik	0	NA	NA	NA	NA	NA	0	0	0	0	0	0
4930568D16Rik	0	NA	NA	NA	NA	NA	0	0	0	0	0	0
4930568E12Rik	0	NA	NA	NA	NA	NA	0	0	0	0	0	0
4930568G15Rik	0	NA	NA	NA	NA	NA	0	0	0	0	0	0
4930568K20Rik	1.72511859438121	-0.12984	0.284638	-0.456159	0.648276	NA	1.76359	0	6.0988	8.86762	2.13642	0
4930570G19Rik	0.0395297136855047	9.0722e-18	0.100776	9.00238e-17	1	NA	0	0	0	0	0	0
4930571K23Rik	0	NA	NA	NA	NA	NA	0	0	0	0	0	0
4930572K03Rik	0	NA	NA	NA	NA	NA	0	0	0	0	0	0
4930572O03Rik	0.0701772926779464	1.53289e-17	0.100776	1.52109e-16	1	NA	0	0	0	0	0	0
4930572O13Rik	0	NA	NA	NA	NA	NA	0	0	0	0	0	0
Vamp2	246.874	-0.708371	0.136955	-5.17229	2.31237e-07	7.37267e-06	167.877	154.278	166.881	303.95	263.395	248.762
Ap3b1	766.067	0.644519	0.124673	5.1697	2.34476e-07	7.46042e-06	959.179	1031.62	1083.76	710.274	691.614	547.924
4930578C19Rik	0.257729794886257	-0.0211157	0.100776	-0.209532	0.834033	NA	0	0	0	1.85346	0	0
4930578E11Rik	0.579238363008804	-0.160865	0.204918	-0.785018	0.432443	NA	0	0	0	0	0	3.44256
4930578I06Rik	0.153785146805583	-1.31391e-17	0.100776	-1.30379e-16	1	NA	0	0	0	0	0	0
4930578M01Rik	0.0045217481542685	-6.3349e-18	0.100776	-6.28614e-17	1	NA	0	0	0	0	0	0
4930578N18Rik	0	NA	NA	NA	NA	NA	0	0	0	0	0	0
Baat	7237.44	0.514629	0.0995566	5.16921	2.35085e-07	7.46432e-06	9411.19	8692.54	8953.79	6425.94	5555.57	6838.15
Pigp	517.963	-0.739395	0.143076	-5.16786	2.36792e-07	7.50298e-06	314.148	369.656	367.545	530.105	489.625	740.79
Bysl	1004.43	-0.820097	0.158797	-5.16443	2.4117e-07	7.62595e-06	582.026	555.23	634.469	799.095	1415.37	993.389
Lgals8	3263.29	0.815179	0.158111	5.15573	2.52649e-07	7.97247e-06	3684.55	4029.44	3689.7	2359.13	1969.22	1995.78
Blm	62.1673	1.35737	0.26332	5.15483	2.53856e-07	7.99412e-06	149.736	118.85	116.953	59.3733	29.5764	45.834
4930583K01Rik	0.336923559586172	0.0142874	0.100776	0.141774	0.887258	NA	3.13013	0	0	0	0	1.96829
4930583P06Rik	0	NA	NA	NA	NA	NA	0	0	0	0	0	0
4930584F24Rik	0	NA	NA	NA	NA	NA	0	0	0	0	0	0
4930590J08Rik	0.754463573959537	0.280633	0.230399	1.21803	0.223213	NA	2.28846	0	1.49663	0	0	0
4930590L20Rik	1.02468010789083	-0.0790969	0.242711	-0.32589	0.744508	NA	0	1.15966	2.22439	2.31308	2.423	0
4930591A17Rik	0	NA	NA	NA	NA	NA	0	0	0	0	0	0
Polr2m	2812.32	-0.552774	0.107325	-5.15048	2.59825e-07	8.16534e-06	2206.47	1859.16	1939.45	2519.86	3161.13	3194.53
4930592I03Rik	0.256646926608898	-2.12728e-17	0.100776	-2.1109e-16	1	NA	0	0	0	0	0	0
4930593A02Rik	0.502845400656772	-0.328521	0.186835	-1.75834	0.0786889	NA	0.09149	0	0	1.86374	1.92353	3.91242
4930593C16Rik	0	NA	NA	NA	NA	NA	0	0	0	0	0	0
4930594C11Rik	0.114150825310198	-7.50803e-18	0.100776	-7.45024e-17	1	NA	0	0	0	0	0	0
4930595M18Rik	0	NA	NA	NA	NA	NA	0	0	0	0	0	0
4930596D02Rik	0	NA	NA	NA	NA	NA	0	0	0	0	0	0
4930596M17Rik	0	NA	NA	NA	NA	NA	0	0	0	0	0	0
4930597G03Rik	0	NA	NA	NA	NA	NA	0	0	0	0	0	0
4930598F16Rik	0	NA	NA	NA	NA	NA	0	0	0	0	0	0
Tomm40l	3408.77	0.784672	0.152377	5.14954	2.61121e-07	8.18925e-06	3135.64	2997.41	3119.85	1744.03	1536.05	1962.6
Inppl1	1584.61	-0.596852	0.115913	-5.14913	2.61704e-07	8.19079e-06	1001.49	944.255	994.662	1263.4	1763.78	1463.51
Ldhd	5418.72	0.541437	0.105188	5.14733	2.64223e-07	8.25279e-06	7301.77	7860.33	6541.78	4299.47	5404.07	5105.84
Acaa1a	9212.98	-0.53104	0.103245	-5.14349	2.69676e-07	8.406e-06	4972.22	4977.69	5254.02	8248.23	6856.37	7017.2
4931406B18Rik	0.579454560610932	-0.000193034	0.12506	-0.00154353	0.998768	NA	0	0	1.98651	2.01732	0	0
Slc22a18	3333.97	0.670082	0.130395	5.13887	2.76391e-07	8.59782e-06	3700.39	4212.94	4283.57	2572.37	2362.66	2619.16
Mthfd1l	47.896	-1.4936	0.290715	-5.13768	2.78146e-07	8.63493e-06	16.7679	9.51361	14.4799	44.738	44.1673	59.6937
Ppm1m	621.538	-1.0223	0.199193	-5.13221	2.86354e-07	8.87176e-06	395.044	364.235	283.011	887.518	639.089	724.311
4931408C20Rik	0	NA	NA	NA	NA	NA	0	0	0	0	0	0
C4a	3240.58	1.38149	0.269483	5.12644	2.95269e-07	9.12952e-06	4837.49	5429.52	6004.84	1702.65	2188.91	1481.06
4931409K22Rik	0	NA	NA	NA	NA	NA	0	0	0	0	0	0
Meis1	114.621	-1.08382	0.211476	-5.12502	2.97511e-07	9.18033e-06	60.1277	57.0153	100.504	150.102	148.448	173.318
4931417E11Rik	0	NA	NA	NA	NA	NA	0	0	0	0	0	0
4931417G12Rik	0.365535266848337	-0.0423833	0.104809	-0.404386	0.685929	NA	0.116496	0	0	0	4.0952	0
4931419H13Rik	0	NA	NA	NA	NA	NA	0	0	0	0	0	0
4931420L22Rik	0	NA	NA	NA	NA	NA	0	0	0	0	0	0
4931423N10Rik	0.132808640403885	1.87701e-18	0.100776	1.86256e-17	1	NA	0	0	0	0	0	0
Akr1c12	2430.38	-0.544123	0.106275	-5.11995	3.05624e-07	9.41173e-06	1963.25	2054.4	2110.26	2692.53	2750.54	3529.78
4931428L18Rik	0	NA	NA	NA	NA	NA	0	0	0	0	0	0
4931429I11Rik	0.660460216138082	-0.00144667	0.177193	-0.00816436	0.993486	NA	0	0	2.54646	2.6926	0	0
4931429L15Rik	1.63192213512763	0.118303	0.272252	0.434536	0.6639	NA	0	0	2.00346	0	0	0
4931429P17Rik	0	NA	NA	NA	NA	NA	0	0	0	0	0	0
4931430N09Rik	0	NA	NA	NA	NA	NA	0	0	0	0	0	0
4931431B13Rik	0.186926148572983	-7.50803e-18	0.100776	-7.45024e-17	1	NA	0	0	0	0	0	0
Fam73a	131.925	-1.06988	0.208984	-5.11942	3.06475e-07	9.41904e-06	91.0963	62.6333	68.9086	187.211	159.478	160.413
4931431F19Rik	0	NA	NA	NA	NA	NA	0	0	0	0	0	0
Rpl6	14193.9	-0.507295	0.0992086	-5.11342	3.16374e-07	9.70383e-06	12237.9	11544.8	11441.6	14996.5	16715.9	18630.1
Acat1	17894.1	-0.411581	0.0805517	-5.10952	3.22973e-07	9.88647e-06	16385.1	15511.3	14619.9	19967.4	19688	22399.9
4931440L10Rik	0.0938078695799931	1.06364e-17	0.100776	1.05545e-16	1	NA	0	0	0	0	0	0
Ptpla	319.409	-1.05722	0.20693	-5.10905	3.23775e-07	9.89125e-06	157.804	169.612	156.691	264.709	306.582	491.788
4932411E22Rik	0	NA	NA	NA	NA	NA	0	0	0	0	0	0
4932411N23Rik	0	NA	NA	NA	NA	NA	0	0	0	0	0	0
4932412D23Rik	0	NA	NA	NA	NA	NA	0	0	0	0	0	0
4932413F04Rik	0.0747207485495081	8.1337e-18	0.100776	8.0711e-17	1	NA	0	0	0	0	0	0
4932414J04Rik	0.00301516958707604	-2.04125e-17	0.100776	-2.02553e-16	1	NA	0	0	0	0	0	0
4932414N04Rik	0	NA	NA	NA	NA	NA	0	0	0	0	0	0
Sh3bgrl	3715.38	-0.538876	0.105532	-5.10626	3.28591e-07	1.00184e-05	3631.1	3651.93	3472.25	5185.65	4433.36	6097.28
4932415M13Rik	0.0739160463465255	-0.0207621	0.100776	-0.206023	0.836773	NA	0	0	0	1.77399	0	0
Fbxo6	1111.17	0.692182	0.135659	5.10236	3.35443e-07	1.02071e-05	1603.66	1785.09	1701.04	1024.34	974.168	1100.12
4932416K20Rik	0	NA	NA	NA	NA	NA	0	0	0	0	0	0
4932418E24Rik	0	NA	NA	NA	NA	NA	0	0	0	0	0	0
4932429P05Rik	0	NA	NA	NA	NA	NA	0	0	0	0	0	0
4932435O22Rik	0	NA	NA	NA	NA	NA	0	0	0	0	0	0
Rpl14	4943.33	-0.738481	0.145038	-5.09166	3.54948e-07	1.07792e-05	3399.79	4129.93	3739.71	5841.33	6240.77	7063.98
4932438H23Rik	1.6373625537401	-0.471019	0.278169	-1.69329	0.090401	NA	0	1.87015	0	4.67905	8.62512	0
4932441J04Rik	0.0934264262265592	0.0226521	0.100776	0.224778	0.822152	NA	0	0	2.24223	0	0	0
4932443I19Rik	0	NA	NA	NA	NA	NA	0	0	0	0	0	0
Dcaf5	1857.87	-0.473751	0.0930611	-5.09075	3.56652e-07	1.08095e-05	1433.76	1303.23	1393.14	1917.06	1998.95	1857.71
4933400A11Rik	0	NA	NA	NA	NA	NA	0	0	0	0	0	0
4933400B14Rik	0	NA	NA	NA	NA	NA	0	0	0	0	0	0
4933400C23Rik	0	NA	NA	NA	NA	NA	0	0	0	0	0	0
4933400F21Rik	0.620418910846044	-0.000428852	0.127198	-0.00337153	0.99731	NA	0	0	1.85321	1.91542	0	0
4933400L20Rik	0	NA	NA	NA	NA	NA	0	0	0	0	0	0
4933401B06Rik	0	NA	NA	NA	NA	NA	0	0	0	0	0	0
4933401D09Rik	0.0952042195768914	5.63102e-18	0.100776	5.58768e-17	1	NA	0	0	0	0	0	0
4933401H06Rik	0.114106542557078	-0.020515	0.100776	-0.203571	0.838689	NA	0	0	0	1.72048	0	0
4933401P06Rik	0	NA	NA	NA	NA	NA	0	0	0	0	0	0
4933402C06Rik	0	NA	NA	NA	NA	NA	0	0	0	0	0	0
Ptplb	1002.09	-0.523442	0.102975	-5.08318	3.71174e-07	1.12275e-05	835.103	791.683	894.96	1339.28	1048.8	1255.03
4933402E13Rik	0	NA	NA	NA	NA	NA	0	0	0	0	0	0
4933402J07Rik	0	NA	NA	NA	NA	NA	0	0	0	0	0	0
4933402J10Rik	0	NA	NA	NA	NA	NA	0	0	0	0	0	0
4933402J15Rik	0	NA	NA	NA	NA	NA	0	0	0	0	0	0
4933402N03Rik	0	NA	NA	NA	NA	NA	0	0	0	0	0	0
4933402N22Rik	0	NA	NA	NA	NA	NA	0	0	0	0	0	0
4933402P03Rik	0	NA	NA	NA	NA	NA	0	0	0	0	0	0
Gabbr2	374.023	1.27977	0.252258	5.07328	3.91024e-07	1.18046e-05	639.61	680.527	583.811	305.942	276.553	125.006
4933403O08Rik	0.0770140470401348	-0.0210934	0.100776	-0.20931	0.834206	NA	0	0	0	1.84834	0	0
4933404G15Rik	0	NA	NA	NA	NA	NA	0	0	0	0	0	0
4933404K08Rik	0	NA	NA	NA	NA	NA	0	0	0	0	0	0
Ftsjd2	634.365	0.552567	0.109069	5.0662	4.05831e-07	1.22275e-05	750.655	826.177	803.481	565.705	607.939	444.579
4933405D12Rik	1.67055010282967	0.22421	0.267248	0.838958	0.401493	NA	5.16438	1.86541	0	0	1.86657	0
4933405E24Rik	0	NA	NA	NA	NA	NA	0	0	0	0	0	0
4933405L10Rik	0.853701836056987	-8.00857e-17	0.191361	-4.18506e-16	1	NA	0	0	0	0	0	0
4933405O20Rik	0	NA	NA	NA	NA	NA	0	0	0	0	0	0
Sec16b	3461.77	0.692498	0.136712	5.06537	4.07605e-07	1.22569e-05	4549.57	4401.63	4293.86	2180.91	3282.79	2608.32
4933406D12Rik	0	NA	NA	NA	NA	NA	0	0	0	0	0	0
4933406F09Rik	0	NA	NA	NA	NA	NA	0	0	0	0	0	0
4933406G16Rik	0	NA	NA	NA	NA	NA	0	0	0	0	0	0
Lactb2	4104.36	0.623502	0.123107	5.06473	4.08983e-07	1.22743e-05	6109.28	5970.86	6076.14	4382.35	3353.63	3922.1
4933406J08Rik	0	NA	NA	NA	NA	NA	0	0	0	0	0	0
4933406J10Rik	0.116607420543433	-1.56417e-17	0.100776	-1.55213e-16	1	NA	0	0	0	0	0	0
4933406K04Rik	0	NA	NA	NA	NA	NA	0	0	0	0	0	0
4933406M09Rik	0	NA	NA	NA	NA	NA	0	0	0	0	0	0
4933407E24Rik	0.091224045477243	-8.1337e-18	0.100776	-8.0711e-17	1	NA	0	0	0	0	0	0
4933407G14Rik	0.445944124930374	0.0647288	0.130084	0.497593	0.618771	NA	0	4.26944	0	0	0	0
4933407I05Rik	0	NA	NA	NA	NA	NA	0	0	0	0	0	0
Rpl7a	15306.3	-0.538624	0.10636	-5.06414	4.10241e-07	1.2288e-05	12277.3	12136	11894.8	15654.6	17472.5	19970.3
4933407L21Rik	0.0480116691399212	3.44118e-18	0.100776	3.41469e-17	1	NA	0	0	0	0	0	0
Dio3os	33.4096	1.77753	0.351075	5.06311	4.12464e-07	1.23065e-05	45.8872	43.7136	67.6197	8.67646	8.86039	7.32521
Rpl13	9187.79	-0.571481	0.11287	-5.06319	4.12294e-07	1.23065e-05	7327.37	7469.02	7107.79	9305.79	11269.2	12237.9
4933408N05Rik	1.01517515833397	-0.109431	0.24178	-0.452605	0.650833	NA	1.61182	1.97735	0	1.91956	0	4.29965
4933409G03Rik	0	NA	NA	NA	NA	NA	0	0	0	0	0	0
Fmo4	129.467	1.55317	0.306873	5.06128	4.16446e-07	1.24012e-05	202.665	314.179	140.866	100.822	38.0536	38.2461
4933411E08Rik	0	NA	NA	NA	NA	NA	0	0	0	0	0	0
4933411G06Rik	0	NA	NA	NA	NA	NA	0	0	0	0	0	0
4933411G11Rik	0	NA	NA	NA	NA	NA	0	0	0	0	0	0
Cyp2d9	53890.7	0.500477	0.0989284	5.05898	4.21499e-07	1.25273e-05	61666.6	61665.9	57627.5	44245.6	41475.9	41477
Pafah2	4016.69	0.477556	0.0944273	5.05739	4.25037e-07	1.26081e-05	4539.5	4382.29	4833.79	3300.31	3215.8	3307.45
Acsl5	10631.8	0.687784	0.136021	5.05645	4.27123e-07	1.26455e-05	16716.8	17926	17387.1	10687.8	10229.8	10897.7
4933412E24Rik	0	NA	NA	NA	NA	NA	0	0	0	0	0	0
4933412O06Rik	0	NA	NA	NA	NA	NA	0	0	0	0	0	0
4933413G19Rik	0.0845549470526099	-0.0218471	0.100776	-0.21679	0.828372	NA	0	0	0	2.02932	0	0
4933413J09Rik	1.26518919338566	0.0857579	0.260734	0.328909	0.742224	NA	0	1.28323	2.38366	0	2.48047	0
4933413L06Rik	0	NA	NA	NA	NA	NA	0	0	0	0	0	0
4933415F23Rik	0.00434357668980322	2.2133e-17	0.100776	2.19627e-16	1	NA	0	0	0	0	0	0
4933416C03Rik	0	NA	NA	NA	NA	NA	0	0	0	0	0	0
4933416E03Rik	0	NA	NA	NA	NA	NA	0	0	0	0	0	0
4933416I08Rik	0	NA	NA	NA	NA	NA	0	0	0	0	0	0
Dio1	2538.6	1.43885	0.284629	5.05517	4.30013e-07	1.27065e-05	3357.92	3070.27	2540.16	1032.74	538.805	1152.85
Rplp0	11483	-0.498878	0.0987287	-5.05301	4.34892e-07	1.2826e-05	9137.24	9266.03	9006.12	13398.7	12710.7	12847.6
4933417A18Rik	0	NA	NA	NA	NA	NA	0	0	0	0	0	0
Nim1	121.245	-1.30484	0.258601	-5.04576	4.51725e-07	1.32968e-05	53.2382	32.9239	51.9799	85.9213	126.65	177.457
4933417E11Rik	0.0612949921077986	0.0192514	0.100776	0.191033	0.8485	NA	1.47108	0	0	0	0	0
4933417G07Rik	0	NA	NA	NA	NA	NA	0	0	0	0	0	0
4933417O13Rik	0.0472262298510285	4.69252e-18	0.100776	4.6564e-17	1	NA	0	0	0	0	0	0
4933421I07Rik	0	NA	NA	NA	NA	NA	0	0	0	0	0	0
Tpi1	12260.7	0.549755	0.108981	5.04452	4.54666e-07	1.33578e-05	13526.7	14250.7	13741	8490.68	8834.43	10794.7
4933422A05Rik	0.246963647457145	0.0197341	0.100776	0.195822	0.84475	NA	0	1.56176	0	0	0	0
Eif3f	1230.89	-0.702055	0.13928	-5.04059	4.64106e-07	1.3609e-05	901.668	911.565	848.164	1501.96	1331.72	1568.25
4933424G05Rik	0.145341902624801	-0.0200857	0.100776	-0.199311	0.84202	NA	0	0	0	1.63132	0	0
4933424G06Rik	0.0889455680668535	1.56417e-17	0.100776	1.55213e-16	1	NA	0	0	0	0	0	0
4933425B07Rik	0.256037267681586	-0.0214867	0.100776	-0.213213	0.83116	NA	0	0	0	0	0	1.94067
4933425H06Rik	0.118846652565534	0.0205048	0.100776	0.20347	0.838768	NA	1.71831	0	0	0	0	0
4933425L06Rik	0	NA	NA	NA	NA	NA	0	0	0	0	0	0
4933426D04Rik	1.1283227517397	0.21632	0.224569	0.963267	0.335414	NA	3.19211	3.94134	0	0	0	2.04206
Chrm3	9.59692	1.96516	0.390089	5.03772	4.71119e-07	1.37883e-05	30.5816	26.3392	33.1502	2.00123	0	4.60006
4933427D06Rik	0	NA	NA	NA	NA	NA	0	0	0	0	0	0
Inmt	19879.9	-0.744155	0.147863	-5.03274	4.83519e-07	1.41243e-05	17146.2	18095.3	16470.7	28910.1	26299.8	33108.3
4933427E11Rik	1.71872213030798	-0.0133187	0.255094	-0.052211	0.958361	NA	1.7274	0	0	0	2.10287	0
4933427E13Rik	0	NA	NA	NA	NA	NA	0	0	0	0	0	0
4933427G17Rik	0.144244676733273	0.0203335	0.100776	0.201769	0.840097	NA	0	0	1.6822	0	0	0
4933427I22Rik	0	NA	NA	NA	NA	NA	0	0	0	0	0	0
4933428C19Rik	0	NA	NA	NA	NA	NA	0	0	0	0	0	0
4933429K18Rik	0	NA	NA	NA	NA	NA	0	0	0	0	0	0
4933429O19Rik	0	NA	NA	NA	NA	NA	0	0	0	0	0	0
4933430H16Rik	0	NA	NA	NA	NA	NA	0	0	0	0	0	0
Cyp2c55	248.75	1.32408	0.263325	5.0283	4.94854e-07	1.44279e-05	716.287	695.845	648.903	304.446	182.9	252.624
4933430M04Rik	0	NA	NA	NA	NA	NA	0	0	0	0	0	0
4933430N04Rik	0	NA	NA	NA	NA	NA	0	0	0	0	0	0
Aldh16a1	2079.27	0.768549	0.152862	5.02772	4.96335e-07	1.44436e-05	2295.26	2408.59	2690.08	1176.54	1541.52	1517.98
Prodh	5822.99	0.770227	0.153233	5.02649	4.99535e-07	1.45092e-05	6284.36	7886.38	7193.8	3819.51	3875.77	4547.27
4933432G23Rik	0	NA	NA	NA	NA	NA	0	0	0	0	0	0
4933432I03Rik	0	NA	NA	NA	NA	NA	0	0	0	0	0	0
4933432I09Rik	0	NA	NA	NA	NA	NA	0	0	0	0	0	0
4933433C11Rik	0.259843299694336	6.38183e-17	0.100776	6.33271e-16	1	NA	0	0	0	0	0	0
4933433F19Rik	0	NA	NA	NA	NA	NA	0	0	0	0	0	0
Cyp1a1	342.5	0.783403	0.15589	5.02535	5.02521e-07	1.45684e-05	533.671	505.377	468	320.708	267.276	274.976
Ttpal	469.827	-0.822494	0.163797	-5.02143	5.12889e-07	1.48409e-05	313.046	306.649	376.426	523.862	758.934	523.52
4933433H22Rik	0.494272843688184	-1.75187e-17	0.101325	-1.72897e-16	1	NA	0	0	0	0	0	0
Rps25	7318.29	-0.586164	0.116813	-5.01795	5.22248e-07	1.50832e-05	6313.47	6035.21	6331.06	8176.36	8582.51	11519.4
4933434I20Rik	0	NA	NA	NA	NA	NA	0	0	0	0	0	0
4933436C20Rik	1.31382321126695	-0.26182	0.264712	-0.989075	0.322626	NA	0	0	0	0	2.12874	2.28314
4933436E23Rik	0	NA	NA	NA	NA	NA	0	0	0	0	0	0
4933436H12Rik	0	NA	NA	NA	NA	NA	0	0	0	0	0	0
4933436I01Rik	0	NA	NA	NA	NA	NA	0	0	0	0	0	0
4933438B17Rik	0	NA	NA	NA	NA	NA	0	0	0	0	0	0
Mvd	329.36	1.31827	0.262918	5.01397	5.33179e-07	1.53588e-05	542.923	896.8	718.94	303.803	229.091	235.371
Ube2u	83.0434	1.40184	0.279599	5.01375	5.33794e-07	1.53588e-05	88.4978	149.444	120.662	29.839	27.836	50.3762
4933439K11Rik	0.745610298861508	0.140614	0.178547	0.787546	0.430962	NA	1.75838	2.15355	0	0	0	0
Sybu	22.9598	-1.865	0.372246	-5.01012	5.43958e-07	1.5622e-05	4.19417	2.82585	7.73831	36.1024	56.8857	34.8372
4933440M02Rik	0	NA	NA	NA	NA	NA	0	0	0	0	0	0
5031410I06Rik	0.036063528768515	1.56417e-18	0.100776	1.55213e-17	1	NA	0	0	0	0	0	0
Slc25a3	6151.87	-0.425393	0.0849235	-5.00913	5.46761e-07	1.56731e-05	4460.3	4384.81	4963.74	6067.8	6127.17	6395.11
Atp5b	23844.7	-0.40218	0.0803324	-5.00645	5.54429e-07	1.58633e-05	20010.3	20409.1	22965.7	26213.4	28908.5	28868.6
Mttp	8136.75	0.569256	0.113795	5.00248	5.65988e-07	1.61639e-05	8810	7746.17	8532.14	6108.81	5646.06	5019.26
Srxn1	529.14	0.807159	0.16138	5.0016	5.68575e-07	1.62076e-05	539.592	560.269	584.693	391.631	278.403	270.603
5031434C07Rik	0	NA	NA	NA	NA	NA	0	0	0	0	0	0
Brca1	47.9995	1.70648	0.341819	4.99235	5.96492e-07	1.69718e-05	79.5235	99.9789	67.0935	23.0143	19.258	7.78128
Cml5	233.056	1.76076	0.352793	4.99091	6.0096e-07	1.70673e-05	398.202	512.929	331.379	116.902	25.4683	85.491
Focad	253.088	0.838923	0.16819	4.98794	6.10279e-07	1.72953e-05	448.826	474.532	404.518	316.737	221.846	193.971
5033404E19Rik	0	NA	NA	NA	NA	NA	0	0	0	0	0	0
Rpl12	6477.44	-0.640646	0.128447	-4.98763	6.11245e-07	1.72953e-05	5033.17	5213.94	5032.87	6923.48	8092.25	9092.5
Serinc5	689.853	0.669455	0.134274	4.98575	6.17204e-07	1.74318e-05	997.397	1087.95	1084.8	803.942	633.836	535.659
5330411J11Rik	0.958301225289887	-0.00724557	0.22785	-0.0317998	0.974632	NA	1.6238	1.99174	0	1.92911	1.98393	0
5330413P13Rik	0	NA	NA	NA	NA	NA	0	0	0	0	0	0
Phyh	47879.4	-0.40377	0.0810736	-4.98029	6.34883e-07	1.78981e-05	42313.3	39386.6	44941.6	54962.6	55447.2	57627.5
Tmco6	179.052	0.917158	0.184443	4.97259	6.60631e-07	1.85898e-05	247.569	302.532	272.091	143.13	110.484	161.277
5330434G04Rik	0	NA	NA	NA	NA	NA	0	0	0	0	0	0
Slc2a9	1332.54	0.718916	0.144659	4.96973	6.70474e-07	1.88322e-05	2242.97	2231.25	2006.12	1532.49	1152.67	1194.79
5430401F13Rik	0.0838630199539949	1.00107e-17	0.100776	9.93366e-17	1	NA	0	0	0	0	0	0
5430402E10Rik	0	NA	NA	NA	NA	NA	0	0	0	0	0	0
Gm11128	14.8904	1.94161	0.391142	4.96395	6.90739e-07	1.93631e-05	16.7975	22.2651	7.07009	0	0	0
5430403N17Rik	0	NA	NA	NA	NA	NA	0	0	0	0	0	0
Gnb2l1	12393.7	-0.499665	0.10067	-4.96341	6.92679e-07	1.93631e-05	10229.7	10000.2	10125.4	13052.2	13849.2	16245.8
Ube2z	2043.92	-0.41652	0.0839204	-4.96327	6.93163e-07	1.93631e-05	1599.57	1747.16	1609.69	2087.59	2161.44	2370.2
Adck2	420.017	-0.69084	0.139217	-4.96232	6.96572e-07	1.93877e-05	275.267	242.285	229.727	467.134	404.331	376.133
Tmem86b	1811.9	0.736589	0.148426	4.96265	6.95366e-07	1.93877e-05	2435.7	2865.26	2641.24	1548.98	1347.12	1769.84
5430419D17Rik	0	NA	NA	NA	NA	NA	0	0	0	0	0	0
5430421F17Rik	0.160275164242252	-4.37968e-18	0.100776	-4.34597e-17	1	NA	0	0	0	0	0	0
5430421N21Rik	0.0244524128794125	8.75937e-18	0.100776	8.69195e-17	1	NA	0	0	0	0	0	0
5430425J12Rik	0	NA	NA	NA	NA	NA	0	0	0	0	0	0
5430427M07Rik	0	NA	NA	NA	NA	NA	0	0	0	0	0	0
Becn1	1964.25	-0.398251	0.0802719	-4.96128	7.00306e-07	1.94211e-05	1574.72	1576.09	1680.06	2096.09	2157.66	2121.5
5430428K19Rik	0	NA	NA	NA	NA	NA	0	0	0	0	0	0
5430434I15Rik	0	NA	NA	NA	NA	NA	0	0	0	0	0	0
Il1rn	149.5	-1.47783	0.297858	-4.96154	6.99349e-07	1.94211e-05	42.7936	43.5894	44.4979	204.787	95.5946	162.51
5430437J10Rik	0.182504326648036	0.0217895	0.100776	0.216218	0.828818	NA	0	2.01488	0	0	0	0
5430440P10Rik	0.180557117970941	0.0223074	0.100776	0.221357	0.824815	NA	0	2.14845	0	0	0	0
5530400C23Rik	0	NA	NA	NA	NA	NA	0	0	0	0	0	0
5530401A14Rik	0	NA	NA	NA	NA	NA	0	0	0	0	0	0
Impa2	72.3221	-1.23962	0.249972	-4.95902	7.08488e-07	1.96126e-05	25.3683	27.1149	27.4002	83.3636	54.1398	75.6619
5730403I07Rik	0	NA	NA	NA	NA	NA	0	0	0	0	0	0
Nfasc	17.1802	1.84737	0.372913	4.95388	7.27467e-07	2.00655e-05	35.8156	49.1563	34.6678	2.98895	4.17375	5.5976
Pex11c	831.678	0.624474	0.126054	4.95401	7.27011e-07	2.00655e-05	1151.57	1192.88	1114.74	657.044	723.825	828.223
Cox6a1	9662.38	-0.65859	0.132958	-4.95339	7.29329e-07	2.00808e-05	6390.5	6859	6219.53	8809	10079.3	12258.1
5730412P04Rik	0	NA	NA	NA	NA	NA	0	0	0	0	0	0
5730416F02Rik	0.263803756451352	0.00044051	0.100776	0.0043712	0.996512	NA	0	2.07208	0	1.96199	0	0
Kif1c	4370	-0.537762	0.108677	-4.94824	7.48873e-07	2.05819e-05	3492.28	3182.87	3161.47	4564.09	5267.5	4564.44
5730422E09Rik	0.526229183621917	-0.0479943	0.147938	-0.324421	0.745619	NA	0	0	0	0	0	2.02124
Ermp1	1113.84	-0.596872	0.12064	-4.94753	7.51615e-07	2.06203e-05	871.634	940.858	905.018	1551.09	1238.68	1364.49
Snord15b	13.2222	-1.68995	0.341657	-4.94635	7.56189e-07	2.07088e-05	2.3009	0	4.36426	214.557	8.07252	3.36245
5730457N03Rik	0	NA	NA	NA	NA	NA	0	0	0	0	0	0
5730460C07Rik	0	NA	NA	NA	NA	NA	0	0	0	0	0	0
Pja1	2159.63	0.540529	0.109316	4.94466	7.62757e-07	2.08514e-05	2413.51	2696.35	2509.32	1580.3	1657.15	1944.17
5730488B01Rik	0.00323466495373563	3.28476e-17	0.100776	3.25948e-16	1	NA	0	0	0	0	0	0
Fam129b	85.1641	0.88895	0.179796	4.94421	7.64532e-07	2.08627e-05	100.384	148.569	149.158	68.357	76.1787	61.5161
Efna1	918.864	1.10854	0.224505	4.9377	7.90509e-07	2.15035e-05	1432.1	1245.37	867.755	558.952	433.333	531.626
Ppfibp2	489.495	1.0879	0.220344	4.93727	7.92218e-07	2.15035e-05	542.911	732.464	658.414	402.338	218.224	229.007
Rpl19	9092.17	-0.474789	0.09616	-4.93749	7.91335e-07	2.15035e-05	7944	7691.56	7984.79	10219.9	10750.3	12004.6
Jmjd1c	560.701	0.679136	0.137646	4.93394	8.05867e-07	2.18353e-05	938.741	872.694	883.338	702.278	495.489	466.338
Mpv17l	410.371	0.892202	0.1809	4.93202	8.13816e-07	2.20118e-05	560.302	713.781	646.497	381.299	300.911	317.496
5830403M04Rik	0.183653500472219	-0.0259038	0.101241	-0.255864	0.798056	NA	0.124446	0	0	0	2.50302	0
5830411N06Rik	0.405788915020996	-0.0266201	0.109978	-0.242048	0.808743	NA	0	0	0	0	2.14039	0
Gm12718	42.0435	1.60297	0.325257	4.92833	8.29358e-07	2.23927e-05	118.258	148.96	112.404	43.6478	32.7404	30.627
5830416I19Rik	0	NA	NA	NA	NA	NA	0	0	0	0	0	0
Rab3gap2	489.541	0.507444	0.103098	4.92196	8.56813e-07	2.30933e-05	628.943	675.62	642.098	535.962	443.888	392.872
Thnsl2	1725.2	0.421372	0.0857996	4.91112	9.05579e-07	2.43649e-05	2339.78	2427	2164.93	1594.03	1588.3	1956.87
Ubtd2	42.0141	-1.20031	0.244576	-4.9077	9.21524e-07	2.47504e-05	24.31	18.9715	24.3711	62.4155	52.7335	57.7051
5830418P13Rik	0.0388079304196166	2.81551e-18	0.100776	2.79384e-17	1	NA	0	0	0	0	0	0
5830428M24Rik	0.919181463569168	0.322603	0.234553	1.3754	0.169008	NA	1.52186	1.86785	1.76738	0	0	0
Gcat	1800.54	0.723252	0.147385	4.90722	9.23748e-07	2.47668e-05	2638.77	2837.69	2993.53	1431.08	1741.81	1855.15
Stk16	1659.96	-0.47723	0.0974005	-4.89966	9.60012e-07	2.56941e-05	1142.58	1190.94	1163.05	1644.71	1652.4	1597.04
Chmp7	1820.59	-0.563822	0.115185	-4.89494	9.83365e-07	2.62733e-05	1321.68	1552.94	1228.49	1738.6	2304.54	2077.65
Rpl32	6789.34	-0.668838	0.136705	-4.89255	9.95369e-07	2.65478e-05	5202.63	5348.38	4900.48	7293.23	7943.15	9687.4
5930412G12Rik	0	NA	NA	NA	NA	NA	0	0	0	0	0	0
5930438M14Rik	0	NA	NA	NA	NA	NA	0	0	0	0	0	0
6030407O03Rik	0.99386847034877	-0.0134107	0.242745	-0.0552459	0.955943	NA	0.121887	0	2.36878	2.49121	0	0
6030408B16Rik	0.231397890642646	1.25134e-17	0.100776	1.24171e-16	1	NA	0	0	0	0	0	0
6030419C18Rik	0.637990617314534	-0.145821	0.237914	-0.612914	0.539933	NA	0.110867	0	0	0	2.25721	0
6030440G07Rik	1.25191659900815	-0.571289	0.242032	-2.36038	0.018256	NA	0	0	0	5.06875	6.3856	2.22054
Scarna13	7.76692	-1.48467	0.303538	-4.89121	1.00218e-06	2.66831e-05	0	0	0	132.464	4.66583	3.34511
6030466F02Rik	0.582369192006899	-0.128268	0.144254	-0.889179	0.373907	NA	0	0	0	0	2.13659	4.70412
6030468B19Rik	0.115085921420698	-0.00168296	0.100776	-0.0167001	0.986676	NA	1.20459	0	0	0	1.48398	0
Hist1h4h	32.1775	-1.75143	0.358201	-4.88951	1.01088e-06	2.68681e-05	13.1033	1.98715	24.9286	124.206	44.3599	46.9163
Rps7	8008.98	-0.59528	0.121833	-4.88602	1.02896e-06	2.73014e-05	6115.13	6108.4	5917.85	7840.34	8864.41	10971
Ttyh2	943.664	0.715807	0.146516	4.88552	1.03158e-06	2.73234e-05	1117.36	1011.04	1361.01	876.907	654.028	560.408
Adrbk1	1212.89	-0.49915	0.102228	-4.88271	1.04635e-06	2.7667e-05	971.277	1004.67	861.586	1294.16	1398.61	1353.4
Ddx19b	1187.25	-0.609178	0.124775	-4.88221	1.04906e-06	2.76907e-05	845.117	750.675	1037.5	1190.54	1641.04	1218.27
6330407A03Rik	0.326949169495965	0.0502279	0.116857	0.429824	0.667324	NA	1.23999	0	1.47217	0	0	0
Snx3	1052.62	-0.519073	0.106329	-4.88175	1.0515e-06	2.77075e-05	824.841	823.048	858.211	1168.27	1161.73	1279.07
Srd5a1	4497.94	0.755543	0.154809	4.88049	1.05824e-06	2.78374e-05	5268.24	4631.15	4706.39	2584.97	2603.85	3263.16
6330410L21Rik	0.142566893867957	-0.0199608	0.100776	-0.198072	0.842989	NA	0	0	0	1.60628	0	0
6330415B21Rik	0.0716259778153873	-2.50268e-18	0.100776	-2.48341e-17	1	NA	0	0	0	0	0	0
BC021614	380.152	0.802117	0.164381	4.87963	1.06283e-06	2.79103e-05	633.635	646.742	587.03	283.194	319.575	432.976
Mrps34	715.362	-0.706773	0.144879	-4.87838	1.06963e-06	2.80409e-05	507.861	438.175	440.918	712.739	802.881	793.617
Rps15a	4286.24	-0.612875	0.125657	-4.87736	1.07513e-06	2.81368e-05	3556.26	3563.49	3584	4666.74	5008.44	6856.21
6430411K18Rik	0.0516383030935897	5.78744e-17	0.100776	5.74289e-16	1	NA	0	0	0	0	0	0
6430531B16Rik	0.611792651958054	0.0585664	0.161824	0.361913	0.717417	NA	0	2.08668	0	0	0	0
Dhrs1	4321.41	0.404076	0.0829362	4.87213	1.10404e-06	2.88441e-05	5371.13	5453.83	4830.32	3903.07	3783.02	4108.95
8430408G22Rik	1390	1.82223	0.374063	4.87146	1.10775e-06	2.88918e-05	4994.26	3676.33	3289.48	1033.98	347.114	480.369
5830473C10Rik	1144.91	0.57422	0.117913	4.86987	1.11672e-06	2.90763e-05	1645.34	1931.16	2020.64	1316.11	1351.35	1064.03
8430419L09Rik	877.81	-0.866653	0.178028	-4.86807	1.12694e-06	2.92641e-05	683.796	523.476	606.35	1139.65	1176.89	1110.58
Ccbl2	2877.35	1.31735	0.270618	4.86793	1.12774e-06	2.92641e-05	3472.54	3968.65	4168.59	1393.06	1424.02	1204.54
6430584L05Rik	0.118547886684783	0.020482	0.100776	0.203243	0.838945	NA	1.71345	0	0	0	0	0
6430706D22Rik	0	NA	NA	NA	NA	NA	0	0	0	0	0	0
Mmp15	743.7	-0.791329	0.162641	-4.86548	1.14178e-06	2.95783e-05	563.855	446.646	337.85	689.97	996.485	726.542
6530411M01Rik	0	NA	NA	NA	NA	NA	0	0	0	0	0	0
4930483K19Rik	122.163	1.21898	0.250758	4.86118	1.1669e-06	3.01779e-05	252.576	382.753	226.584	136.198	110.502	95.8938
Ppp1r15b	4335.46	-0.602944	0.124139	-4.85702	1.19164e-06	3.0766e-05	2966.27	2714.26	2691.85	4634.11	4630.31	3620.22
6720468P15Rik	0.33755748525726	5.00535e-18	0.100776	4.96683e-17	1	NA	0	0	0	0	0	0
6720483E21Rik	0	NA	NA	NA	NA	NA	0	0	0	0	0	0
Net1	1928.33	0.656414	0.135263	4.85287	1.2169e-06	3.13653e-05	2579.58	2482.72	2304.48	1870.31	1273.18	1475.1
6820408C15Rik	0.335827831081934	-0.029383	0.117081	-0.250963	0.801842	NA	0	0	0	0	0	1.97688
Pmvk	986.69	0.902514	0.186058	4.85071	1.23023e-06	3.16557e-05	1887.24	2827.19	1981.44	1236.85	920.85	1292.8
7420426K07Rik	0	NA	NA	NA	NA	NA	0	0	0	0	0	0
7420461P10Rik	0.0692408185779045	1.50161e-17	0.100776	1.49005e-16	1	NA	0	0	0	0	0	0
7420700N18Rik	0	NA	NA	NA	NA	NA	0	0	0	0	0	0
7420701I03Rik	0	NA	NA	NA	NA	NA	0	0	0	0	0	0
7530416G11Rik	0	NA	NA	NA	NA	NA	0	0	0	0	0	0
7530420F21Rik	0	NA	NA	NA	NA	NA	0	0	0	0	0	0
7630403G23Rik	0	NA	NA	NA	NA	NA	0	0	0	0	0	0
8030411F24Rik	0	NA	NA	NA	NA	NA	0	0	0	0	0	0
8030423F21Rik	0.949505081996703	0.155626	0.216232	0.719721	0.471697	NA	3.25002	1.96032	0	1.90796	0	0
8030423J24Rik	0	NA	NA	NA	NA	NA	0	0	0	0	0	0
C1qbp	1926.8	-0.573424	0.118282	-4.84795	1.24745e-06	3.2008e-05	1508.16	1508.79	1173.59	1930.21	1978.28	2392.92
8030443G20Rik	0.254731822375408	0.0414541	0.100776	0.41135	0.680816	NA	1.8258	1.70872	0	0	0	0
Spc25	177.929	-1.2326	0.254258	-4.84785	1.24809e-06	3.2008e-05	56.0996	58.4052	36.8109	142.673	87.114	183.777
8430403D17Rik	0.414568980670419	-0.089499	0.162965	-0.549192	0.582874	NA	0.101679	0	0	2.12231	0	0
Bcat2	421.846	0.880501	0.181716	4.84547	1.26312e-06	3.22853e-05	524.813	431.583	482.954	249.989	253.846	249.419
Rpap3	264.619	-0.708122	0.146137	-4.84562	1.26217e-06	3.22853e-05	178.932	201.217	202.091	288.939	293.112	372.478
Trim7	147.446	1.07697	0.222413	4.84219	1.28413e-06	3.27677e-05	189.744	232.185	194.926	70.3782	125.044	78.9721
8430422H06Rik	0	NA	NA	NA	NA	NA	0	0	0	0	0	0
8430423G03Rik	0.0667869776174086	3.44118e-18	0.100776	3.41469e-17	1	NA	0	0	0	0	0	0
Pla2g12a	334.54	-0.709953	0.146649	-4.84118	1.2907e-06	3.28807e-05	194.991	179.422	262.377	354.861	360.656	335.739
Hspd1	15921	-0.579844	0.119791	-4.84045	1.29547e-06	3.29474e-05	12322	12928.5	12554.9	16796.6	20129.3	20129.3
8430431K14Rik	0.236336511725772	-0.00172296	0.101259	-0.0170154	0.986424	NA	0.129732	0	0	0	0	0
8430436N08Rik	0	NA	NA	NA	NA	NA	0	0	0	0	0	0
8430437L04Rik	0	NA	NA	NA	NA	NA	0	0	0	0	0	0
Ube2d2a	1021.83	-0.399877	0.0827802	-4.83059	1.36131e-06	3.45647e-05	892.711	846.187	854.809	1107.46	1112.48	1210.87
9030204H09Rik	0.0689502033148911	5.31819e-18	0.100776	5.27725e-17	1	NA	0	0	0	0	0	0
9030404E10Rik	0.079082031144778	5.00535e-18	0.100776	4.96683e-17	1	NA	0	0	0	0	0	0
9030612E09Rik	0.188952971420136	-1.87701e-17	0.100776	-1.86256e-16	1	NA	0	0	0	0	0	0
Ntn3	134.842	1.14996	0.238138	4.82896	1.37245e-06	3.47898e-05	258.157	232.25	180.841	86.3691	96.115	97.3915
Rpl23a	5097.57	-0.535	0.110977	-4.82082	1.4297e-06	3.61813e-05	4105.51	4169.38	4151.33	5507.25	5629.1	6992.1
Acadm	11631.2	-0.446424	0.0926475	-4.81852	1.44624e-06	3.65395e-05	8058.81	7862.6	8758.93	11148.4	10697	11915.8
Lrg1	8170.52	-0.80226	0.166518	-4.81785	1.45113e-06	3.66029e-05	4332.12	4637.61	4247.21	7545.71	8831.27	7328.89
Scd2	675.114	1.34115	0.278508	4.81549	1.46836e-06	3.69767e-05	1165.89	1532.81	1377.74	571.474	454.085	359.664
Dpp3	1879.39	0.457231	0.0951057	4.80761	1.52748e-06	3.84023e-05	2188.82	2312.37	2104.47	1560.56	1653.34	1578.61
9130015A21Rik	1.22025387787838	8.00857e-17	0.248199	3.22668e-16	1	NA	0	0	0	0	0	0
9130015L21Rik	0	NA	NA	NA	NA	NA	0	0	0	0	0	0
Mrfap1	3984.67	-0.45413	0.0946045	-4.80029	1.58433e-06	3.97664e-05	3292.52	3192.08	3438.54	4114.13	4603.38	4919.17
Ugt1a9	1427.23	-1.03314	0.215442	-4.79544	1.62319e-06	4.06752e-05	696.839	984.24	766.096	2377.28	1654.44	1318.55
Rpl36a	4237.52	-0.705051	0.147099	-4.79304	1.64274e-06	4.10981e-05	3367.44	3297.81	3269.16	4401.92	4770.01	7301.64
Pla2r1	113.84	0.958361	0.200102	4.78937	1.67307e-06	4.17206e-05	195.228	191.482	205.299	127.065	91.7692	77.5981
Slc22a5	2287.07	-1.02421	0.213848	-4.78945	1.6724e-06	4.17206e-05	685.755	757.256	629.325	1851.59	1004.88	1654.74
9130204L05Rik	0	NA	NA	NA	NA	NA	0	0	0	0	0	0
Gnas	16272.2	-0.555323	0.115962	-4.78885	1.6774e-06	4.17607e-05	13078.6	12050.8	11093.7	19359	17926.1	16448.6
9130209A04Rik	0	NA	NA	NA	NA	NA	0	0	0	0	0	0
9130221F21Rik	0.469380780286306	0.0582956	0.118373	0.492475	0.622384	NA	1.88556	1.76407	0	0	0	0
1300018J18Rik	1204.19	0.600077	0.125356	4.78699	1.69302e-06	4.20814e-05	1524.29	1651.18	1714.68	1082.43	1123.92	985.055
9130227L01Rik	0	NA	NA	NA	NA	NA	0	0	0	0	0	0
9130230L23Rik	1.29254162248319	-0.0917425	0.229318	-0.400066	0.689108	NA	0	0	0	0	1.98924	0
Alas1	20180.2	-1.7583	0.367502	-4.78447	1.71443e-06	4.25445e-05	1990.9	4116.93	11914.6	18243.5	72000.7	23628
F9	7140.04	0.594222	0.124332	4.77931	1.759e-06	4.35801e-05	8213.37	8177.66	8808.51	4658.65	5694.79	6140.2
9230009I02Rik	0	NA	NA	NA	NA	NA	0	0	0	0	0	0
9230102K24Rik	0.763394929709865	1.75187e-17	0.10495	1.66924e-16	1	NA	0	0	0	0	0	0
9230102O04Rik	0.088490629337404	0.0222142	0.100776	0.220432	0.825535	NA	2.12378	0	0	0	0	0
9230104L09Rik	0	NA	NA	NA	NA	NA	0	0	0	0	0	0
9230105E05Rik	0.498911302794052	0.0293142	0.118631	0.247104	0.804828	NA	1.82963	0	0	0	0	0
Cyp2d34	399.251	0.785711	0.164432	4.77834	1.7675e-06	4.372e-05	457.496	441.343	480.363	254.987	183.261	327.285
9230110F15Rik	0	NA	NA	NA	NA	NA	0	0	0	0	0	0
9230112D13Rik	0	NA	NA	NA	NA	NA	0	0	0	0	0	0
9230112J17Rik	0.460113443838993	-0.0205141	0.100776	-0.203562	0.838695	NA	0	0	0	1.72029	0	0
9530068E07Rik	2512.92	-0.319216	0.0668604	-4.77436	1.80279e-06	4.4521e-05	2335.68	2218.12	2058.91	2881.11	2694.27	2712.3
9230115E21Rik	0	NA	NA	NA	NA	NA	0	0	0	0	0	0
Slc29a1	8645.56	0.765879	0.160461	4.77299	1.81513e-06	4.47539e-05	11778.7	12431.7	11545.4	7388.48	6028.89	7107.7
Mtpn	2890.44	-0.401032	0.0840609	-4.77073	1.83557e-06	4.51851e-05	2558.16	2418.76	2507.21	3456.8	3332.17	3137.7
9330111N05Rik	0.184294330832329	9.38504e-18	0.100776	9.3128e-17	1	NA	0	0	0	0	0	0
9330117O12Rik	0	NA	NA	NA	NA	NA	0	0	0	0	0	0
Rbbp5	449.41	0.502659	0.105373	4.7703	1.83955e-06	4.52104e-05	550.316	612.459	678.447	447.974	421.048	416.907
1600014C10Rik	5882.86	0.657693	0.137924	4.76852	1.85586e-06	4.55384e-05	7783.07	7909.28	7019.24	4314.99	4362.85	5493.44
9330158H04Rik	0.0101486358612196	-4.62995e-17	0.100776	-4.59432e-16	1	NA	0	0	0	0	0	0
9330159F19Rik	0.428807835473918	0.00144514	0.127234	0.0113581	0.990938	NA	2.19947	0	0	1.96802	0	0
Mtmr10	557.087	0.474652	0.0996418	4.76358	1.9019e-06	4.65936e-05	683.484	668.751	689.08	523.051	503.774	441.061
9330162B11Rik	0.187210067031098	-0.0386327	0.100776	-0.383353	0.701458	NA	0	0	0	4.39835	0	0
Brd2	4554.5	-0.629493	0.132177	-4.76251	1.91199e-06	4.6766e-05	3594.53	2997.34	2992.03	5492.57	5453.62	4111.14
9330175M20Rik	0	NA	NA	NA	NA	NA	0	0	0	0	0	0
9330178D15Rik	0	NA	NA	NA	NA	NA	0	0	0	0	0	0
9330179D12Rik	0.572235556472631	0.05325	0.15789	0.33726	0.735921	NA	0	0	1.85683	0	0	0
Kank1	947.745	0.855035	0.17957	4.76156	1.92106e-06	4.69129e-05	1663.27	1372	1157.42	778.179	559.397	901.454
9330182O14Rik	0	NA	NA	NA	NA	NA	0	0	0	0	0	0
9430007A20Rik	0	NA	NA	NA	NA	NA	0	0	0	0	0	0
Gstm1	65362	-0.758793	0.159396	-4.76041	1.932e-06	4.71052e-05	51171.5	55727.7	54962.3	114974	85412.6	80033.2
9430014N10Rik	0	NA	NA	NA	NA	NA	0	0	0	0	0	0
Taf15	729.189	0.551572	0.115978	4.75584	1.97625e-06	4.81075e-05	894.638	968.304	1025.95	559.428	690.842	693.705
Sesn1	536.545	0.788914	0.165988	4.75284	2.00583e-06	4.87503e-05	779.055	975.299	679.656	350.862	415.589	595.394
9430018G01Rik	0.469495996868486	-0.0566129	0.100776	-0.561771	0.574272	NA	0	0	0	8.29068	0	0
9430019J16Rik	0	NA	NA	NA	NA	NA	0	0	0	0	0	0
Wiz	683.395	-0.660793	0.139079	-4.7512	2.0221e-06	4.90678e-05	514.118	453.204	381.581	798.322	803.769	599.355
9430021M05Rik	0	NA	NA	NA	NA	NA	0	0	0	0	0	0
Ankrd40	767.99	-0.539156	0.113578	-4.74701	2.0645e-06	5.00176e-05	581.078	589.205	580.018	776.706	863.888	919.725
Tspyl4	296.902	-1.03603	0.218606	-4.73923	2.14537e-06	5.1895e-05	115.133	128.328	64.1024	234.05	218.928	240.866
Nudt19	1424.21	-0.478027	0.100935	-4.736	2.17974e-06	5.26434e-05	1122.64	1058.82	1211.02	1595.37	1373.11	1762.04
9430041J12Rik	0.290091375196392	-0.000347447	0.100776	-0.00344773	0.997249	NA	0	0	1.71566	1.79115	0	0
Chrna4	46.0796	1.85115	0.391356	4.73009	2.24426e-06	5.41162e-05	129.57	346.831	123.538	39.074	34.5279	20.6398
Sf3a1	639.986	-0.614042	0.129883	-4.72767	2.27108e-06	5.46772e-05	521.265	461.072	552.786	720.042	989.056	673.085
9430076C15Rik	0	NA	NA	NA	NA	NA	0	0	0	0	0	0
9430076G02Rik	0.0702562814694392	1.28262e-17	0.100776	1.27275e-16	1	NA	0	0	0	0	0	0
Eefsec	976.39	0.584791	0.123783	4.72434	2.30862e-06	5.5468e-05	924.419	1152.59	1056.89	706.161	654.874	698.6
Pcbp2	2835.17	-0.534899	0.113227	-4.72412	2.31117e-06	5.5468e-05	2222.39	2044.63	2011.72	3157.16	3001.21	3018.81
9530002B09Rik	0	NA	NA	NA	NA	NA	0	0	0	0	0	0
9530003J23Rik	0	NA	NA	NA	NA	NA	0	0	0	0	0	0
9530026F06Rik	0	NA	NA	NA	NA	NA	0	0	0	0	0	0
Dpyd	9101.59	0.680028	0.143969	4.72344	2.31889e-06	5.55663e-05	12278.1	12554.8	12897	8809.28	7789.51	6563.9
Adh6-ps1	1246.35	1.0341	0.218981	4.72234	2.33151e-06	5.56947e-05	1827.9	2187.89	2378.01	511.893	1301.22	1109.64
9530036O11Rik	0.231942893275656	0.0208008	0.100776	0.206407	0.836473	NA	0	1.78252	0	0	0	0
9530048J24Rik	1.50514388268323	0.480368	0.253514	1.89484	0.0581134	NA	5.00947	6.05002	0	0	0	0
9530051G07Rik	0.944410664363751	0.00186042	0.18564	0.0100216	0.992004	NA	2.22018	0	1.92115	0	6.26208	0
Scd1	112985	1.15896	0.245414	4.72245	2.3302e-06	5.56947e-05	206728	263907	232675	104053	96180.7	86787.5
9530053A07Rik	0.695726859654628	0.0916782	0.234063	0.391681	0.695294	NA	0.0840102	0.905878	1.86764	0	1.7995	0
9530059O14Rik	0	NA	NA	NA	NA	NA	0	0	0	0	0	0
Ccdc86	439.798	-1.15665	0.245066	-4.71975	2.36139e-06	5.63207e-05	232.742	141.628	298.605	458.979	798.482	401.605
Golim4	1592.02	0.510549	0.108208	4.71823	2.37904e-06	5.66536e-05	1884.99	1710.71	1826.32	1413.16	1198.39	1177.56
Npm1	3098.7	-0.484695	0.102819	-4.71405	2.42837e-06	5.77388e-05	2418.97	2261.47	2390.88	2966.63	3244.56	3728.35
Cyp4f14	10078.1	0.61411	0.130371	4.71047	2.47141e-06	5.86711e-05	16245.7	16212.4	15964.5	8213.33	12277.3	10757
Idh2	3814.71	-0.375703	0.0797717	-4.70973	2.4804e-06	5.87935e-05	3178.21	3299.38	3484.73	4533.46	4012.72	4396.13
9630013A20Rik	0	NA	NA	NA	NA	NA	0	0	0	0	0	0
9630028B13Rik	1.21006440461042	0.137639	0.230323	0.59759	0.550114	NA	5.32296	0	0	0	0	2.03575
9630028H03Rik	0	NA	NA	NA	NA	NA	0	0	0	0	0	0
Ctif	2012.68	-0.845989	0.1797	-4.70779	2.5042e-06	5.92662e-05	1097.22	802.413	891.8	1568.83	2239.97	1411.07
Akr1c20	1910.29	-0.562378	0.119485	-4.70668	2.51782e-06	5.94965e-05	1825.54	1836.22	1960.99	2562.43	2357.88	3435.27
9830107B12Rik	0.173488184782163	2.50268e-18	0.100776	2.48341e-17	1	NA	0	0	0	0	0	0
9830132P13Rik	0.420881801685363	0.0272462	0.112155	0.242935	0.808056	NA	0	2.04433	0	0	0	0
Pebp1	7041.09	-0.624454	0.132802	-4.70215	2.57437e-06	6.07393e-05	4823.62	5164.23	4952.57	7707.79	7468.84	8155.05
9830166K06Rik	0.0322476858677333	-2.75294e-17	0.100776	-2.73176e-16	1	NA	0	0	0	0	0	0
Gpld1	11547.4	0.596409	0.126878	4.70064	2.59347e-06	6.1096e-05	13456.6	13146.8	15510.2	9456.08	9515.08	8569.04
9930013L23Rik	0.70720992533779	0.0018943	0.168539	0.0112396	0.991032	NA	2.30039	0	0	0	2.12351	0
Mier2	295.29	-0.664512	0.141413	-4.69909	2.61324e-06	6.14673e-05	203.545	198.861	193.324	320.613	348.134	298.212
Daglb	428.85	0.467507	0.0995051	4.69833	2.62302e-06	6.16028e-05	490.863	489.509	488.497	362.729	384.715	317.411
Gm16551	701.891	-1.64822	0.35091	-4.697	2.64011e-06	6.19095e-05	222.98	196.921	263.253	347.871	2080.47	925.275
2510009E07Rik	391.19	-0.706366	0.150404	-4.69646	2.64707e-06	6.19777e-05	324.32	315.473	329.859	588.746	467.162	555.848
BC048644	767.102	1.0477	0.223538	4.68691	2.77366e-06	6.48428e-05	959.737	1239.59	991.34	409.635	491.112	534.44
a	0.176529188711721	-0.0229209	0.101162	-0.226577	0.820753	NA	0	0	0	0	0	0
Trim6	48.0578	-1.65635	0.353606	-4.68417	2.81103e-06	6.56163e-05	8.6762	8.22031	8.19435	3.82687	79.9994	60.846
H2afx	215.317	-1.01915	0.217589	-4.68382	2.81582e-06	6.56282e-05	124.142	105.43	91.135	205.141	309.656	192.025
Atrnl1	501.533	0.679642	0.145209	4.68043	2.8628e-06	6.64204e-05	728.241	738.344	693.208	526.452	420.978	384.006
Rpl17	10045.3	-0.542494	0.115906	-4.68048	2.86208e-06	6.64204e-05	8477.08	8433.78	8313.78	11894.1	11544.7	13602.4
Sc5d	7041.81	0.904565	0.19326	4.68056	2.86093e-06	6.64204e-05	15839.5	18907.3	14501.9	12806.7	5745.13	6704.74
C730036E19Rik	848.633	1.12975	0.241431	4.67942	2.87692e-06	6.66115e-05	1172.41	1141.08	1126.48	381.57	478.85	572.862
Dync2li1	24.1341	-1.41441	0.302276	-4.67922	2.87972e-06	6.66115e-05	13.6759	13.691	13.6147	46.0987	48.4362	40.9498
Rhbdl1	118.241	-1.00257	0.214305	-4.67824	2.89345e-06	6.68122e-05	63.7174	66.9792	88.7227	167.749	140.951	151.596
Uqcrh	6644.48	-0.596206	0.127449	-4.67798	2.89711e-06	6.68122e-05	4890.75	4818.11	5011.61	6410.93	6541.44	9527.56
Dusp7	104.942	-0.888381	0.190047	-4.67454	2.94618e-06	6.78417e-05	77.6597	66.1682	57.9654	101.011	160.948	133.695
Hnrnpab	4032.49	-0.636328	0.136139	-4.6741	2.95243e-06	6.78836e-05	3106.12	2731.48	2868.14	3788.79	5367.03	4573.31
A230056J06Rik	0.632679213846351	1.00107e-17	0.1824	5.48834e-17	1	NA	0	0	0	0	0	0
Orm3	184.449	-1.65022	0.353106	-4.67344	2.96195e-06	6.80006e-05	42.8686	35.3146	54.4198	128.072	217.317	347.287
A230057D06Rik	0	NA	NA	NA	NA	NA	0	0	0	0	0	0
A230065H16Rik	0.00701639165251952	4.09813e-17	0.100776	4.06659e-16	1	NA	0	0	0	0	0	0
A230070E04Rik	0.131772793076886	-0.0194646	0.100776	-0.193148	0.846843	NA	0	0	0	0	0	1.51046
Kynu	6980.44	0.589095	0.126082	4.67232	2.97813e-06	6.82699e-05	9279.04	10269	9980.12	5516.38	6659.1	7222.49
Bsg	5330.29	-0.506531	0.10845	-4.67063	3.00274e-06	6.87314e-05	4109.43	4466.05	4678.19	6097.35	6208.83	6642.51
Pm20d1	3132.54	0.451403	0.0967114	4.66752	3.04857e-06	6.96763e-05	4337.09	4514.61	4561.75	3570.48	3158.51	3044.18
A230077H06Rik	0.076763417326338	9.38504e-19	0.100776	9.3128e-18	1	NA	0	0	0	0	0	0
A230108P19Rik	0.569043693925267	0.00020414	0.165387	0.00123432	0.999015	NA	2.23644	0	0	0	0	2.21616
A2m	1.07845420164489	0.303571	0.248298	1.22261	0.221478	NA	5.24005	0	0	0	0	0
Cxx1b	186.359	-0.805823	0.172721	-4.66545	3.07945e-06	7.02775e-05	124.322	120.106	145.167	246.61	234.521	217.968
E2f3	318.35	-0.698571	0.150004	-4.65701	3.2083e-06	7.30365e-05	211.093	178.013	198.004	410.554	285.611	291.084
Setd7	616.719	-1.00603	0.216028	-4.65691	3.20987e-06	7.30365e-05	360.456	342.313	259.288	751.001	822.065	505.28
Tob1	1702.96	-0.746819	0.160407	-4.65577	3.22778e-06	7.33351e-05	1032.03	1284.53	1401.18	1657.21	2690.25	2032.92
Aifm1	1995.62	0.492023	0.10576	4.65226	3.2832e-06	7.4484e-05	2512.6	2590.2	2611.33	1581.2	1798.38	2054.48
Adck4	565.694	-0.615529	0.132357	-4.6505	3.31127e-06	7.50097e-05	408.489	453.765	451.136	636.514	677.937	713.355
Qprt	4110.35	0.696427	0.149764	4.65017	3.31659e-06	7.50195e-05	5415.34	6128.73	5522.26	3027.59	3472.53	3826.33
A330048O09Rik	0.123369820383095	0.0209184	0.101245	0.206611	0.836313	NA	0.124216	0	2.40801	0	0	0
A330049N07Rik	0.857855535864452	0.0924527	0.219334	0.421515	0.673379	NA	1.77019	1.65712	0	1.67045	0	0
Rps12	5594.11	-0.524131	0.112801	-4.64649	3.37624e-06	7.62563e-05	4709.4	4726.17	4539.65	6372.15	6459.04	7415.98
A330050F15Rik	0	NA	NA	NA	NA	NA	0	0	0	0	0	0
Lars2	45209.7	-1.71318	0.368729	-4.64616	3.38166e-06	7.62664e-05	17538.6	23609.1	12033.3	695691	6220.7	17258.7
A330070K13Rik	0	NA	NA	NA	NA	NA	0	0	0	0	0	0
A330076C08Rik	0	NA	NA	NA	NA	NA	0	0	0	0	0	0
A330076H08Rik	0	NA	NA	NA	NA	NA	0	0	0	0	0	0
Tsc22d1	1168.1	0.996044	0.214451	4.64462	3.40701e-06	7.67252e-05	2051.77	1969.31	1541.45	955.456	564.08	1104.66
A330102I10Rik	0	NA	NA	NA	NA	NA	0	0	0	0	0	0
A3galt2	1.06362170649238	0	0.199542	0	1	NA	0	0	0	0	0	0
Tmem126a	626.999	-0.513718	0.110634	-4.6434	3.42722e-06	7.70672e-05	492.159	481.613	498.416	680.611	644.511	782.239
Il4ra	577.569	0.588766	0.126809	4.64293	3.43498e-06	7.71287e-05	643.559	658.544	698.011	499.205	410.164	408.197
F10	14774.2	0.458093	0.0986983	4.64134	3.46151e-06	7.76106e-05	17452.7	18164	18629.5	12321.6	13132.5	13812
Gm10791	8.99116	1.81254	0.390603	4.64037	3.47785e-06	7.78633e-05	20.8033	18.2871	10.271	0	0	2.2919
Rab32	857.695	0.621002	0.133944	4.63627	3.54754e-06	7.93077e-05	1071.62	1106.43	1154.54	667.027	626.012	832.578
Eif5	7000.01	-0.476307	0.102834	-4.63181	3.62485e-06	8.08005e-05	5278.71	5113.27	5353.23	8302.99	6372.06	7363.32
A430089I19Rik	0.0802835230286591	0.0214289	0.100776	0.212639	0.831608	NA	1.9268	0	0	0	0	0
Gramd1c	589.4	0.800045	0.172721	4.63201	3.62129e-06	8.08005e-05	804.223	811.921	870.665	669.392	315.565	409.296
A430092G05Rik	0.902765319188475	0.00808161	0.22144	0.0364957	0.970887	NA	1.91371	0	0	2.58504	0	0
A430093F15Rik	0.153126750088134	4.69252e-17	0.100776	4.6564e-16	1	NA	0	0	0	0	0	0
Usp2	415.329	-1.20971	0.261298	-4.6296	3.66373e-06	8.15485e-05	47.8753	38.7265	76.0238	117.252	155.02	160.02
Chchd2	9335	-0.55124	0.119133	-4.62711	3.70795e-06	8.24132e-05	6128.38	6542.86	7002.84	8693.2	9206.53	11173.5
Car5a	1658.71	0.893322	0.193342	4.62043	3.82942e-06	8.49899e-05	2232.22	2585.97	2316	1221.98	1109.89	1347.32
A4gnt	0.0527771336056902	-1.50161e-17	0.100776	-1.49005e-16	1	NA	0	0	0	0	0	0
A530006G24Rik	0.312606527906928	0.0220354	0.100776	0.218658	0.826917	NA	0	2.07723	0	0	0	0
Arf6	783.575	-0.581764	0.125935	-4.61957	3.84539e-06	8.5221e-05	604.751	629.83	789.67	871.354	1211.28	968.465
Wdr11	739.082	0.461656	0.10001	4.61608	3.91055e-06	8.654e-05	927.127	930.852	946.465	733.465	663.63	635.595
Msrb1	10947.1	-0.366047	0.0793088	-4.61547	3.92214e-06	8.65467e-05	9618.64	9591.89	9092.21	10921.6	11762.7	13849.2
A530046M15Rik	0	NA	NA	NA	NA	NA	0	0	0	0	0	0
A530050N04Rik	0	NA	NA	NA	NA	NA	0	0	0	0	0	0
A530053G22Rik	0	NA	NA	NA	NA	NA	0	0	0	0	0	0
Serpinb6b	101.292	1.2491	0.27062	4.61569	3.918e-06	8.65467e-05	122.746	180.212	219.683	56.7334	54.4525	77.6725
A530058N18Rik	0	NA	NA	NA	NA	NA	0	0	0	0	0	0
Tnfaip8l1	754.23	0.798341	0.172989	4.61498	3.93134e-06	8.66251e-05	738.581	774.569	739.525	448.609	311.135	492.103
A530065N20Rik	0.25000269317272	-1.25134e-18	0.100776	-1.24171e-17	1	NA	0	0	0	0	0	0
Akt1	2194.83	-0.502201	0.108877	-4.61254	3.97784e-06	8.75238e-05	1474.62	1419.12	1320.96	1868.47	2321.64	1842.01
Slc35g1	646.368	-0.797511	0.17297	-4.6107	4.01315e-06	8.81744e-05	432.39	411.545	479.262	915.291	637.086	813.823
Cystm1	146.662	-0.738442	0.160192	-4.60974	4.03175e-06	8.84562e-05	116.336	110.919	99.3947	188.462	184.7	189.075
Nucb2	75.3121	-1.31422	0.285223	-4.6077	4.0715e-06	8.92007e-05	40.2861	36.7624	53.269	124.334	140.309	114.752
Spata2	517.286	-0.678952	0.14741	-4.60587	4.10747e-06	8.98605e-05	386.874	284.333	364.514	539.971	663.31	498.563
A630010A05Rik	0	NA	NA	NA	NA	NA	0	0	0	0	0	0
A630012P03Rik	0.359133502186769	0.0226012	0.100776	0.224273	0.822545	NA	2.22814	0	0	0	0	0
A630019I02Rik	0.339840703425804	-0.0010606	0.100776	-0.0105244	0.991603	NA	0	0	1.98429	0	0	2.26304
Fam114a1	320.513	0.651538	0.141562	4.60249	4.17472e-06	9.12017e-05	467.302	497.01	542.308	295.221	325.703	320.96
A630023A22Rik	0	NA	NA	NA	NA	NA	0	0	0	0	0	0
Acy1	1201.85	0.790304	0.172032	4.59394	4.34946e-06	9.48838e-05	1340.69	1370.27	1475.23	494.631	912.717	931.096
Gle1	634.822	0.384469	0.0837201	4.59231	4.38364e-06	9.54936e-05	759.737	740.875	821.882	558.905	599.725	604.782
Mrpl17	1807.18	-0.495411	0.107951	-4.58923	4.44889e-06	9.67775e-05	1185.08	1247.14	1244.63	1611.69	1734.35	1859.22
A630073D07Rik	0	NA	NA	NA	NA	NA	0	0	0	0	0	0
Dhrs11	859.659	-0.578778	0.12615	-4.58803	4.47443e-06	9.71952e-05	640.602	648.321	750.864	930.693	1015.36	1111.64
Efna3	22.793	1.65869	0.361732	4.58542	4.5308e-06	9.82806e-05	118.067	142.707	45.7975	30.6099	34.2264	15.4483
A630077J23Rik	0.157969896656937	1.87701e-18	0.100776	1.86256e-17	1	NA	0	0	0	0	0	0
Elovl5	6285.78	0.935619	0.204382	4.57779	4.6991e-06	0.000101644	8758.24	13420.6	8888.1	5722.22	4891.6	4840.48
A630095E13Rik	0	NA	NA	NA	NA	NA	0	0	0	0	0	0
Rps20	5704.17	-0.547625	0.119621	-4.578	4.69446e-06	0.000101644	4217.2	4611.27	4449.26	5862.1	6323.55	7383.57
A730008H23Rik	0	NA	NA	NA	NA	NA	0	0	0	0	0	0
A730017C20Rik	0.00426892141507588	2.99539e-17	0.100776	2.97234e-16	1	NA	0	0	0	0	0	0
Katnbl1	132.865	-0.693208	0.151452	-4.57707	4.71543e-06	0.000101853	108.78	98.3507	119.389	174.293	167.161	190.461
A730018C14Rik	0	NA	NA	NA	NA	NA	0	0	0	0	0	0
A730020E08Rik	0.385829269292528	-0.0671948	0.140732	-0.477465	0.633031	NA	0	0	0	2.43964	0	0
Rps8	12556.3	-0.557336	0.121827	-4.57481	4.7666e-06	0.000102814	10106.3	10220.2	9565.12	12955.1	15066.9	16385
Tmem164	230.606	-0.77613	0.169706	-4.57337	4.7994e-06	0.000103376	176.754	151.382	172.242	341.692	246.663	293.362
A730043L09Rik	0.187266045578277	0.0223084	0.100776	0.221367	0.824807	NA	0	2.14871	0	0	0	0
A730046J19Rik	0.524205033214169	0.043328	0.139141	0.311398	0.755498	NA	0	2.16387	0	0	0	0
A730056A06Rik	0.0439307856625368	1.25134e-18	0.100776	1.24171e-17	1	NA	0	0	0	0	0	0
A730082K24Rik	0	NA	NA	NA	NA	NA	0	0	0	0	0	0
A730085A09Rik	0.0774302006286418	-9.69787e-18	0.100776	-9.62323e-17	1	NA	0	0	0	0	0	0
A730085K08Rik	0.555460522515547	-0.0254341	0.106285	-0.2393	0.810873	NA	0	0	0	0	0	2.28961
A730090H04Rik	0.36197816428063	0.000782745	0.104651	0.00747958	0.994032	NA	1.96229	0	0	1.79369	0	0
A730090N16Rik	1.07072829731117	-0.550613	0.257155	-2.14117	0.0322604	NA	0.127081	0	0	3.63679	2.55233	3.59403
Spsb4	118.361	1.1026	0.241143	4.57238	4.82213e-06	0.00010372	222.737	163.836	169.838	68.249	56.9079	109.387
A830009L08Rik	0.237204415901846	7.50803e-18	0.100776	7.45024e-17	1	NA	0	0	0	0	0	0
Slc19a2	2201.83	0.749722	0.163982	4.57198	4.83134e-06	0.000103772	3400.54	3822.11	3587.19	2679.61	1367.47	2226.72
Hras1	1539.4	-0.675121	0.147854	-4.56613	4.96821e-06	0.000106563	1085.57	950.88	880.103	1426.14	1459.91	1859.06
A830019L24Rik	0	NA	NA	NA	NA	NA	0	0	0	0	0	0
Ces2a	14077.2	0.585045	0.128145	4.56549	4.98317e-06	0.000106679	19147.2	19795.9	20128.8	14912.1	11893.9	12136.5
Fzd5	368.289	0.708969	0.155295	4.56531	4.98755e-06	0.000106679	378.557	382.624	327.827	241.87	191.192	220.804
4930506M07Rik	1587.91	-0.661242	0.144962	-4.56148	5.07932e-06	0.000108491	1158.08	931.244	958.624	1634.1	1721.64	1561.06
Mycn	18.1395	1.7834	0.391486	4.55546	5.22718e-06	0.000111494	36.7762	31.3917	16.4835	0	0	5.24028
A930001A20Rik	0.0705820176724572	5.00535e-18	0.100776	4.96683e-17	1	NA	0	0	0	0	0	0
Limk2	357.099	-0.752805	0.165341	-4.55303	5.2878e-06	0.000112526	229.53	198.492	248.678	443.034	363.856	364.919
A930003A15Rik	0	NA	NA	NA	NA	NA	0	0	0	0	0	0
A930003O13Rik	0.217982996575359	3.00321e-17	0.100776	2.9801e-16	1	NA	0	0	0	0	0	0
Ppic	90.7197	-0.943934	0.207324	-4.55294	5.29024e-06	0.000112526	72.7578	54.239	84.7816	123.25	156.624	142.938
Pfkfb1	1264.81	0.952571	0.209242	4.55247	5.3019e-06	0.000112618	1597.44	1738.32	1628.11	650.582	875.731	897.209
A930006I01Rik	0	NA	NA	NA	NA	NA	0	0	0	0	0	0
Bag1	3335.54	-0.440482	0.096763	-4.55217	5.3095e-06	0.000112623	2701.68	2745.81	2710.03	3278.73	3450.89	4361.07
Acsf2	6678.36	-0.585528	0.128683	-4.55017	5.36034e-06	0.000113544	4900.94	4770.58	4126.14	8723.12	6344.93	5917.13
A930009A15Rik	1.01927266395583	-0.00164809	0.200964	-0.00820095	0.993457	NA	0	2.14751	0	0	0	2.25766
Gspt2	24.2917	-1.6639	0.365795	-4.54872	5.39738e-06	0.000114171	10.0623	5.24259	2.83825	28.6643	49.1084	44.3221
A930011O12Rik	0	NA	NA	NA	NA	NA	0	0	0	0	0	0
Bag2	163.658	-1.06651	0.234494	-4.54816	5.41176e-06	0.000114318	100.702	76.2942	123.578	165.628	275.733	233.282
Insig2	7409.51	0.842379	0.185366	4.5444	5.50919e-06	0.000116216	7880.75	6578.18	5977.29	3928.85	2840.78	4212.45
Prob1	239.823	1.08904	0.23968	4.54372	5.52693e-06	0.00011643	326.036	360.665	232.259	172.009	86.5486	138.017
A930016O22Rik	0.70872185830826	0.00115912	0.134057	0.00864648	0.993101	NA	2.3156	0	0	0	2.13739	0
A930017M01Rik	0.946632163214646	0.000756059	0.188533	0.00401023	0.9968	NA	0	1.95473	0	1.90408	0	0
A930018P22Rik	1.55964336016798	0.121803	0.265434	0.458884	0.646317	NA	2.28717	2.17534	0	0	2.12794	0
Bet1	922.201	0.476494	0.104912	4.54183	5.57675e-06	0.000117318	1168.27	1275.99	1170.67	898.964	770.418	910.724
Gnl1	369.092	-0.61844	0.136192	-4.54093	5.60069e-06	0.000117661	208.426	223.814	208.643	302.955	337.965	355.063
A930041C12Rik	0.747332438055011	-0.101075	0.226415	-0.446415	0.655297	NA	1.69057	1.58292	0	1.60831	1.59835	1.65944
AA387883	0	NA	NA	NA	NA	NA	0	0	0	0	0	0
Glud1	16922.4	-0.512241	0.112889	-4.53757	5.69052e-06	0.000119384	18054.2	16448.5	15419.2	23953.3	22135	25662
Hebp2	39.9767	-1.34779	0.297096	-4.53654	5.71845e-06	0.000119806	29.9623	21.8857	24.5969	75.5757	59.3326	96.1731
Atp8b4	46.456	1.26406	0.278683	4.53583	5.73783e-06	0.000119809	103.342	77.914	107.915	43.6058	24.4798	37.5922
Nrbp2	2421.63	-0.786355	0.173365	-4.53584	5.73754e-06	0.000119809	1556.73	1376.13	1293.12	2322.01	2754.29	2445.21
AA467197	0.414888063756309	3.50375e-17	0.112587	3.11205e-16	1	NA	0	0	0	0	0	0
Ppm1g	1860.83	-0.628271	0.138518	-4.53567	5.742e-06	0.000119809	1414.09	1153.79	1069.87	1542.83	2180.76	1997.64
AA536875	0.19829452628424	-0.00178002	0.101279	-0.0175754	0.985978	NA	0.122194	0	0	0	0	0
Bbc3	100.999	1.38101	0.304733	4.53188	5.84621e-06	0.000121817	140.129	176.583	111.71	44.9639	24.2341	59.5901
AA545190	0	NA	NA	NA	NA	NA	0	0	0	0	0	0
AA619741	0	NA	NA	NA	NA	NA	0	0	0	0	0	0
AA792892	1.66928816173827	-0.117408	0.261773	-0.448509	0.653786	NA	2.3172	0	2.00352	8.87389	0	0
Zkscan3	912.874	0.493768	0.109099	4.52589	6.01405e-06	0.000125145	1180.14	1324.52	1204.45	880.786	847.612	886.653
Tsc22d4	325.005	-0.843537	0.186482	-4.52342	6.0848e-06	0.000126445	217.75	203.358	166.004	346.441	375.763	381.273
Adh1	89497.1	-0.620523	0.13738	-4.51685	6.27671e-06	0.000130257	86787.2	85412.2	74551	109204	143137	132358
Cox7b	6735.53	-0.584796	0.129511	-4.51541	6.31944e-06	0.000130789	5531.36	5983.54	5605.77	7533.55	7719.5	10697.4
Gsk3a	1837.72	-0.477727	0.105797	-4.51549	6.31698e-06	0.000130789	1231.65	1251.8	1097.02	1528.1	1834.91	1665.51
Aadacl2	0	NA	NA	NA	NA	NA	0	0	0	0	0	0
Aadacl3	0	NA	NA	NA	NA	NA	0	0	0	0	0	0
Fggy	2651.09	0.5363	0.118792	4.51462	6.34301e-06	0.0001311	3423.58	3400.26	3669.2	2077.44	2182.76	2886.27
Acot2	1109.01	-1.06571	0.23608	-4.51418	6.35617e-06	0.000131195	185.129	193.429	184.15	580.221	317.46	399.349
Grid1	10.7377	1.75965	0.390852	4.50208	6.72932e-06	0.000138711	34.7823	25.9593	38.5791	1.79898	0	6.67074
Hsd3b7	17190	0.600249	0.133387	4.50006	6.79327e-06	0.000139841	27461.5	28869.4	27409.9	20409.8	16281.2	17861.7
Pde6c	23.3617	1.68456	0.374697	4.49578	6.93146e-06	0.000142494	33.1762	32.4962	51.0552	0	14.9823	8.40014
Hebp1	5465.66	0.640311	0.142454	4.49485	6.96193e-06	0.000142929	5894.16	7398.18	7397.72	3594.23	3891.93	5554.91
Aanat	0.00468415459476643	-2.11945e-17	0.100776	-2.10314e-16	1	NA	0	0	0	0	0	0
Trappc12	993.614	0.509286	0.113401	4.49102	7.08828e-06	0.000145329	1167.74	1339.76	1331.23	806.198	885.615	967.398
Rbm20	51.829	1.06512	0.23726	4.48927	7.1469e-06	0.000146335	89.7133	97.9219	108.748	39.5612	38.6119	51.2187
Fzd8	304.886	1.0103	0.225094	4.48835	7.1776e-06	0.000146767	406.548	336.878	293.065	156.552	137.188	183.158
Cldn12	2178.74	0.421471	0.093928	4.48717	7.21761e-06	0.000147389	2356.96	2679.79	2486.5	2051.09	1674.93	1868.77
Itm2b	22850.2	-0.498973	0.111254	-4.48499	7.2917e-06	0.000148559	17743.6	17472.2	18500.6	27409.4	25481.4	23582.3
Slc2a1	362.44	0.879106	0.196014	4.48492	7.29425e-06	0.000148559	366.637	348.537	375.739	207.13	153.764	202.832
Pepd	1065.87	0.404736	0.0903253	4.48088	7.43368e-06	0.000151138	1276.16	1367.1	1144.72	924.792	871.645	1048.46
Slc2a5	221.52	1.06058	0.236701	4.48068	7.44062e-06	0.000151138	249.015	295.696	317.98	126.337	90.1986	157.208
Habp2	5099.95	0.443092	0.0988975	4.48032	7.45327e-06	0.000151195	6533.68	6284.6	6828.43	4714.91	4972.23	4692.39
Slc20a2	1031.16	0.506636	0.113122	4.47868	7.51064e-06	0.000152157	1221.67	1292.88	1408.26	928.22	931.345	878.334
AB099516	1.03859185606382	0.0930713	0.223359	0.416689	0.676906	NA	0	1.88017	0	0	0	0
Gsdmd	699.64	0.818514	0.182825	4.47704	7.56856e-06	0.000153129	917.112	1005.38	907.541	493.638	543.181	513.213
Limd2	489.577	0.921607	0.20594	4.47513	7.6365e-06	0.0001543	690.346	703.758	604.481	292.919	264.588	438.436
Igfbp4	25621.4	-0.607472	0.135771	-4.47424	7.66847e-06	0.000154742	16105.7	14708.7	16848.2	25149.9	25987.2	22472.8
Abca12	0	NA	NA	NA	NA	NA	0	0	0	0	0	0
Abca13	0.0339079982546822	1.28262e-17	0.100776	1.27275e-16	1	NA	0	0	0	0	0	0
Dnajc22	2829.89	0.459564	0.102774	4.47158	7.76454e-06	0.000156474	3462.34	3435.06	3166.31	2551.54	2379.6	2357.07
Abca15	0.0947449703256382	0.0227652	0.100776	0.2259	0.821279	NA	2.27388	0	0	0	0	0
Abca16	0	NA	NA	NA	NA	NA	0	0	0	0	0	0
Impa1	1670.2	0.477118	0.106713	4.47106	7.78336e-06	0.000156648	2192.89	2275.95	2181.31	1525.48	1431.14	1779.82
Aig1	378.951	-0.622664	0.139325	-4.46913	7.85366e-06	0.000157855	292.773	271.252	264.519	407.964	424.671	463.694
Chchd10	10939.4	-0.555471	0.124303	-4.46868	7.87047e-06	0.000157986	6515.59	7223.07	7017.55	10926.4	10465.1	9432.67
Rhob	928.878	-0.758012	0.16969	-4.46705	7.93055e-06	0.000158984	588.567	521.78	397.867	979.128	852.936	814.253
Rpsa	12459.8	-0.452299	0.10134	-4.46317	8.07575e-06	0.000161684	10956.3	10689.4	10873.2	13602.5	14787.7	16328.6
9130019P16Rik	152.937	0.961427	0.215443	4.46257	8.09841e-06	0.000161926	241.703	196.558	196.309	115.888	105.783	90.3713
Pprc1	226.021	-1.21345	0.272145	-4.45883	8.24086e-06	0.00016456	130.724	95.5604	171.299	310.011	571.86	173.674
Dnaja4	145.589	-0.917855	0.205929	-4.45715	8.30583e-06	0.000165212	138.73	98.572	108.052	174.331	254.966	258.13
Fam65b	91.393	1.13056	0.253624	4.45762	8.28743e-06	0.000165212	195.599	172.864	126.413	98.1527	65.8428	48.4721
Mpc2	3144.17	-0.522471	0.117218	-4.45724	8.30214e-06	0.000165212	2253.3	2644.72	2443.18	3295.81	3250.76	4071.86
Rps10	6393.61	-0.597937	0.134257	-4.45368	8.44099e-06	0.000167683	4643.76	5052.99	4890.68	6667.62	7310.95	8371.66
Ggh	342.743	-0.612969	0.137699	-4.4515	8.52708e-06	0.000169146	291.122	276.744	281.9	386.574	406.691	515.714
Pgs1	169.873	-0.6672	0.14989	-4.45126	8.53672e-06	0.000169146	115.618	111.538	144.298	164.895	244.817	184.85
Cdk2ap1	1270.87	-0.537605	0.120923	-4.44584	8.75482e-06	0.000173244	882.153	814.471	928.665	1272.7	1264.19	1304.37
Dnajb1	549.131	-0.690141	0.155318	-4.4434	8.85466e-06	0.000174994	446.199	423.764	454.725	570.703	813.687	790.586
Abcb5	0	NA	NA	NA	NA	NA	0	0	0	0	0	0
Pdk1	1308.27	0.618211	0.139141	4.44305	8.86927e-06	0.000175057	1561.42	1914.86	1616.19	1128.25	966.633	1173.34
Rps26	4726.33	-0.590586	0.133022	-4.43976	9.00595e-06	0.000177526	3604.73	4071.71	3384.46	5403.58	5731.45	5732.83
Fgfr3	265.999	0.986539	0.222942	4.4251	9.63973e-06	0.000189775	266.853	345.543	415.668	106.921	180.587	193.814
Cnih4	287.12	-0.563471	0.12744	-4.42145	9.80398e-06	0.000192548	229.727	220.893	212.023	321.645	289.749	374.937
Scd3	683.348	1.45682	0.329493	4.42141	9.80567e-06	0.000192548	1478.21	1801.97	1570.13	491.062	534.466	338.644
Hspb1	515.048	-1.06681	0.241447	-4.41842	9.94246e-06	0.00019478	215.592	227.271	198.951	313.652	545.316	615.036
Ikbke	567.856	0.939739	0.212689	4.41837	9.94473e-06	0.00019478	1142.72	882.855	944.055	563.522	481.031	428.086
Irf5	178.072	1.1813	0.267394	4.41783	9.9698e-06	0.000195021	253.893	228.474	362.667	83.0589	146.938	99.0156
Nqo2	2335.98	0.510678	0.115649	4.41575	1.00659e-05	0.000196651	3602.77	3954.1	3671.84	2914.78	2096.22	2807.68
Pfkfb3	1244.26	-1.29339	0.293017	-4.41404	1.01459e-05	0.000197961	594.103	444.202	1009.22	1601.1	2634.78	1720.65
Mbd3	1671.45	-0.637746	0.144491	-4.41376	1.01592e-05	0.000197969	1257.2	1157.36	916.934	1645.84	1692.93	1941.14
Rbbp8	328.058	-0.773928	0.175371	-4.41308	1.01908e-05	0.000198333	257.146	242.6	189.557	508.522	336.056	388.49
Abcc8	0	NA	NA	NA	NA	NA	0	0	0	0	0	0
Akr1a1	14811.3	-0.317631	0.071984	-4.41252	1.02174e-05	0.000198598	12795.7	12954.1	12771.8	15838.2	16044.5	16212.2
Coa3	1310.76	-0.608964	0.138084	-4.41009	1.03329e-05	0.000200589	1048.63	1071.29	917.192	1400.44	1534.98	1761.13
Epb4.1l1	122.184	-1.2028	0.27287	-4.40797	1.04344e-05	0.000202303	87.2219	72.9795	61.6329	324.252	130.463	138.452
Mrpl50	1576.15	-0.447513	0.101693	-4.40065	1.07928e-05	0.000208988	1531.77	1386.74	1405.11	1636.13	2048.42	2230.71
Trim8	540.423	-0.549694	0.125114	-4.39354	1.11517e-05	0.000215665	408.727	356.558	357.419	552.526	635.378	485.403
Clta	1485.48	-0.402105	0.0916076	-4.38942	1.13651e-05	0.000219456	1239.72	1357.15	1263.86	1620.14	1637.99	1852.65
Ffar4	8.73358	-1.70874	0.389305	-4.38921	1.13763e-05	0.000219456	1.7326	0	0	5.52857	8.34059	23.6078
AW549877	1074.01	0.497734	0.113474	4.38634	1.15272e-05	0.000221808	1409.96	1432.45	1292.36	1119.3	838.946	957.455
Cep68	500.616	-0.47163	0.107518	-4.38653	1.15171e-05	0.000221808	342.828	415.839	428.793	507.496	546.588	577.971
Lmna	1522.5	-0.679308	0.154884	-4.38591	1.15501e-05	0.00022197	1004.29	894.795	1067.14	1487.6	1872.89	1486.56
Plekhb1	1632.84	-0.604031	0.137734	-4.38551	1.15717e-05	0.000222107	1082.73	1008.29	1452.83	1601.55	1881.59	1948.92
Irf6	993.889	0.809949	0.184968	4.37886	1.19303e-05	0.000228704	1591.22	1716.12	1299.21	1194.96	577.47	771.967
Abcg4	0.695414955030333	0	0.147079	0	1	NA	0	0	0	0	0	0
Irf2bp1	391.85	-0.61218	0.139814	-4.37854	1.19476e-05	0.000228749	291.176	294.163	216.839	441.018	459.362	365.202
Tesk1	429.845	-0.519747	0.118714	-4.37815	1.19692e-05	0.000228878	314.205	251.947	309.051	376.804	485.928	405.023
Tubgcp6	2044.74	0.46083	0.105309	4.37597	1.20895e-05	0.000230889	2503.37	2505.86	2394.32	1814.75	1770.91	1766.3
Pigt	910.85	-0.646103	0.147667	-4.3754	1.2121e-05	0.000231203	686.76	695.773	611.441	1257.17	1011.98	917.987
Tfr2	13260.6	0.516461	0.118053	4.37481	1.2154e-05	0.000231545	14207.4	16127.4	16384.7	11519.6	11949.6	8936.59
Hist1h2bh	105.576	-1.0016	0.229038	-4.37305	1.22522e-05	0.000233126	79.4628	65.7143	51.1873	129.046	138.91	160.98
Abhd12b	0.2364597464951	0.0194153	0.100776	0.192659	0.847226	NA	1.50126	0	0	0	0	0
Hsph1	2292.61	-1.29182	0.29561	-4.37001	1.24242e-05	0.000236107	1275.39	1050.96	1171.56	1536.89	5493.48	3289.23
Ptplad1	7270.34	-0.457736	0.10477	-4.36895	1.24845e-05	0.000236958	4724.42	4654.37	4643.62	7493.73	5880.64	6016.35
Sdhc	6368.59	-0.391892	0.0897056	-4.36865	1.25018e-05	0.000236993	5763.06	5350.53	5171.34	6590.51	6613.27	8221.04
Gm10069	17540.6	0.699744	0.16025	4.36656	1.26216e-05	0.000238969	27409.8	25480.8	25660.9	18053.1	18053.8	11230.9
Met	1356.12	0.721352	0.165335	4.36297	1.28307e-05	0.000242329	1774.72	1939.41	1981.16	1458.06	847.933	1068.42
Abhd16b	1.16360570897317	-0.203894	0.231395	-0.88115	0.378237	NA	0	0	0	0	2.0653	2.18956
Setdb2	287.459	0.766197	0.17561	4.36306	1.28255e-05	0.000242329	399.378	458.428	280.99	253.623	235.251	171.128
Zfp654	337.169	-0.510486	0.117016	-4.36253	1.28565e-05	0.000242519	247.322	233.473	298.815	398.695	342.703	369.037
Arl8b	1389.71	-0.398041	0.0912529	-4.36196	1.28903e-05	0.000242782	1079.25	1187.84	1295.13	1669.7	1435.05	1591.66
Slc30a10	914.642	0.701213	0.160764	4.36176	1.29022e-05	0.000242782	1389.71	1118.26	1204.37	710.427	671.282	849.598
Uba52	17851.5	-0.511853	0.117433	-4.35869	1.30844e-05	0.00024591	14649.9	14451.4	13417.1	19687.2	20246.8	21199.7
Zfyve1	2539.38	0.622589	0.143164	4.34879	1.3689e-05	0.000256959	2974.5	3562.7	2864.94	1991.93	1684.42	2328.36
Dgkz	1145.96	0.518097	0.119149	4.34831	1.3719e-05	0.000257205	1203.23	1177.18	1295.37	901.5	924.429	727.441
C9	10358	0.677736	0.155968	4.34537	1.39044e-05	0.000260047	15067.3	14502	15636.6	8329.82	9091.99	10269.1
Ncor2	1333.03	-0.728859	0.167728	-4.34547	1.38975e-05	0.000260047	883.264	768.081	721.203	1340.7	1800.49	915.832
Apoa2	284994	-0.494448	0.11387	-4.34222	1.4105e-05	0.000263477	232674	213778	213779	273848	303786	359515
Rps15	8548.21	-0.512765	0.118126	-4.34083	1.41942e-05	0.000264821	7185.57	7040.57	6242.39	8888.39	9686.02	10873.9
Depdc7	554.237	0.80838	0.18635	4.33797	1.43807e-05	0.000267974	713.796	723.544	743.359	352.459	329.255	512.757
Rpl15	5924.75	-0.503248	0.116029	-4.33724	1.4428e-05	0.000268529	4752.13	4663.41	4689	5999.74	6515.76	7621.88
Galm	4578.05	0.443013	0.102198	4.33485	1.45862e-05	0.000271143	5709.75	5684.7	5401.87	3783.37	3772.25	4713.16
C6	11193.3	0.906515	0.209174	4.33379	1.46566e-05	0.000272122	16328.5	15273.8	13301.2	5032.25	11231.7	6473.86
Abo	0.308764945427708	-3.00321e-17	0.100776	-2.9801e-16	1	NA	0	0	0	0	0	0
Fbxo21	2139.34	0.877803	0.202777	4.3289	1.49854e-05	0.000277891	2462.41	2670.54	2529.43	1928.61	918.079	1133.9
Eif4a1	12319.8	-0.673	0.155555	-4.32644	1.51537e-05	0.000280674	9166.85	7990.99	8935.56	12237.7	17386.3	12825.9
Abra	0.135416424609177	2.50268e-18	0.100776	2.48341e-17	1	NA	0	0	0	0	0	0
Mdfic	645.771	-0.681784	0.157637	-4.32503	1.52511e-05	0.000281796	540.719	550.771	576.343	780.671	981.886	962.202
Rdh10	310.665	0.518284	0.119833	4.32506	1.52489e-05	0.000281796	395.323	339.722	363.518	237.107	241.728	278.254
Rnasek	1791.51	-0.663816	0.153502	-4.32448	1.52889e-05	0.000282155	1188.62	1101.52	1030.39	1576.18	1768.12	2019.55
Arl5a	4750.07	-0.409412	0.0946894	-4.32374	1.53406e-05	0.000282769	4168.33	3602.23	3866.32	5137.68	5506.07	4891.37
Ikzf2	17.6923	-1.52222	0.352332	-4.32042	1.55733e-05	0.000286713	8.65006	5.21063	7.09227	38.659	28.9284	28.78
Elovl3	10665.9	1.35899	0.314685	4.31857	1.57047e-05	0.000288785	25481.2	21448.3	18884.7	8049.45	2853.27	9685.25
Auh	927.077	-0.42915	0.0994225	-4.31642	1.58577e-05	0.00029125	766.967	802.332	829.115	961.683	1054.88	1203.1
Erlec1	725.803	-0.472791	0.10956	-4.31537	1.59333e-05	0.000292288	639.443	534.19	614.945	937.481	740.553	828.132
Slc10a1	15934.1	0.511921	0.118698	4.3128	1.61199e-05	0.000295357	18720.7	17743.8	18327.3	12825.5	12955.2	12321.8
Atg5	861.237	0.524323	0.121606	4.31165	1.62038e-05	0.000296256	1045.22	1078.41	1203.42	653.861	694.448	928.444
Cox7a2l	4469.14	-0.419604	0.0973197	-4.3116	1.62075e-05	0.000296256	3287.42	3920.72	3640.94	4211.73	4689.37	5632.66
Sptan1	1557.25	0.537281	0.124665	4.30979	1.63406e-05	0.000298333	2046.31	2236.6	2286.43	1656.31	1582.71	1249.19
Cib3	168.989	1.4341	0.333362	4.30195	1.69305e-05	0.000308369	201.281	300.149	206.783	51.9756	71.1599	66.3811
Ncapd3	412.077	0.575241	0.13371	4.30215	1.69145e-05	0.000308369	513.595	496.677	599.59	406.67	342.978	320.072
Stt3a	2305.53	0.483057	0.112307	4.30121	1.69871e-05	0.000309032	3314.19	3285.27	3370.69	2538.64	2473.46	2083.4
Zbtb42	106.379	-0.974715	0.226704	-4.29951	1.71174e-05	0.000311033	37.7309	39.6618	62.2462	82.2042	100.354	104.874
Nfatc2ip	147.798	-0.820624	0.190952	-4.29755	1.727e-05	0.000313434	119.157	73.9459	108.227	171.025	182.598	200.132
Elovl1	617.309	0.550117	0.128078	4.29516	1.74564e-05	0.000316444	696.909	669.931	681.388	479.699	527.387	385.867
Ube3b	2584.46	-0.463103	0.107996	-4.28814	1.80179e-05	0.000326237	2150.75	2042.1	2161.61	3096.1	3082.14	2649.25
Acan	0	NA	NA	NA	NA	NA	0	0	0	0	0	0
Spp2	2891.85	0.675159	0.157512	4.2864	1.81589e-05	0.000328401	3750.73	3377.99	3831.28	2109.18	2019.21	2587.66
Rpl13a	13722.3	-0.640679	0.149531	-4.28458	1.83083e-05	0.000330714	9648.23	10341.4	10133.6	12711	14820.4	20231.3
Gypc	384.268	-0.688985	0.16088	-4.28261	1.84713e-05	0.000333266	285.698	287.979	266.584	479.09	349.103	551.357
Scarb1	7324.59	-0.714508	0.167014	-4.27814	1.88465e-05	0.000339635	6523.15	5019.23	4739.54	9063.6	9568.56	8773.64
Ccdc149	125.857	-0.960567	0.224547	-4.27779	1.88757e-05	0.000339762	71.6558	66.7587	50.4526	113.083	130.479	156.381
Ccdc171	133.32	1.14723	0.268531	4.27225	1.93513e-05	0.000347447	203.576	252.806	195.656	117.385	49.4311	94.5319
Pde9a	425.127	0.912899	0.213686	4.27216	1.93586e-05	0.000347447	711.111	619.152	640.901	307.229	240.457	438.548
Pros1	1152.34	0.583888	0.136677	4.27203	1.93706e-05	0.000347447	1421.77	1452.5	1427.79	1028.11	887.223	920.015
Flot1	428	-0.590954	0.138351	-4.27141	1.9424e-05	0.000347999	290.817	311.842	316.122	489.504	424.572	484.993
Pcmtd2	1057.27	0.493648	0.115604	4.27018	1.95314e-05	0.000349514	1544.1	1553.97	1436.07	1203.37	850.539	1145
Acbd7	0.323456476943903	-0.022831	0.100776	-0.226553	0.820771	NA	0	0	0	0	0	2.29251
Hsd17b7	1948.08	0.839361	0.196657	4.26815	1.97098e-05	0.000352295	2469.93	2902.12	2195.73	1834.22	1223.13	1008.83
Accsl	0	NA	NA	NA	NA	NA	0	0	0	0	0	0
Rpl8	10765.7	-0.494021	0.115895	-4.26265	2.02014e-05	0.000360661	8377.83	8809.69	8582.26	11172.4	12313.4	13078
Ganc	822.173	0.63593	0.149294	4.25957	2.04823e-05	0.000365251	1079.6	1166.27	843.799	653.676	630.353	675.233
Pom121	840.361	-0.609588	0.143131	-4.25897	2.05375e-05	0.00036581	576.567	627.707	541.787	993.478	1026.74	704.142
Ace3	0	NA	NA	NA	NA	NA	0	0	0	0	0	0
Cacybp	832.402	-0.585052	0.13738	-4.25864	2.05673e-05	0.000365917	653.2	616.801	718.772	814.596	1052.03	1141.91
Nfe2l3	15.4283	-1.49716	0.351621	-4.25787	2.0638e-05	0.000366749	11.4956	2.06337	5.6219	39.2005	22.2802	24.5895
Ftl1	121729	-0.571632	0.134327	-4.25552	2.08565e-05	0.000369775	68107.7	80032.8	73014.5	118559	107120	107120
Trappc11	1112.9	0.430594	0.101183	4.25562	2.08472e-05	0.000369775	1344.5	1358.41	1391.49	996.797	1134.39	899.315
Eif4e3	288.687	-1.07382	0.252378	-4.25479	2.09245e-05	0.000370553	157.422	156.579	122.359	335.72	340.526	345.42
Cdkl2	213.886	-0.589814	0.138723	-4.25173	2.12125e-05	0.000375218	171.358	176.767	161.121	259.911	248.215	269.633
Aifm3	180.835	-0.735007	0.172935	-4.25018	2.13595e-05	0.000377384	137.669	137.889	126.723	244.827	206.18	239.094
Nol3	47.9331	-1.12782	0.265501	-4.24789	2.1579e-05	0.000380824	28.2472	32.5627	32.7735	75.671	65.4809	84.4878
Cfl2	1374.95	-0.382511	0.0900877	-4.24599	2.17632e-05	0.000383632	1219.07	1204.96	1110.73	1515.74	1390.44	1713.67
Rnf103	1387.9	0.464154	0.109394	4.24296	2.20592e-05	0.000388404	1726.66	1852.68	1557.02	1457.73	1037.57	1213.17
Slc39a4	1881.6	0.657418	0.154957	4.24259	2.20958e-05	0.000388603	2070.78	2785.56	2605.97	1587.46	1468.01	1580
Rpl39	3518.96	-0.677844	0.159867	-4.24003	2.23486e-05	0.000392597	2672.65	2738.81	3113.92	3352.92	4444.43	6111.37
Nedd9	240.661	-0.936249	0.220892	-4.23849	2.25024e-05	0.000394848	161.97	185.805	192.657	298.515	415.448	376.886
Acot10	0.894052275693548	-0.308493	0.198228	-1.55626	0.119647	NA	0	0	0	4.34601	0	4.49261
Mrpl53	763.137	-0.551574	0.130145	-4.23815	2.25365e-05	0.000394993	551.209	528.843	637.75	775.133	833.862	920.352
BC024386	7964.34	0.722411	0.170477	4.23759	2.25934e-05	0.000395539	11094.1	10756.9	11519.6	6359.9	6685.68	6659.22
Prkca	329.224	-0.795621	0.187801	-4.23652	2.27011e-05	0.000396972	354.252	252.639	175.97	620.182	461.798	360.894
Ncoa4	5465.62	0.385236	0.0909388	4.23621	2.27321e-05	0.00039706	6155.67	6084.29	6458.25	4693.63	4915.53	4653.98
Sigmar1	3533.43	0.496845	0.117311	4.23529	2.28258e-05	0.000398244	5307.28	4937	3737.75	3684.43	3116.89	3055.53
Plin5	3887.43	-0.901793	0.212989	-4.23399	2.29582e-05	0.000400099	1794.48	1549.27	1772.4	2294.34	3376.37	4433.07
Pkig	161.143	0.732895	0.173124	4.23337	2.30219e-05	0.000400753	177.429	173.84	216.365	93.2591	117.735	118.138
Ptgfr	16.116	-1.65149	0.390187	-4.23255	2.31052e-05	0.000401747	5.10932	5.30129	4.98476	51.3721	40.8885	30.7879
D7Ertd143e	148.531	1.30775	0.309175	4.22982	2.33876e-05	0.000406197	147.092	180.166	184.926	64.5373	60.5607	38.9085
5930403L14Rik	15.385	-1.59993	0.378309	-4.22917	2.34558e-05	0.000406902	3.64546	2.07165	8.82198	33.7494	23.321	32.0062
Rprd1a	607.868	-0.602858	0.142556	-4.22892	2.34813e-05	0.000406902	542.672	506.324	520.693	689.399	785.7	935.363
Ube2m	1278.46	-0.621978	0.147087	-4.22863	2.35121e-05	0.000406976	870.859	846.425	726.158	1294.29	1331.4	1211.68
Btf3	3365.96	-0.429188	0.101635	-4.22282	2.41265e-05	0.000417142	2652.79	2607.49	2871.94	3436.2	3462.54	4087.39
Ddhd2	1379.92	-0.922091	0.218452	-4.22102	2.43202e-05	0.000420016	588.784	539.492	602.105	1387.87	936.21	1167.65
Acoxl	0.764502094907771	-0.0023694	0.13374	-0.0177165	0.985865	NA	0	4.22205	0	4.97699	0	0
Psip1	671.004	-0.507952	0.120445	-4.2173	2.47242e-05	0.000426513	497.734	472.03	551.802	694.677	715.774	762.06
Noxa1	32.4985	1.39716	0.331574	4.21372	2.51204e-05	0.000432862	55.9559	51.6026	51.3724	6.66688	18.5337	19.142
BC004004	1185.8	0.449998	0.106812	4.21297	2.52034e-05	0.000433804	1310.8	1367.08	1530.73	1080.2	861.82	1110.97
Snord22	48.9741	-1.65071	0.392077	-4.21016	2.55191e-05	0.000438745	14.9861	18.3056	27.4266	458.606	24.9028	34.2621
Cyp17a1	2313.96	-1.42864	0.339501	-4.20807	2.57559e-05	0.000442321	319.038	309.739	425.804	937.414	1163.7	2214.9
Pex11a	2858.09	-0.858909	0.204134	-4.20756	2.58138e-05	0.000442819	993.65	936.104	984.111	1843.01	1840.54	1872.31
Acpt	0.0895390589191472	-0.0254046	0.101274	-0.25085	0.80193	NA	0.0960571	0	0	1.9592	0	0
Acr	0.234985476618043	0.0443167	0.100776	0.439756	0.660114	NA	2.17862	2.04186	0	0	0	0
Ift172	574.083	0.590642	0.140493	4.20408	2.62145e-05	0.00044919	778.608	806.594	758.913	508.493	584.696	449.814
Acrv1	0.00369711271969085	-9.9325e-18	0.100776	-9.85605e-17	1	NA	0	0	0	0	0	0
Rab11a	1301.83	-0.381452	0.0908058	-4.20075	2.66031e-05	0.000455341	1070.11	1109.07	1149.08	1446.59	1268.53	1616.13
Acsbg2	0	NA	NA	NA	NA	NA	0	0	0	0	0	0
Smim1	577.498	-0.530393	0.126324	-4.19866	2.68501e-05	0.000459055	474.042	463.417	456.188	602.712	638.502	780.45
Afp	39.9876	1.2011	0.286118	4.19793	2.69362e-05	0.000459546	90.179	117.225	100.856	35.0193	50.3587	37.3657
Agt	29694.5	-0.509119	0.121279	-4.19791	2.69387e-05	0.000459546	22270.6	21928.4	26300	38680.6	32658.3	29891.2
Uroc1	8741.93	0.624392	0.148854	4.19465	2.73296e-05	0.000465697	11970.2	11335.3	13108.2	9020.98	7630.31	6590.76
Slc25a39	15415.1	-0.393766	0.0938985	-4.19353	2.74649e-05	0.000467483	10927.5	10927.1	10738.3	13897.9	15342.1	13765.5
Cyp2d22	9386.78	0.491008	0.117104	4.19291	2.75395e-05	0.000468233	11137.3	10956.6	11147.5	8936.49	7106.82	7432.11
Fpgs	6048.93	0.639845	0.152826	4.18676	2.82968e-05	0.000480576	7432.15	7316.41	6489.55	5346.97	3537.71	4505.61
Nacc1	1266.58	-0.456481	0.10917	-4.18137	2.89761e-05	0.000491568	992.768	847.361	846.619	1208.71	1411.72	1118.5
Rps3	9856	-0.467621	0.111977	-4.17603	2.96641e-05	0.000502684	7830.25	7719.2	8015.87	8905.35	10739.1	13133.7
Cited2	384.11	0.728583	0.174486	4.1756	2.97199e-05	0.000503073	775.606	537.512	471.576	396.301	293.873	365.944
Acsm4	0.162302617866601	-8.75937e-18	0.100776	-8.69195e-17	1	NA	0	0	0	0	0	0
Glyctk	8731.84	0.870307	0.208467	4.17479	2.98263e-05	0.000504318	8582.79	8513.58	8154.96	4006.59	5382.1	3737.27
Arg1	50117.1	-0.610053	0.146147	-4.17423	2.98992e-05	0.000504966	35673.4	34399	38908.4	51585	55727.9	61666.3
Rundc3b	18.0381	-1.58788	0.380423	-4.17399	2.99305e-05	0.000504966	0	10.9546	2.70524	25.9377	15.6404	42.2338
Pex16	2554.74	0.482265	0.115555	4.17346	3.00008e-05	0.000505597	2713.92	2456.3	2255.25	1628.43	1747.34	1898.49
Sephs2	38485	-0.492296	0.117988	-4.17243	3.01364e-05	0.000507324	33432.2	35467.7	25986.3	37652.4	45731.5	51171
Slc17a1	325.129	0.584857	0.140208	4.17135	3.02804e-05	0.000509189	461.718	444.072	484.896	300.254	226.762	374.88
Ido2	2223.91	0.957155	0.229602	4.16876	3.06261e-05	0.000514438	3760.73	3760.94	3875.9	1726.13	1664.73	2094.71
Actbl2	0.152523777467474	0.020977	0.100776	0.208156	0.835107	NA	1.82187	0	0	0	0	0
Actc1	1.65251708197773	-0.306519	0.289221	-1.05981	0.289232	NA	0	0	0	0	1.93391	2.0541
Prnp	502.267	0.668125	0.160333	4.16712	3.08474e-05	0.000517589	562.614	769.007	717.753	429.765	398.155	432.046
Fuz	301.676	-0.601555	0.144392	-4.16612	3.09834e-05	0.000519302	239.652	264.909	209.168	418.14	305.339	382.656
Actl10	0.352538061993814	0.0215266	0.100776	0.213609	0.830852	NA	1.95028	0	0	0	0	0
Actl11	0	NA	NA	NA	NA	NA	0	0	0	0	0	0
Scn4b	11.5456	-1.63076	0.39163	-4.16404	3.12666e-05	0.000523477	0	0	0	7.14104	9.83264	12.0898
Actl6b	0.167320990336973	-0.00408218	0.101305	-0.040296	0.967857	NA	0.0840102	0	0	0	0	0
Actl7a	0.094547739069315	-4.1607e-17	0.100776	-4.12868e-16	1	NA	0	0	0	0	0	0
Actl7b	0.00385249126103653	-6.30362e-17	0.100776	-6.2551e-16	1	NA	0	0	0	0	0	0
Actl9	1.60215747128383	0.184385	0.232204	0.794067	0.427157	NA	2.26018	0	6.44104	0	0	2.22258
Dpp4	3146.12	0.46683	0.112232	4.15949	3.18957e-05	0.000533427	4121.6	4237.11	4286.52	3198.77	2962.96	2928.66
Actn2	0.0928264846255706	4.06685e-17	0.100776	4.03555e-16	1	NA	0	0	0	0	0	0
Hist1h4d	8.17901	-1.46916	0.353571	-4.15519	3.25011e-05	0.00054296	4.04087	3.6768	4.40158	130.091	2.63599	0
Serpina1d	239072	0.415725	0.100113	4.15255	3.2879e-05	0.000548674	293080	273848	273849	206727	206726	213779
Zc3h6	71.1003	1.02567	0.247056	4.15157	3.30202e-05	0.000550432	103.716	120.722	79.1529	63.6348	34.9282	40.7127
Fbxo22	844.029	0.402362	0.0969514	4.15014	3.32274e-05	0.000553286	990.298	932.021	982.004	646.012	703.52	825.183
Jun	549.403	-0.970092	0.233928	-4.14698	3.36895e-05	0.000560372	257.475	221.893	259.085	584.717	579.947	405.802
Coasy	4007.6	0.324642	0.0782937	4.14646	3.37648e-05	0.000561015	4369.71	4452.77	4598.96	3315.08	3724.89	3638.49
Hpn	14163.5	-0.465861	0.112379	-4.14546	3.39136e-05	0.000562877	10575.7	10440.8	9686.57	13553	15635.3	13526.5
Capn11	13.9034	-1.62214	0.391391	-4.14455	3.40486e-05	0.000564507	7.05982	1.82008	1.70325	10.9735	51.6314	37.4759
Zfp131	390.567	-0.57227	0.138208	-4.14063	3.4635e-05	0.000573609	322.702	297.496	310.362	506.519	417.34	480.379
Dsg1c	466.119	-0.928707	0.224484	-4.13708	3.51754e-05	0.00058193	396.437	408.055	666.72	1036.14	1087.7	831.144
Zbtb7a	610.621	-0.502597	0.121601	-4.13315	3.57822e-05	0.000591332	412.922	421.353	414.777	585.237	696.67	509.856
Actrt1	0	NA	NA	NA	NA	NA	0	0	0	0	0	0
Actrt2	0	NA	NA	NA	NA	NA	0	0	0	0	0	0
Actrt3	0.178551554147779	2.00214e-17	0.100776	1.98673e-16	1	NA	0	0	0	0	0	0
Dnaja1	5255.21	-0.819914	0.198621	-4.12804	3.65871e-05	0.000603983	3725.15	3468.48	4368.89	4270.3	8757.93	8249.28
Adprm	423.419	0.523632	0.126867	4.12741	3.66867e-05	0.000604975	504.996	504.874	490.122	313.632	277.951	427.131
Denr	645.404	-0.554271	0.134315	-4.12664	3.68104e-05	0.000606363	459.888	500.375	566.95	638.64	726.67	887.423
Rnd1	552.457	0.926375	0.224522	4.12599	3.69138e-05	0.000607414	786.993	1023.03	724.452	441.211	264.563	542.619
Hip1r	846.407	-0.780909	0.189379	-4.12353	3.73112e-05	0.000613295	478.471	597.722	622.502	850.844	1204.39	965.611
Hrsp12	12707.6	-0.515041	0.124926	-4.12278	3.74327e-05	0.000614634	9760.84	10124.6	10689.5	13812.7	13812.1	16470.9
Sec24d	1060.86	0.63646	0.154526	4.11878	3.80888e-05	0.000624738	1402.89	1219.44	1449.04	762.689	1061.87	749.017
Comtd1	178.817	-0.898666	0.218255	-4.1175	3.83001e-05	0.000626863	70.1847	111.23	123.835	162.082	186.918	235.41
Ptprk	1202.87	0.394117	0.0957168	4.11753	3.82955e-05	0.000626863	1834.94	1711.87	1805.36	1521.41	1379.68	1174.01
Gtf2h1	555.192	-0.456026	0.110788	-4.11621	3.85155e-05	0.000629473	447.516	438.859	476.121	580.229	668.376	627.93
Osbpl3	185.839	-1.14491	0.278158	-4.11605	3.85416e-05	0.000629473	40.6124	39.089	46.051	148.57	88.1449	97.1996
Adad1	0	NA	NA	NA	NA	NA	0	0	0	0	0	0
Adad2	0.00845482693966285	-5.00535e-18	0.100776	-4.96683e-17	1	NA	0	0	0	0	0	0
Pzp	103968	0.69534	0.169293	4.10731	4.0029e-05	0.000653069	159439	149194	158349	107120	110384	63894.3
Zfp672	549.12	-0.671419	0.1637	-4.10152	4.10438e-05	0.000668914	427.899	423.409	481.488	628.822	854.644	681.565
Sowahb	192.844	1.16846	0.284933	4.10083	4.11666e-05	0.000670202	242.972	157.316	140.149	38.7664	51.0803	107.875
Tmem67	53.656	1.02833	0.250846	4.09944	4.14152e-05	0.000673535	74.5609	70.4841	81.7444	35.4419	25.1797	38.3247
Ifi27l2b	46.601	1.39103	0.339483	4.0975	4.17635e-05	0.000678481	42.6114	72.2156	61.0311	12.4083	20.6172	10.369
Mtnr1a	64.7592	1.43205	0.349766	4.09432	4.23417e-05	0.000687146	74.222	77.003	53.959	2.69035	8.99577	33.4792
Adam18	0	NA	NA	NA	NA	NA	0	0	0	0	0	0
Pfn1	4100.12	-0.499975	0.122149	-4.09315	4.25554e-05	0.000689883	2731.61	2619.67	2695.73	3638.06	3898.55	3942.4
Cadm4	190.705	-0.776674	0.189793	-4.09221	4.27282e-05	0.000691953	122.86	122.003	104.785	130.97	261.479	233.095
Plbd1	1239.7	0.588068	0.143713	4.09196	4.27745e-05	0.000691972	1079.83	1320.9	1332	978.707	656.587	810.402
[truncated: 21,412 more rows]

## Sheet: WTvsHMZ 1330
Gene	baseMean	log2FoldChange	lfcSE	stat	pvalue	padj	WT1330_1	WT1330_2	WT1330_3	HMZ1330_1	HMZ1330_2	HMZ1330_3
BC089597	3031.11	4.80044	0.152232	31.5338	2.99164e-218	4.26996e-214	4900.94	5563.2	5465.08	171.659	151.17	173.793
Cyp2c50	21612.9	4.92103	0.186356	26.4066	1.14962e-153	8.20424e-150	45731.8	33432.4	39386.6	1114.02	956.273	1066.59
Ces2e	3208.75	4.50842	0.179586	25.1045	4.44539e-139	2.11497e-135	6873.59	6803.84	6084.12	226.716	219.605	277.507
Scnn1a	483.077	4.4389	0.181456	24.4627	3.6877e-132	1.31586e-128	728.4	1014.76	892.608	37.9661	23.5908	38.5688
Cideb	6142.55	2.19272	0.0901362	24.3268	1.0217e-130	2.91656e-127	10366.8	11033.2	10134.2	2286.32	2122.01	2354.87
Cyp2c54	7185.28	4.446	0.186321	23.862	7.59846e-126	1.80755e-122	14502.9	9387.87	11762.7	428.989	386.18	526.309
Cyp2a12	9502.22	3.56995	0.16607	21.4967	1.67292e-102	3.41109e-99	18278.8	16106.2	16384.8	1252.07	1078.89	1454.94
Pcp4l1	2548.46	-4.06443	0.214521	-18.9466	4.71409e-80	8.41052e-77	191.131	187.244	209.396	5741.17	4113.75	2958.96
Cyp2c37	10879.1	3.7472	0.202757	18.4812	2.92393e-76	4.63704e-73	19536.2	10576.1	15273.1	878.992	938.216	928.82
C8g	8503.73	2.50724	0.136397	18.3819	1.83364e-75	2.61716e-72	14787.7	14944.9	13948.3	2179.44	2649.41	2437.67
Aspdh	1677.4	3.14125	0.177217	17.7255	2.66522e-70	3.45825e-67	2180.38	2718.6	2804.84	249.797	217.572	304.571
Nr1i3	2652	3.09089	0.17551	17.6109	2.03184e-69	2.4167e-66	2089.3	2758.24	2849.73	343.731	238.515	207.489
Rad51b	624.289	-4.81807	0.277753	-17.3466	2.09164e-67	2.29646e-64	18.4809	7.0234	9.43742	769.033	1079.68	537.757
Slc23a1	798.015	2.5389	0.147563	17.2056	2.4124e-66	2.45944e-63	1458.27	1689.54	1601.88	247.084	230.289	291.407
Rarres1	615.693	3.74966	0.227658	16.4705	5.97388e-61	5.68435e-58	1502.69	955.366	884.314	62.2124	53.7045	72.2601
Cyp2a22	601.395	3.14044	0.197535	15.8981	6.53175e-57	5.82673e-54	1133.4	931.533	816.652	99.2656	87.484	89.9328
Cdhr5	1164.05	2.14678	0.140022	15.3317	4.69328e-53	3.94042e-50	1687.29	1546.54	1701.55	334.287	364.539	359.428
Perp	1363.77	1.41083	0.0931536	15.1452	8.14877e-52	6.46152e-49	1680.59	1623.38	1678.3	648.217	647.644	543.409
Nop9	2558.07	1.70728	0.113071	15.0992	1.63881e-51	1.23109e-48	3731.75	3679.25	3969.82	1145.09	1052.48	1200.98
Apoc2	3960.83	1.67983	0.111803	15.0249	5.04104e-51	3.59754e-48	5152.64	6140.11	4883.24	1619.72	1612.55	1698.19
Entpd8	2076.61	2.09539	0.146738	14.2798	2.92415e-46	1.98745e-43	2664.31	2862.34	2505.97	644.256	508.192	627.467
Alas2	3334	1.48833	0.105323	14.1311	2.44213e-45	1.58439e-42	5841.36	5652.57	5769.1	1962.58	1841.89	2239.93
Cyp2d26	19382.4	1.51995	0.11103	13.6895	1.17238e-42	7.27537e-40	27461.6	29891.2	28102.4	9999.67	9760.64	9388.33
Sult1b1	508.556	2.46729	0.181826	13.5695	6.07341e-42	3.61191e-39	853.688	741.224	693.67	148.201	101.196	122.14
Aqp4	88.4258	4.62254	0.345823	13.3668	9.45677e-41	5.39906e-38	263.631	132.747	117.257	0.078081	0.841003	1.55643
Qpct	1158.31	-1.81244	0.136496	-13.2783	3.09251e-40	1.69767e-37	543.891	449.52	430.848	1651.95	1857.15	1705.12
Emp2	1042.97	-1.72459	0.135036	-12.7714	2.3686e-37	1.25211e-34	356.143	468.289	406.045	1340.65	1568.67	1333.25
Kmo	8537.19	1.73158	0.139502	12.4126	2.23169e-35	1.1376e-32	15273.4	12277.3	12825.5	4255.76	3314.76	4105.52
Adrb3	172.016	3.57039	0.289558	12.3305	6.20826e-35	2.95368e-32	214.364	298.227	247.254	11.8222	8.72122	13.3372
Iyd	2310.99	1.11238	0.0902098	12.3311	6.16294e-35	2.95368e-32	3135.56	3230.24	3010.88	1488.24	1377.79	1427.34
Camk1d	1962.38	2.34496	0.190975	12.2789	1.17571e-34	5.41319e-32	2393.83	3332.02	2874.15	426.95	517.385	572.349
Extl1	128.161	3.62164	0.298191	12.1454	6.07144e-34	2.70805e-31	116.043	185.446	164.034	1.96709	8.123	7.19309
Cyp2d40	1428.37	1.77324	0.146051	12.1412	6.38533e-34	2.76175e-31	2274.69	2394.5	1998.12	641.521	561.198	664.34
Cyp2b9	6319.12	-4.16129	0.349772	-11.8971	1.22458e-32	5.14073e-30	193.494	73.3079	206.407	12432.2	12795.4	8557.08
Sdr9c7	1359.2	2.05944	0.173172	11.8924	1.29607e-32	5.28535e-30	2369.35	2048.43	1995.69	503.75	479.253	438.534
Arhgap26	236.413	2.07615	0.174777	11.8788	1.52471e-32	6.04504e-30	432.34	387.537	371.321	72.9169	92.2881	97.3528
Aqp8	1461.76	3.42656	0.292854	11.7006	1.26555e-31	4.88195e-29	2024.5	2737.96	2002.77	170.765	112.643	93.1394
Pdzk1	1834.28	1.56262	0.134703	11.6004	4.10063e-31	1.54022e-28	2424.07	2706.26	2352.42	834.887	770.54	845.732
AI317395	1145.72	1.52365	0.132446	11.5039	1.26036e-30	4.61258e-28	1393.51	1624.19	1476	513.854	490.69	510.031
Slc27a1	716.823	-1.55966	0.138078	-11.2955	1.38161e-29	4.92991e-27	159.379	148.152	187.985	553.099	492.709	460.083
5330417C22Rik	115.066	-3.22745	0.285804	-11.2925	1.4284e-29	4.97256e-27	13.4956	11.4758	17.973	255.631	250.028	165.091
2200002D01Rik	187.124	2.2867	0.203843	11.2179	3.32929e-29	1.1314e-26	293.626	308.723	275.121	44.9759	47.9906	69.0957
Slc3a1	1086.77	1.71656	0.155373	11.048	2.24117e-28	7.43912e-26	1321.46	1727.7	1507.95	428.033	461.654	427.977
Serinc2	1149.5	-1.4766	0.139171	-10.61	2.67712e-26	8.6842e-24	442.973	399.091	421.095	1211.66	1234.71	1191.85
Apoa4	6751.44	3.23873	0.311381	10.4012	2.44897e-25	7.7676e-23	3775.62	5337.24	4440.25	276.106	233.578	243.229
Tmem98	228.298	-1.51972	0.146996	-10.3385	4.71895e-25	1.46421e-22	103.562	80.4572	90.6501	249.329	270.738	298.894
Olfm3	77.0272	3.33387	0.325532	10.2413	1.29488e-24	3.93229e-22	152.876	133.246	103.918	2.30335	2.29515	5.29138
Pnpla7	3697.76	1.06891	0.104515	10.2273	1.49559e-24	4.4472e-22	5744.61	5970.72	4972.71	2590.67	2449.22	2819.6
Nxpe2	230.713	2.51956	0.247136	10.195	2.08693e-24	6.07893e-22	430.291	453.14	261.12	57.7014	59.1239	41.9753
Slco2b1	3720.39	1.4256	0.14034	10.1582	3.04675e-24	8.69724e-22	6034.98	6004.81	5828.88	2464.52	1896.01	2069.38
Adh1	89497.1	-1.37302	0.137365	-9.99542	1.59604e-23	4.46672e-21	49588.6	55257.7	54961.9	149194	145402	132359
Sult1a1	7615.08	1.64745	0.16605	9.92137	3.36094e-23	9.22513e-21	8159.16	9999.73	9455.4	3019.28	2320.92	2987.99
Dpy19l3	366.328	1.9908	0.202004	9.85522	6.50738e-23	1.75245e-20	915.878	870.091	748.87	158.385	180.198	244.82
Slc17a4	763.532	1.12401	0.115203	9.75684	1.72453e-22	4.55819e-20	1061.31	1130.41	1067.12	503.202	563.453	393.024
Rdh5	295.077	2.07885	0.214587	9.68771	3.40078e-22	8.82534e-20	393.281	522.672	426.238	115.163	85.2941	75.6882
Hp	140813	-1.38029	0.143534	-9.61641	6.81682e-22	1.73744e-19	61273.7	68107.3	57627	169937	149193	184878
Mbd1	1642.71	1.75817	0.183182	9.59794	8.15616e-22	2.00712e-19	5986.32	3750.94	3030.79	1204.57	1091.04	1218.53
Slc22a7	645.051	2.95788	0.308171	9.59817	8.13727e-22	2.00712e-19	1486.98	1065.81	814.042	64.0512	89.5963	109.673
Abcd2	961.513	-1.63087	0.17088	-9.54398	1.37458e-21	3.32532e-19	413.945	556.282	415.96	1441.7	1760.94	1358.69
Nav2	914.506	-1.79493	0.191034	-9.39584	5.67618e-21	1.35027e-18	222.833	448.346	390.055	1245.43	1364.78	1412.99
Rogdi	1079.43	-1.39944	0.149023	-9.39079	5.95529e-21	1.39344e-18	459.107	437.829	466.203	1179.72	1194.2	1365.19
2010003K11Rik	322.591	3.42393	0.3648	9.38577	6.24573e-21	1.43783e-18	476.025	569.717	470.632	14.9666	8.22781	4.52583
Ptp4a3	324.503	-1.54506	0.164994	-9.36438	7.64972e-21	1.73309e-18	171.309	161.629	171.523	535.721	562.174	443.238
Fmn1	100.437	2.14362	0.229391	9.3448	9.20639e-21	2.05317e-18	123.166	193.68	131.423	26.4145	25.4052	36.9169
Gpc1	106.691	1.90296	0.20485	9.2895	1.55021e-20	3.40401e-18	154.976	163.565	131.88	37.9378	30.2461	41.1788
Agpat9	288.685	-2.06496	0.224269	-9.20753	3.33721e-20	7.21697e-18	33.3067	58.1193	49.8553	284.781	195.186	228.368
Prg4	324.137	1.66625	0.181122	9.1996	3.5929e-20	7.65394e-18	463.636	440.19	480.55	128.468	136.723	141.994
Tspyl4	296.902	-1.96891	0.214071	-9.19743	3.66612e-20	7.69509e-18	73.6101	64.7909	58.2057	247.947	261.981	391.305
Arhgdia	3519.18	-0.905479	0.0986655	-9.17726	4.42197e-20	9.14706e-18	2745.19	2874.55	2751.03	5332.22	5371.11	5138.43
B4galnt3	21.8455	3.38185	0.369077	9.16298	5.04813e-20	1.02931e-17	38.3297	43.3457	49.9651	0	0	0
Myh10	268.166	1.74965	0.191603	9.13164	6.7469e-20	1.35632e-17	389.654	387.114	406.308	106.437	106.254	111.353
Ppl	800.723	-1.90495	0.209384	-9.09789	9.21035e-20	1.82582e-17	233.064	421.227	240.847	1385.08	1341.96	1052.43
Haao	12249.3	0.944382	0.104845	9.00745	2.10909e-19	4.1237e-17	15655.3	18885.2	17366.2	8655.39	9092.74	8904.82
Tpmt	859.458	1.48322	0.165007	8.9888	2.49934e-19	4.82069e-17	1318.83	1225.61	1126.19	489.276	370.271	387.378
Cyp2b13	425.917	-3.1474	0.352824	-8.92059	4.63796e-19	8.82635e-17	34.6279	8.16729	32.7222	833.849	706.676	355.99
Cyp2c29	48439.6	1.68838	0.189337	8.91736	4.77529e-19	8.96811e-17	88721	80513.1	100326	18243.3	35673.2	23581.7
Golm1	359.365	-1.74194	0.198341	-8.78254	1.5982e-18	2.96249e-16	122.177	136.029	151.363	475.075	569.805	452.036
Dhfr	757.525	1.07136	0.122541	8.74283	2.27352e-18	4.16025e-16	990.437	1021.84	1026.34	459.452	459.929	501.675
Ugt1a5	450.974	1.9343	0.222355	8.69914	3.34412e-18	6.04184e-16	570.407	1002.67	859.35	218.165	203.37	134.408
Hexb	256.172	1.11095	0.127852	8.68936	3.64498e-18	6.5031e-16	340.354	306.292	327.7	171.364	138.627	125.465
Serinc3	8119.15	0.781489	0.090298	8.65456	4.9483e-18	8.71939e-16	8655.6	9648.3	10220.4	5643.7	5542.71	5279.82
Scd1	112985	2.11515	0.245409	8.61888	6.76106e-18	1.17684e-15	184877	428644	303786	55257.2	85412.8	37651.9
Lrit2	128.956	2.00621	0.232923	8.61318	7.10612e-18	1.222e-15	161.076	144.204	149.363	31.2136	22.2062	43.5298
Idh2	3814.71	-0.672246	0.0782427	-8.59181	8.56111e-18	1.45468e-15	2448.83	2916.3	2890.33	4286.76	4549.31	4382.18
Slc47a1	2442.91	1.09274	0.12757	8.56582	1.07312e-17	1.80196e-15	3119.28	2944.56	2917.9	1632.53	1130.3	1358.32
Pkig	161.143	1.39329	0.164483	8.47073	2.43869e-17	4.04738e-15	186.743	234.579	210.904	76.335	74.3508	79.777
Dixdc1	596.024	-1.64264	0.195287	-8.41142	4.0509e-17	6.6458e-15	214.532	399.079	215.843	790.237	1040.88	1008.2
Lpl	1504.8	-1.70212	0.20337	-8.36959	5.7819e-17	9.37785e-15	358.148	613.503	532.58	1883.03	1584.63	1914.91
Zap70	218.224	1.86123	0.22379	8.31685	9.0331e-17	1.44864e-14	258.042	331.786	232.949	57.0624	51.053	94.0769
Mup14	60691.4	2.99244	0.361515	8.2775	1.25786e-16	1.99483e-14	189948	143136	153642	6390.77	6047.59	12277.4
Tlcd2	931.513	1.35554	0.164186	8.25613	1.50471e-16	2.36008e-14	1442.96	1307.44	1167.72	556.823	431.891	474.577
Ethe1	1147.67	1.15274	0.140069	8.22974	1.87613e-16	2.91065e-14	1550.02	1588.3	1525.03	653.75	743.582	642.481
Anpep	4951.13	-1.00228	0.122463	-8.18438	2.73709e-16	4.2007e-14	2514.74	3216.28	2552.44	6028.14	5632.6	5246.93
Ccl9	899.021	1.263	0.15564	8.11489	4.86211e-16	7.38264e-14	1185.64	1070.92	1102.09	454.364	342	557.746
Cyp2c38	949.511	-1.80889	0.22302	-8.1109	5.0245e-16	7.54892e-14	247.759	315.738	380.138	1103.25	1628.34	1014.93
2510049J12Rik	378.513	1.22609	0.151285	8.1045	5.29613e-16	7.87413e-14	480.2	537.708	471.962	222.969	187.477	205.566
Rcan2	71.8783	-1.74218	0.215075	-8.10036	5.47966e-16	8.06301e-14	20.4371	17.6073	26.1467	84.4773	61.7573	94.936
Srgap3	134.426	1.96013	0.242631	8.07865	6.54865e-16	9.53764e-14	165.831	183.475	148.789	39.1524	46.042	17.4008
Tm6sf2	480.972	1.36783	0.169496	8.06998	7.03109e-16	1.01368e-13	480.65	567.803	646.859	207.538	202.245	214.52
9130409I23Rik	282.59	1.80738	0.224958	8.0343	9.41119e-16	1.34326e-13	581.601	414.979	431.999	146.096	117.129	93.5637
Fam198a	473.556	-1.80064	0.224674	-8.01446	1.1062e-15	1.56325e-13	116.26	178.929	173.712	651.875	604.731	607.593
Mup20	115879	1.15342	0.144249	7.99604	1.28486e-15	1.79793e-13	149193	169937	149193	65662.8	68107.4	70742.3
Ugt3a2	9918.9	0.998951	0.12502	7.99031	1.34602e-15	1.86522e-13	12806.7	11798.9	12032.6	6613.7	5997.64	5376.63
Cyp2f2	27560.9	0.9782	0.123186	7.94087	2.00769e-15	2.75536e-13	42313.2	36970.8	37976.6	20409.6	15510.8	22578.2
Dqx1	269.151	1.45541	0.183418	7.93493	2.10617e-15	2.86299e-13	346.076	340.238	339.286	106.85	93.8573	155.971
Cyp8b1	11375.3	2.70459	0.341115	7.92867	2.21497e-15	2.98248e-13	10441.1	8387.71	8220.88	567.838	226.947	972.995
Fam213a	1386.19	0.947101	0.121262	7.81037	5.70184e-15	7.60582e-13	1756.97	2076.61	1754.66	872.662	1113.65	863.392
Nap1l1	963.876	-0.692946	0.0888363	-7.80026	6.17802e-15	8.16471e-13	577.015	646.245	614.889	1004.32	976.005	1014.96
Agt	29694.5	-0.943563	0.121155	-7.78806	6.80448e-15	8.91012e-13	17689.7	18871	18884.3	35467.3	38419.4	34514
Acacb	1468.23	1.60525	0.20649	7.774	7.60462e-15	9.86734e-13	1996.31	2405.38	2913.71	835.46	522.275	841.03
Ces2c	530.648	1.69423	0.218566	7.75156	9.07712e-15	1.16719e-12	1497.08	917.21	762.27	267.768	285.945	332.645
Mmp19	2788.23	-0.807151	0.104159	-7.74921	9.24683e-15	1.16796e-12	1623.14	1812.84	1852.12	3109.63	3099.81	3138.86
Zfand4	266.586	1.60335	0.206895	7.74956	9.22111e-15	1.16796e-12	220.488	384.786	315.352	93.5411	84.7428	98.7828
Col5a3	620.488	1.71055	0.220829	7.74602	9.48161e-15	1.18711e-12	544.75	1011.26	739.323	203.196	245.726	173.374
Dmpk	527.47	-1.2122	0.157135	-7.71438	1.2157e-14	1.50884e-12	286.351	311.142	294.077	707.877	742.717	694.129
Rufy4	59.982	-2.36389	0.306766	-7.70583	1.29998e-14	1.59954e-12	9.37123	15.6255	10.8891	123.612	84.1532	101.33
Daglb	428.85	0.697286	0.0905056	7.70434	1.31521e-14	1.60444e-12	521.436	556.467	504.584	314.496	320.292	340.717
Cldn2	2093.29	1.45423	0.188977	7.69524	1.41226e-14	1.70823e-12	2884.09	2797.29	3562.95	1031.27	1054.04	1069.7
Mup7	87392.1	2.97053	0.386183	7.69202	1.44834e-14	1.73716e-12	303786	206727	206728	3379.29	3576.64	12847.3
Neurl2	103.31	1.63988	0.213517	7.6803	1.58715e-14	1.88778e-12	106.595	145.899	133.021	34.7084	40.0635	37.1138
Ceacam1	4865.16	0.760851	0.0993368	7.65931	1.8694e-14	2.20512e-12	5052.77	5493.37	5415.17	2911.01	3307.99	3119.09
Chic1	211.587	-1.48846	0.194613	-7.64833	2.03601e-14	2.38197e-12	120.776	72.8791	58.4001	264.829	237.195	264.714
Ptpru	58.6368	-1.91713	0.251288	-7.62921	2.36205e-14	2.74094e-12	19.4163	23.5901	24.7559	112.61	102.589	91.6904
Cyb5r3	9703.34	0.838517	0.110242	7.60615	2.82385e-14	3.19879e-12	13327.9	18720.3	16874.7	9166.67	8936.78	8935.92
Lrtm1	134.954	2.80834	0.369152	7.60755	2.79331e-14	3.19879e-12	87.0797	193.706	79.9913	2.23226	0	7.41385
Serpine2	686.742	1.69622	0.222989	7.60676	2.81055e-14	3.19879e-12	931.746	1021.36	859.578	231.93	252.732	289.72
Gm12718	42.0435	2.46556	0.324532	7.59726	3.02459e-14	3.39921e-12	199.625	102.45	71.3049	10.196	15.759	22.8124
Klhdc7a	879.681	-1.76399	0.232329	-7.59267	3.13389e-14	3.49453e-12	718.65	595.622	546.901	2109.66	2684.88	2363.07
Nlrp12	2342.25	1.73893	0.229614	7.57327	3.63935e-14	4.0267e-12	3319.22	2289.07	2807.93	846.226	419.439	950.517
Nrp2	899.875	-1.23838	0.165111	-7.5003	6.36723e-14	6.99073e-12	450.332	599	567.115	1371.65	1426.3	1177.33
Fndc4	1478.91	-0.928299	0.123928	-7.49064	6.85392e-14	7.46763e-12	937.777	1101.36	969.432	1859.22	2211.45	1756.18
Ech1	17431.5	-0.739644	0.0987923	-7.48686	7.05407e-14	7.62748e-12	12379.9	10794.3	11370.5	19358.8	19896.4	18906.3
Cys1	220.633	-1.2878	0.172566	-7.46266	8.47928e-14	9.0996e-12	133.109	179.746	162.643	401.696	397.686	422.2
Cd207	167.869	-1.59864	0.215293	-7.42538	1.12454e-13	1.1978e-11	53.8722	96.9137	102.784	245.261	309.827	294.075
Hmgcs2	156965	-1.05267	0.142098	-7.40804	1.28176e-13	1.35515e-11	80513	80033.1	94009.4	189948	181919	169937
Cyp2c44	6977.69	1.14154	0.154189	7.40353	1.32612e-13	1.39175e-11	12237.7	11269.1	11148.2	4129.46	5345.28	5733.66
Apoc3	36595.7	1.4674	0.198468	7.39362	1.42882e-13	1.47779e-11	55257.3	55727.4	51975	18630.2	17538.5	18499.9
Elovl5	6285.78	1.51276	0.2046	7.39377	1.42721e-13	1.47779e-11	4522.82	6660.63	5567.61	1899.24	1792.54	1691.18
Lama3	164.837	1.34676	0.182568	7.37676	1.62189e-13	1.66541e-11	229.642	189.71	184.585	78.2566	54.407	94.3708
Ccdc162	138.264	1.53171	0.207893	7.36782	1.73447e-13	1.76829e-11	151.808	159.325	162.501	49.2864	41.141	59.7373
8430419L09Rik	877.81	-1.30014	0.176761	-7.35539	1.90375e-13	1.9271e-11	445.518	443.022	514.202	1185.83	1125.2	1324.34
Adtrp	2686.17	0.881096	0.119897	7.34878	2.00032e-13	2.0106e-11	3372.8	2593.77	2964.3	1748.93	1379.88	1646.52
Glyat	7581.18	0.76785	0.105516	7.27707	3.41155e-13	3.40511e-11	10191.8	9022.17	9694.78	5493.77	5722.83	5590.49
Lrit1	300.747	1.37742	0.189515	7.26815	3.64431e-13	3.61217e-11	329.993	373.922	355.178	137.373	119.194	125.055
Trf	486982	0.720334	0.0992626	7.25685	3.96196e-13	3.89994e-11	564090	695691	695691	408806	408807	359515
Hist1h1c	1285.43	-1.70233	0.235441	-7.23038	4.8163e-13	4.70843e-11	284.02	449.318	262.901	1003.98	1066.07	1694.49
0610007P14Rik	1791.34	0.94412	0.130664	7.22555	4.9908e-13	4.84583e-11	2386.16	2659.04	2437.87	1405.18	1216.19	1192.42
Gstp1	76182.5	-1.23334	0.170801	-7.22092	5.16386e-13	4.97998e-11	57627.1	61273.2	51171.7	120195	158349	139446
Tdo2	49860.4	-0.744437	0.103519	-7.19129	6.41806e-13	6.14799e-11	32501.3	34399.4	33021.8	55447.2	58078.1	55447.2
Lhx6	153.174	-1.64167	0.228581	-7.182	6.86988e-13	6.53692e-11	76.5436	100.876	51.1076	264.162	251.849	307.085
Cebpe	116.059	1.39741	0.194725	7.17628	7.16312e-13	6.77081e-11	162.759	162.014	163.908	36.9736	72.1077	67.7725
Aqp11	520.414	1.04674	0.14592	7.17343	7.31441e-13	6.86832e-11	859.082	881.912	952.021	382.845	488.522	396.662
Gstk1	4452.7	-0.827789	0.115672	-7.15636	8.28495e-13	7.72883e-11	2939.38	3070.72	2839.67	4719.28	5762.73	5442.4
Acnat1	5556.6	-1.28209	0.179241	-7.1529	8.49654e-13	7.87475e-11	1584.32	2452.91	2489.02	5005.94	6173.23	5563.27
Ephb6	36.2978	-2.23299	0.313112	-7.1316	9.92119e-13	9.13581e-11	13.3642	11.6704	4.19609	60.2259	96.1544	57.7731
Slc27a5	29800.9	0.728656	0.102368	7.11799	1.09514e-12	1.00198e-10	30179.4	32658.4	33108	18720.2	18871.3	19796.8
Cyfip2	261.114	-1.5776	0.222386	-7.09397	1.30314e-12	1.1847e-10	112.9	89.5026	107.435	225.786	395.904	406.602
Nfic	4688.56	-1.08498	0.15303	-7.08998	1.34134e-12	1.21171e-10	2754.24	4126.63	3656.56	8221.13	7107.33	7729.15
Acss2	1726.2	1.28987	0.181973	7.08825	1.35821e-12	1.21923e-10	1956.15	2664.3	2288.55	884.236	917.532	875.612
Serpinf1	18448.9	0.732283	0.103729	7.0596	1.66984e-12	1.4896e-10	20409.6	25986.7	25150.1	13553.5	14619.7	14502.9
Acat1	17894.1	-0.567261	0.080409	-7.05469	1.72981e-12	1.52458e-10	12471.5	12136.3	12278.4	19147.2	18278.6	17452.3
Gypc	384.268	-1.11871	0.158578	-7.05465	1.73041e-12	1.52458e-10	192.09	190.529	173.684	451.43	371.012	438.105
Ces1c	102310	-0.622021	0.0885446	-7.02494	2.14156e-12	1.87525e-10	78141	88721.1	87750.2	143136	132359	118559
Ccbl2	2877.35	1.89366	0.270053	7.01219	2.34619e-12	2.0419e-10	6018.38	4384.63	6473.63	815.76	1189.07	1692.92
Tmem120a	1864.56	1.03965	0.148536	6.99928	2.57284e-12	2.22558e-10	2083.33	2039.1	2064.68	965.675	975.896	984.392
Akr1c20	1910.29	-0.833288	0.119117	-6.99553	2.6426e-12	2.27216e-10	1373.1	1266.54	1230.47	2367.64	2306.31	2320.19
Mpv17l	410.371	1.25013	0.179022	6.98313	2.88669e-12	2.46717e-10	687.724	480.787	506.744	237.847	180.407	252.83
C2cd2l	1544.07	0.821932	0.117797	6.97754	3.00387e-12	2.55204e-10	2649.29	2785.2	2797.27	1457.64	1542.45	1599.64
Klhl21	671.616	0.929257	0.133565	6.95735	3.46732e-12	2.92835e-10	1192.67	1214.68	1278.23	548.99	556.262	800.377
Gpr155	543.199	0.763818	0.110075	6.93904	3.94785e-12	3.29518e-10	691.232	608.942	619.161	370.789	402.192	340.79
Mthfd1l	47.896	-1.73249	0.249668	-6.93918	3.94391e-12	3.29518e-10	23.7837	25.4098	17.4417	79.3558	108.153	73.1754
Kank2	1722.94	-1.00723	0.145683	-6.91387	4.71618e-12	3.9136e-10	873.099	1554.95	1281.69	2619.21	2496.74	2547.82
Rdh11	1230.18	1.18739	0.172442	6.88575	5.74853e-12	4.7427e-10	1743.18	1956.36	1686.96	780.465	841.207	639.601
Plscr2	683.86	1.30092	0.189737	6.85642	7.06072e-12	5.79182e-10	683.709	877.732	830.427	319.722	258.115	336.827
F2r	836.876	1.1411	0.166503	6.85337	7.21295e-12	5.88288e-10	1376.67	1359.19	1112.61	624.122	576.664	474.884
Gm5549	16.401	2.64298	0.386279	6.84215	7.8014e-12	6.32667e-10	41.1364	44.6923	43.4371	0.821858	1.53931	0
Vill	56.2419	-1.96413	0.287163	-6.83977	7.93195e-12	6.3962e-10	12.6154	20.6488	9.92895	91.2095	92.0813	61.2613
Stxbp6	186.312	1.21907	0.178289	6.83759	8.05341e-12	6.45766e-10	257.173	220.391	196.589	96.7181	77.3355	103.491
Bhlhb9	89.2852	-1.89981	0.278679	-6.81719	9.28409e-12	7.4029e-10	21.5155	23.3862	13.9784	118.393	85.8345	91.1139
Lmna	1522.5	-1.03606	0.152228	-6.806	1.00351e-11	7.95726e-10	733.144	999.89	831.443	1720.17	1907.52	1800.6
Ptges	40.5697	-2.53962	0.373731	-6.79531	1.08078e-11	8.5226e-10	6.89188	8.12384	3.14959	116.747	68.7594	145.894
Lbp	3523.19	-1.04346	0.153597	-6.79347	1.09465e-11	8.58458e-10	1429.46	1627.83	1731.99	3369.18	3485.92	3322.25
Scn1b	132.032	-1.05919	0.156661	-6.76103	1.37011e-11	1.06861e-09	73.0917	100.713	99.136	196.356	200.288	192.727
Cyp4a14	106698	-2.22012	0.32888	-6.75057	1.4727e-11	1.14239e-09	5404.71	2184.85	8583.36	46871.4	47166.2	39856.3
Acbd4	522.195	1.00133	0.148539	6.74122	1.5706e-11	1.21174e-09	515.951	620.591	592.133	279.288	258.336	304.66
Pstpip2	193.983	1.25345	0.186112	6.73493	1.64006e-11	1.25853e-09	279.638	305.561	307.643	139.461	96.6973	118.699
Got1	12325.6	1.50415	0.223678	6.72463	1.76042e-11	1.34366e-09	18870.8	22399.8	22399.9	6116.54	6108.88	8050.01
Lap3	4497.43	0.659034	0.0980507	6.72136	1.80039e-11	1.36686e-09	5171.81	4770.91	5143.52	3120.91	2994.25	3370.6
Fgfr1	199.376	-1.09863	0.163492	-6.71982	1.81953e-11	1.37409e-09	144.626	129.417	144.301	308.01	281.82	337.175
Ces1b	9079.34	-1.20858	0.180392	-6.69974	2.08794e-11	1.56848e-09	5043.56	5603.45	6076.05	12897.3	14945.3	12771.3
Slc16a12	1696.69	-0.880694	0.131568	-6.69386	2.17365e-11	1.62432e-09	1083.7	1502.02	1354.02	2574.36	2516.08	2297.55
Npdc1	126.738	-1.20141	0.179511	-6.69269	2.19109e-11	1.62882e-09	58.5014	68.3885	76.2682	128.575	163.198	201.849
Azgp1	63490	-0.631165	0.0944518	-6.6824	2.35053e-11	1.7383e-09	44634.6	44634.5	44941.6	68107.7	73014	68107.5
Limk2	357.099	-1.02729	0.153831	-6.67804	2.42159e-11	1.78162e-09	197.46	238.424	204.485	409.475	403.216	551.677
Rcl1	2959.12	0.973007	0.145839	6.67178	2.52719e-11	1.84978e-09	5261.41	4122.77	5372.9	2378.24	2363.5	2591.34
D730039F16Rik	627.564	1.08882	0.163309	6.66723	2.60679e-11	1.8983e-09	695.107	696.253	653.82	300.699	329.181	296.157
Ppp1r1b	92.3729	1.30393	0.196489	6.63616	3.21956e-11	2.33263e-09	103.772	93.3831	90.6894	43.5141	29.4759	34.9625
Wfdc2	76.1404	2.11195	0.318425	6.63248	3.30086e-11	2.37945e-09	97.1301	120.057	88.5072	13.8441	13.8949	16.4566
Ces2d-ps	277.529	1.37464	0.207318	6.63057	3.3439e-11	2.39837e-09	730.29	458.906	346.792	172.718	192.19	186.947
Tesk2	369.105	0.815406	0.123057	6.62625	3.44324e-11	2.45727e-09	561.121	538.14	516.041	304.108	297.209	304.261
Cyp2c55	248.75	1.73679	0.262163	6.62485	3.47596e-11	2.46828e-09	467.083	671.565	547.791	77.3921	226.605	129.356
Dnajc12	475.428	-1.1458	0.173488	-6.60449	3.98891e-11	2.8185e-09	283.622	262.162	202.93	461.448	771.966	506.824
Ambp	102931	-0.769317	0.1165	-6.60359	4.01316e-11	2.82166e-09	70742.8	94009.2	86787.6	145401	139445	149193
BC024139	255.09	1.02207	0.154911	6.59779	4.17333e-11	2.9199e-09	287.841	396.648	299.555	144.152	169.91	161.554
Slc44a3	267.328	-1.01749	0.154265	-6.59572	4.23184e-11	2.9464e-09	191.431	187.928	204.584	359.687	437.626	416.566
0610012H03Rik	252.23	1.2224	0.185514	6.58928	4.41978e-11	3.06231e-09	293.442	237.729	241.762	110.442	86.3057	117.389
Zdhhc2	39.3222	-1.56842	0.23847	-6.57699	4.80062e-11	3.31011e-09	19.5447	16.1993	14.4406	48.199	58.1996	65.196
Cib3	168.989	2.14424	0.326178	6.57382	4.90414e-11	3.36523e-09	238.038	592.027	371.705	100.326	48.9882	28.1244
Def8	862.288	0.795478	0.121055	6.57123	4.99023e-11	3.40792e-09	968.132	880.283	960.625	598.073	465.3	530.629
Cyp2d13	4656.23	1.01009	0.153822	6.56661	5.1474e-11	3.49852e-09	6394.68	7012.53	6322.93	3299.17	2920.73	3298.1
Proz	8131.21	1.12063	0.170793	6.56137	5.3316e-11	3.60653e-09	13416.9	12380.2	12896.9	6412.17	4664.23	6015.44
Scn8a	20.5595	-2.31895	0.353475	-6.56045	5.36474e-11	3.61184e-09	4.25888	2.22498	3.3644	24.8907	29.8054	56.8543
Steap2	140.254	1.16739	0.178068	6.55585	5.53261e-11	3.70737e-09	132.267	157.734	173.864	61.1514	81.6537	49.868
Adh6-ps1	1246.35	1.42363	0.217321	6.55081	5.72241e-11	3.81663e-09	3165.69	1969.36	2453.05	814.867	910.384	868.14
Tymp	2478.09	1.11761	0.170788	6.54382	5.99665e-11	3.98094e-09	1533.16	1914.99	1909.81	722.252	896.964	745.66
Meis1	114.621	-1.30098	0.199213	-6.53059	6.55132e-11	4.32903e-09	56.9009	65.2321	68.892	186.521	132.435	185.812
Snhg11	216.665	1.39733	0.215662	6.47927	9.21696e-11	6.03704e-09	406.804	305.016	290.236	121.092	117.677	109.205
Tmem97	2429.43	0.697761	0.107692	6.4792	9.22073e-11	6.03704e-09	3070.59	3282.82	3002.97	2002.86	1720.74	1997.41
Aadat	3072.64	0.989103	0.153364	6.44937	1.12312e-10	7.31979e-09	4087.3	2899.94	2818.76	1574.15	1430.96	1798.83
Cox6b2	56.9631	-2.08704	0.324023	-6.44103	1.18664e-10	7.69861e-09	8.43347	6.23502	5.28447	50.0577	71.6908	42.7718
Ptk2b	861.722	1.30021	0.202409	6.42366	1.33032e-10	8.59169e-09	1150.28	1476.71	1233.21	484.956	451.599	528.436
Sstr2	44.7281	-1.99501	0.312698	-6.37998	1.77107e-10	1.13867e-08	9.09254	15.274	16.242	55.2292	112.889	78.5453
Cyp17a1	2313.96	-2.15921	0.338679	-6.3754	1.82489e-10	1.16801e-08	330.344	380.003	416.95	2806.03	2428.25	3611.29
Pla2g12b	1305.92	0.722573	0.113521	6.36512	1.95136e-10	1.24338e-08	1322.58	1275.25	1173.37	687.739	773.404	804.675
Pglyrp2	3233.72	0.990524	0.155905	6.35336	2.10659e-10	1.33633e-08	3005.27	4168.21	3772.72	1941.12	1608.68	1798.57
Mgmt	434.18	0.892516	0.140893	6.3347	2.37804e-10	1.50185e-08	595.16	640.483	598.398	347.522	300.26	319.917
Banp	235.346	1.13321	0.178997	6.3309	2.43732e-10	1.53251e-08	339.595	251.125	290.468	114.772	143.856	123.739
Slc25a1	5290.99	0.790295	0.125023	6.32121	2.59519e-10	1.62461e-08	7016.57	9270.34	8114.09	4532.98	4740.17	4636.01
Serpina6	8059.19	-0.900581	0.142634	-6.31393	2.72038e-10	1.69555e-08	7012.09	8418.51	7859.77	12806.7	18326.6	13301.3
Crat	4065.23	-1.16037	0.184033	-6.30523	2.87764e-10	1.78576e-08	887.543	1331.89	1284.43	3093.23	2585.86	2572.39
Aldh8a1	7856.18	0.619966	0.0983411	6.30424	2.89613e-10	1.78946e-08	7783.63	9092.83	9387.73	5472.06	5709.74	5789.21
Sdk1	7.03401	-2.41562	0.383516	-6.29862	3.00308e-10	1.84754e-08	0	0	0	25.149	15.7363	13.8279
Faah	4751.37	0.581257	0.0923087	6.29688	3.03688e-10	1.86032e-08	5032.98	6234.87	5652.8	3844.18	3761.17	3641.32
Pcyt2	10599.6	0.856917	0.136231	6.29018	3.17099e-10	1.93354e-08	12567.4	15933.4	14060.3	7699.61	7863.23	7494.31
Spry4	315.289	1.45361	0.231114	6.28957	3.1835e-10	1.93354e-08	701.345	609.473	459.571	171.476	163.939	252.175
Tpp1	3140.53	-0.47208	0.0750872	-6.28709	3.23481e-10	1.95638e-08	2340.35	2501.04	2425.93	3429.1	3488.78	3189.59
Slc13a2	270.701	-2.02182	0.3219	-6.28089	3.36631e-10	2.02731e-08	55.4167	70.2356	59.1748	258.689	397.548	512.975
1810008I18Rik	984.468	1.03881	0.165512	6.27632	3.4668e-10	2.07906e-08	1231.21	1828.16	1367.3	620.337	819.916	643.028
Tpst1	1118.43	-0.706887	0.112693	-6.2727	3.54847e-10	2.11913e-08	882.701	896.261	823.042	1416.92	1461.45	1419.14
Agmat	2717.39	1.01251	0.161606	6.2653	3.72099e-10	2.2129e-08	3570.29	3369.28	3332.25	1566.25	1458.19	1907.2
4930471I20Rik	209.945	1.3621	0.218328	6.23877	4.41034e-10	2.61198e-08	229.542	371.48	266.466	105.903	118.294	84.382
Abcd4	446.595	0.938627	0.150512	6.23622	4.48268e-10	2.64386e-08	410.371	575.935	414.85	263.718	205.179	247.878
Sox5	452.902	-1.15532	0.186416	-6.19755	5.73502e-10	3.36856e-08	168.877	272.23	253.392	490.592	685.613	457.577
Aox3	25224.5	-0.838395	0.13534	-6.19473	5.83853e-10	3.4153e-08	22400.1	21447.8	20409.5	39805	35467.7	41747.6
Capn2	1578.48	-0.605521	0.0978907	-6.18568	6.18346e-10	3.59662e-08	991.684	1227.85	1010.28	1683.94	1577.65	1703.9
Masp2	6760.76	0.407961	0.0659567	6.18529	6.19889e-10	3.59662e-08	8213.12	7398.55	7416.03	6004.81	5568.13	5745.27
Hebp1	5465.66	0.873776	0.141855	6.15966	7.29031e-10	4.21274e-08	6765.77	7328.6	6838.18	3687.39	3529.99	3969.68
Fzd6	72.3634	-1.18964	0.193234	-6.15647	7.4385e-10	4.28103e-08	25.2259	40.598	47.7468	101.048	78.4277	95.8947
Wdr13	1127.64	-0.567331	0.0923588	-6.14269	8.11351e-10	4.65077e-08	841.779	936.696	900.6	1302.71	1324.53	1372.49
Nadsyn1	601.249	0.652221	0.106192	6.14188	8.15483e-10	4.65575e-08	711.312	723.199	726.885	465.443	412.115	490.661
Col4a5	112.782	-1.33555	0.218365	-6.11614	9.5868e-10	5.45149e-08	48.5144	44.8582	55.8291	146.043	141.152	118.561
Fam63a	2318.57	-0.524262	0.0858795	-6.10463	1.03039e-09	5.836e-08	1427.4	1710.44	1843.76	2293.79	2410.7	2490.78
Rpap3	264.619	-0.854959	0.140213	-6.09755	1.07705e-09	6.07619e-08	163.35	160.951	171.71	302.553	270.274	346.412
Kcnb1	100.784	2.26628	0.37198	6.09249	1.1117e-09	6.24698e-08	297.591	262.058	222.718	25.2457	23.1615	26.0529
Lima1	2397.36	-0.911063	0.149727	-6.08482	1.16625e-09	6.52779e-08	1479.5	2216.92	1981.87	3485.68	4259.27	3200.26
Zbtb43	1074.32	0.600194	0.0988216	6.07351	1.25142e-09	6.97715e-08	1411.16	1311.14	1385.06	939.419	928.67	812.353
Prss8	233.705	-1.2332	0.203492	-6.06019	1.35962e-09	7.55093e-08	107.518	257.354	167.964	443.848	420.134	493.431
Gabbr2	374.023	1.49294	0.246642	6.05305	1.42125e-09	7.86261e-08	760.56	911.738	808.745	247.633	278.756	254.365
Pttg1ip	4878.1	0.513543	0.0849418	6.04582	1.48648e-09	8.19171e-08	5105.22	4916.08	5171.14	3492.04	3477.28	3627.65
Antxr2	590.256	1.00156	0.166116	6.0293	1.64676e-09	9.04006e-08	756.99	648.907	593.937	335.646	282.224	348.894
Srsf5	5229.97	-1.20901	0.200733	-6.02294	1.71273e-09	9.36619e-08	2007.77	2785.51	2394.05	5958.97	6242.81	5530.87
D7Ertd143e	148.531	1.81049	0.300859	6.01774	1.76868e-09	9.63525e-08	236.185	190.661	159.17	34.0621	32.7292	58.7474
Mir135a-1	440.256	1.04767	0.174402	6.00722	1.88727e-09	1.02422e-07	649.545	734.128	641.307	342.451	253.947	349.037
Ceacam2	1386.13	0.762706	0.127064	6.00254	1.94252e-09	1.05008e-07	1339.11	1566.35	1365.85	783.73	850.63	850.27
Nedd9	240.661	-1.30371	0.217215	-6.00195	1.94963e-09	1.05008e-07	156.651	127.591	157.666	375.767	512.235	284.719
Cda	190.244	1.39104	0.231917	5.99802	1.99744e-09	1.07178e-07	112.766	153.976	282.443	70.9502	53.8391	58.9563
2810408I11Rik	19.6363	2.34809	0.391567	5.99665	2.01434e-09	1.0768e-07	45.3765	36.3719	55.3759	2.25401	0.0761761	1.55115
Ncaph2	4669.4	0.495545	0.0826573	5.99518	2.03262e-09	1.08252e-07	3847.03	3831.19	3863.93	2620.65	2700.63	2837.78
Mtmr4	878.808	1.0259	0.171163	5.99371	2.05101e-09	1.08825e-07	1304.53	965.321	1166.01	567.87	454.304	603.616
Serpina7	3024.96	-2.04816	0.342551	-5.97913	2.2433e-09	1.18588e-07	630.665	1013.34	650.29	5186.04	5976.77	4113.7
Os9	8728.85	-0.483317	0.0809479	-5.97072	2.36208e-09	1.24406e-07	7040.08	7016.98	7018.91	10220.4	9694.09	9652.84
Olfml1	301.201	0.986991	0.165358	5.9688	2.38998e-09	1.25412e-07	380.997	392.735	406.863	161.099	247.149	165.691
Tgm2	4692.7	-0.847958	0.142147	-5.96537	2.44079e-09	1.27609e-07	2872.6	3209.07	2873.71	5402.56	5506.96	5554.68
Tbc1d4	159.816	-1.12228	0.188462	-5.95497	2.60118e-09	1.35498e-07	138.487	89.2395	119.409	277.504	269.091	235.236
Pqlc1	3264.78	-0.799705	0.134347	-5.95254	2.64012e-09	1.37027e-07	2808	2638.45	2719.19	4449.73	5397.19	4609.84
Camsap3	259.527	0.780035	0.13108	5.95084	2.66777e-09	1.37961e-07	288.37	329.145	344.916	182.737	178.84	190.734
Ces1f	14163.9	-0.801332	0.134895	-5.94039	2.84338e-09	1.46511e-07	10576.2	10956.4	10457.7	20246.8	20009.9	16470.5
Klc4	1736	0.679017	0.115125	5.89808	3.67747e-09	1.88808e-07	1994.75	2603.89	2652.44	1444.3	1554.51	1482.45
Lamb3	116.864	1.85938	0.315394	5.89542	3.73739e-09	1.91196e-07	142.695	82.4229	96.1404	18.4953	19.6072	18.9115
Ak2	4063.07	0.517799	0.0878559	5.89373	3.77575e-09	1.92061e-07	5983.63	5453.69	5261.79	3682.08	4255.21	3670.14
Treh	24.8219	2.18668	0.371033	5.89349	3.78121e-09	1.92061e-07	38.2225	30.2403	19.6107	1.92175	0	3.65152
Scd3	683.348	1.92878	0.328651	5.86879	4.38982e-09	2.22184e-07	1127.57	2652.23	1841.82	327.677	504.516	207.815
Limd2	489.577	1.17502	0.200302	5.86628	4.45688e-09	2.24781e-07	743.319	752.696	677.882	321.296	281.735	302.862
Chrna4	46.0796	2.29326	0.391427	5.85872	4.66449e-09	2.34423e-07	58.5441	229.679	50.3165	5.95442	10.0777	2.20419
1810064F22Rik	202.05	-1.91919	0.328414	-5.84381	5.10202e-09	2.55513e-07	68.2607	49.8065	86.1464	234.984	578.626	306.794
Bcmo1	200.923	0.925107	0.158605	5.83279	5.45072e-09	2.72021e-07	264.817	279.151	267.713	146.229	140.963	126.214
Fam83f	23.7488	2.23177	0.382909	5.82846	5.59395e-09	2.78197e-07	20.901	22.0757	15.3181	1.27844	0.10678	0
Slc10a2	400.719	1.76659	0.303953	5.81205	6.17139e-09	3.05848e-07	1398.54	734.095	1191.36	233.81	337.431	193.434
Slc17a2	6122.23	-0.608546	0.104763	-5.80878	6.29293e-09	3.10792e-07	4996.99	5189.06	5699.78	7991.35	9619.09	6781.54
Fabp2	1384.15	1.12277	0.193579	5.80007	6.62856e-09	3.26239e-07	1704.67	1710.21	1361.9	719.413	661.23	696.232
Sult2a7	134.073	-2.06841	0.356689	-5.79893	6.67385e-09	3.2734e-07	44.396	26.6831	19.7669	261.954	261.995	197.327
Wnt5b	137.217	1.21937	0.21065	5.7886	7.09767e-09	3.46935e-07	125.027	124.711	140.625	56.0214	43.2052	54.4473
Scd2	675.114	1.60092	0.276704	5.78567	7.22244e-09	3.51829e-07	1006.38	2150.31	1391.16	390.918	473.691	389.58
Gstp2	28406.7	-1.09728	0.189763	-5.78238	7.36507e-09	3.57557e-07	21199.2	24672.9	19969.8	44246.2	57626.5	46210.1
Slc1a4	167.972	-1.33907	0.231684	-5.7797	7.48346e-09	3.62072e-07	57.851	94.2924	58.6457	193.737	220.161	194.859
Adrbk2	349.377	-1.43397	0.248359	-5.77378	7.75135e-09	3.73767e-07	129.137	192.808	144.349	448.133	499.829	497.059
Rnd2	106.669	1.26614	0.219864	5.75875	8.47377e-09	4.07226e-07	120.605	182.121	158.697	63.7075	57.1364	56.0303
Tspan31	10171.7	0.500673	0.0869704	5.75682	8.57117e-09	4.10525e-07	10079.5	9778.48	9207.88	7130.18	6591.04	6732.91
Wwc1	2225.14	-0.858768	0.14919	-5.75622	8.60185e-09	4.10616e-07	1456.61	2055.06	1554.38	2877.89	3656.76	2877.81
Cyp2b10	717.136	2.13267	0.370546	5.75548	8.63964e-09	4.11045e-07	700.478	554.341	686.805	71.8207	52.8115	32.7319
Nox4	1175	0.745731	0.129639	5.75238	8.79937e-09	4.17254e-07	1569.21	1398.53	1494.02	829.579	924.228	866.774
Slc2a4	85.3831	-1.78687	0.310702	-5.75106	8.86842e-09	4.18188e-07	20.1218	72.0147	40.3406	182.528	226.774	201.863
St6galnac4	40.0248	-1.7744	0.308544	-5.75089	8.87767e-09	4.18188e-07	15.1609	18.7814	14.2627	69.2225	54.5716	101.443
Adra1a	263.133	-1.5382	0.267688	-5.74624	9.1251e-09	4.2843e-07	70.5529	82.6909	81.5416	242.65	325.218	258.834
C4bp	10387.2	0.659349	0.114848	5.74106	9.40839e-09	4.40282e-07	12032.7	12313.9	12050.5	8114.06	6838.43	7860.33
Slc10a5	1146.04	1.60688	0.279929	5.74033	9.44914e-09	4.40744e-07	2174.41	1761.88	2051.82	540.744	596.338	480.979
Dnajb1	549.131	0.867431	0.151235	5.73565	9.71409e-09	4.51626e-07	1037.43	632.986	905.395	449.648	498.58	426.56
Ddo	642.329	-0.772134	0.13468	-5.73309	9.86181e-09	4.57005e-07	504.265	421.417	449.873	826.799	735.62	824.246
Ttc39a	18.5935	-1.89359	0.330739	-5.72532	1.03237e-08	4.76859e-07	3.42933	3.86087	4.49261	27.4865	21.8669	26.4513
Cbr1	2441.33	-0.991097	0.173646	-5.70757	1.14598e-08	5.27632e-07	1008.69	1730.44	1726.5	2719.13	3385.73	3113.88
Setd7	616.719	-1.20346	0.211043	-5.70243	1.18109e-08	5.42049e-07	282.762	406.671	378.797	800.632	1019.32	823.059
Lect2	2123.53	0.882695	0.155067	5.69233	1.25315e-08	5.73278e-07	3191.65	3114.17	2322.37	1533.22	1541.21	1488.23
Decr1	8015.25	-0.612013	0.107549	-5.69054	1.26638e-08	5.77479e-07	5415.54	5351.66	5307.14	8274.75	8076.38	8424.29
Efna5	295.682	-0.88484	0.155678	-5.68379	1.31742e-08	5.98838e-07	168.598	159.419	136.663	333.491	269.236	283.316
Arl2bp	118.494	-0.974232	0.171512	-5.68027	1.34482e-08	6.09353e-07	68.167	57.3327	67.2219	114.708	132.327	145.504
Adam32	13.3045	-2.20942	0.389021	-5.67943	1.35145e-08	6.10421e-07	0	1.61892	0	13.2029	38.6547	27.8928
Fdx1	1660.54	0.644037	0.113478	5.67544	1.38331e-08	6.22838e-07	2151.44	1954.22	2162.37	1259.23	1286.38	1429.01
Mfsd2a	2192.87	2.18289	0.384913	5.67113	1.41863e-08	6.36731e-07	3755.04	4653.98	4026.47	675.496	67.2602	138.154
Pla2g16	393.62	-1.05109	0.185692	-5.66043	1.50995e-08	6.75595e-07	221.282	242.209	199.191	459.925	510.237	475.494
Cd4	59.0736	1.50052	0.265126	5.65968	1.51659e-08	6.76447e-07	84.0248	105.82	88.1389	26.497	24.4739	34.7831
Eef2k	164.054	-1.01575	0.1795	-5.65879	1.52448e-08	6.77846e-07	172.12	160.618	193.222	337.811	428.807	332.122
Anxa4	1475.51	-0.528693	0.0935415	-5.65197	1.58622e-08	7.03108e-07	1108.83	1185.94	1186.45	1746.81	1692.77	1605.53
D230025D16Rik	1601.01	0.734708	0.130069	5.6486	1.61756e-08	7.1478e-07	2363.71	1719.01	2055.44	1101.12	1428.8	1099.49
Retsat	25683.6	-0.982127	0.17393	-5.64669	1.63571e-08	7.2057e-07	11841.3	8249.17	9778.73	20947.1	21448	18884.8
Dsg1c	466.119	-1.27753	0.226267	-5.64612	1.6411e-08	7.2072e-07	228.883	267.409	237.141	583.664	724.965	639.388
Plcl2	268.375	-0.701034	0.124261	-5.64163	1.68449e-08	7.37507e-07	139.932	173.511	165.497	250.725	300.657	237.91
Pecr	4618.24	0.658804	0.116882	5.63647	1.73573e-08	7.57619e-07	5516.15	5567.46	5542.07	3372.28	3379.26	3671.56
Sco2	589.554	0.925435	0.164239	5.63469	1.75371e-08	7.63132e-07	455.061	439.032	379.895	209.234	230.617	208.356
Ddhd2	1379.92	-1.20268	0.214628	-5.60355	2.1e-08	9.11041e-07	892.557	717.333	836.252	2385.99	2073.01	1594.39
Rab3d	481.723	-0.892859	0.159421	-5.60063	2.1357e-08	9.23723e-07	289.511	294.221	287.636	495.251	648.228	521.87
Gc	151232	-0.497501	0.0889135	-5.59533	2.20198e-08	9.49513e-07	107120	139445	132359	181919	169938	185534
Tpi1	12260.7	0.60715	0.108541	5.59375	2.22216e-08	9.55329e-07	12277.6	14250.6	13327.4	8569.09	8887.57	8489.99
Nucb1	6598.99	-0.493044	0.0884139	-5.57655	2.45339e-08	1.05157e-06	5769.22	6110.81	5832.12	8303.62	8490.45	8248.96
Neu1	704.507	0.468684	0.0841131	5.57207	2.51726e-08	1.07572e-06	715.698	756.139	718.241	518.208	527.279	534.171
Saa4	8915.51	0.953027	0.171195	5.56691	2.59295e-08	1.10475e-06	16848.6	13553.7	12423.8	9278.68	4910.97	7186.39
Xylb	2285.56	0.558389	0.100372	5.5632	2.64872e-08	1.12515e-06	2862.59	3012.27	3285.06	2173.19	2021.77	1980.54
Ttll8	66.6147	1.77859	0.320169	5.55515	2.77373e-08	1.17476e-06	245.214	102.147	154.278	41.9784	29.39	37.2488
Hsd17b7	1948.08	1.08569	0.19559	5.55086	2.84264e-08	1.19684e-06	3077.27	2684.96	2585.42	1666.24	1028.26	1029.72
Ndufs2	10306.9	-0.476661	0.0858712	-5.55088	2.84232e-08	1.19684e-06	8049.85	8513.91	8424.1	11042.5	11622.8	12257.4
Susd4	1011.61	0.820291	0.147841	5.54848	2.88159e-08	1.20967e-06	1597.62	1404.76	1314.41	835.536	704.757	855.168
Arsa	2025.16	-0.584547	0.105514	-5.54	3.0248e-08	1.26607e-06	1587.34	1936.71	1747.23	2808.13	2652.9	2506.05
Pmvk	986.69	1.0338	0.186627	5.53939	3.0352e-08	1.26671e-06	1063.45	1581.75	1195.68	562.308	750.683	477.68
Notum	1239.39	-0.779005	0.140746	-5.53484	3.11506e-08	1.29625e-06	747.563	1006.24	871.31	1582.95	1689.24	1318.49
Gm826	113.845	1.07364	0.194494	5.52017	3.38671e-08	1.40519e-06	163.966	186.427	146.088	84.455	55.7654	88.965
Skida1	58.3108	-1.45536	0.26395	-5.51376	3.51241e-08	1.45312e-06	26.1545	36.673	27.6246	110.693	77.5258	107.61
Ppm1m	621.538	-1.06329	0.19287	-5.51298	3.52803e-08	1.45537e-06	317.228	561.756	351.661	964.443	846.07	910.35
Tirap	934.303	0.960134	0.174444	5.50396	3.71355e-08	1.52748e-06	1379.82	1089.35	1501.78	637.332	726.741	599.598
S1pr1	1587.95	-1.06642	0.193903	-5.49975	3.80325e-08	1.55988e-06	645.574	1083.51	1059.72	1791.94	2352.21	2011.28
Scpep1	1055.92	0.66875	0.121614	5.49894	3.82076e-08	1.56257e-06	1091.8	1388.83	1144.05	731.092	762.555	765.487
Agxt2	3439.57	0.800103	0.145814	5.48714	4.08488e-08	1.66582e-06	3817.56	4401.5	4245.87	2564.87	2004.01	2445.21
Atxn10	1326.22	-0.462112	0.0842981	-5.48189	4.20815e-08	1.71119e-06	836.756	914.395	867.69	1169.24	1136.3	1328.52
Mup6	41.8432	2.02591	0.369654	5.48055	4.24012e-08	1.7193e-06	82.5981	56.5252	56.211	6.84325	2.11848	11.0342
Wnk4	164.115	-1.11305	0.203182	-5.47811	4.29904e-08	1.73825e-06	138.839	148.919	140.935	305.056	342.281	333.886
Mia3	7744.96	-0.658036	0.120153	-5.47664	4.33481e-08	1.74776e-06	6011.54	6838.43	6676.57	10134.1	11042.5	9980.75
Gtf2ird1	608.142	-0.88313	0.162187	-5.44514	5.17638e-08	2.0812e-06	202.081	335.285	324.081	536.106	533.308	574.517
Abcb1a	252.32	-1.12586	0.206816	-5.44379	5.21589e-08	2.09119e-06	116.697	141.494	118.119	282.734	366.498	232.195
H2-Bl	205.315	0.942235	0.173118	5.44272	5.24729e-08	2.09789e-06	277.672	251.451	230.351	118.213	137.706	125.915
Agap2	41.5951	1.57983	0.290475	5.43878	5.36478e-08	2.13887e-06	92.3923	53.5126	59.5741	15.3428	11.0986	31.1647
B930025P03Rik	137.709	1.91278	0.351798	5.43716	5.41364e-08	2.15234e-06	232.855	201.258	119.077	25.5832	18.7598	43.2444
Avpr1a	1243.07	-1.10341	0.203325	-5.42683	5.73626e-08	2.27427e-06	291.648	633.401	382.784	924.51	1111.74	974.411
Rpl4	15805.3	-0.38675	0.0712807	-5.42573	5.77186e-08	2.28204e-06	13133.8	14180.8	13766.4	16875.2	18720.2	18243.2
Pbxip1	619.186	-0.61278	0.112999	-5.42288	5.86475e-08	2.31237e-06	409.577	462.278	493.371	691.784	688.144	726.727
Spns2	515.998	0.99905	0.18428	5.42138	5.91402e-08	2.32537e-06	483.138	728.588	529.652	275.491	229.333	336.079
Pllp	429.293	0.994621	0.183481	5.42084	5.93205e-08	2.32605e-06	301.855	398.737	337.734	175.521	177.65	142.057
Sgpp1	1815.95	-0.404861	0.0747067	-5.41934	5.9818e-08	2.33913e-06	1337.2	1338.56	1308.53	1764.16	1763.66	1763.45
Gstm1	65362	-0.861527	0.159342	-5.40677	6.41712e-08	2.5025e-06	55447	57627.1	56511.8	101721	126001	88720.9
Pole4	715.446	0.840823	0.155635	5.40253	6.57088e-08	2.55548e-06	765.699	876.8	815.58	385.83	475.34	479.702
Pafah2	4016.69	0.498958	0.0923728	5.40156	6.60627e-08	2.56226e-06	5227.64	4763.14	4650.03	3626.22	3176.63	3508.69
Lefty1	27.0011	-1.71001	0.317565	-5.38477	7.25393e-08	2.80584e-06	13.0771	16.5547	16.7738	56.9247	61.1877	80.6037
Evc2	32.0493	-1.32808	0.246952	-5.3779	7.53616e-08	2.90713e-06	14.7016	20.5361	12.9438	49.9082	41.1812	50.3293
Osbpl3	185.839	-1.41312	0.262852	-5.3761	7.61178e-08	2.92838e-06	48.6716	53.7456	49.4197	188.059	127.229	166.998
Ces1d	21173.5	-1.00693	0.187881	-5.35938	8.35082e-08	3.20407e-06	9591.68	10457.6	11777.9	25366.1	25481	16127.1
Tlr5	260.225	-1.22741	0.229157	-5.35618	8.49986e-08	3.25251e-06	183.847	111.261	102.032	358.88	375.729	281.981
Dtx4	711.667	-0.877392	0.16399	-5.35027	8.78244e-08	3.33382e-06	226.854	271.038	236.006	420.101	559.293	419.67
Slc35c2	1015.35	-0.516653	0.0965581	-5.3507	8.76158e-08	3.33382e-06	908.232	875.901	882.832	1203.67	1314.5	1321.74
Sort1	390.834	-0.988439	0.184725	-5.35086	8.75381e-08	3.33382e-06	276.845	293.851	203.161	442.796	608.11	557.825
Sel1l3	426.866	0.803642	0.15026	5.34834	8.87634e-08	3.36053e-06	740.197	684.063	689.498	339.319	446.563	401.176
Wdr6	909.162	-0.668657	0.125289	-5.33691	9.45435e-08	3.56989e-06	691.104	771.985	636.081	1007.72	1205.97	1179.65
Pptc7	522.81	0.755178	0.141815	5.3251	1.00898e-07	3.79977e-06	734.337	802.693	748.435	405.154	392.794	537.152
Asns	786.77	-1.56304	0.293571	-5.32423	1.01382e-07	3.80795e-06	142.867	278.567	213.886	692.236	706.848	1000.11
Alad	5127.5	-0.60691	0.114069	-5.32054	1.03461e-07	3.87583e-06	4433.71	4740.72	4619.79	7691.32	6578.1	6934.33
Aox1	3136.91	-0.829611	0.156036	-5.31678	1.05622e-07	3.94644e-06	1723.73	2166.08	1826.58	3599.01	3615.52	3206.35
Mmp15	743.7	-0.840814	0.158186	-5.31534	1.0646e-07	3.96736e-06	695.355	740.791	682.31	1394.25	1302.31	1194.44
Herpud1	8519.35	1.29607	0.244189	5.30767	1.11037e-07	4.12716e-06	18243.1	13811.7	13553.7	6489.35	3739	6450.26
Rcbtb1	1088.99	-0.396609	0.0748162	-5.30111	1.15098e-07	4.267e-06	1023.86	1032.81	1038.43	1263.72	1361.77	1465.88
Msra	4956.51	0.418251	0.0789961	5.29458	1.19291e-07	4.411e-06	5605.44	5645.36	5522.42	4054.82	4350.25	4109.29
Adap2	408.696	0.929918	0.175671	5.29351	1.19992e-07	4.41675e-06	569.657	558.324	623.576	327.84	235.677	324.212
Smcr7l	750.768	0.617917	0.116734	5.2934	1.20066e-07	4.41675e-06	1247.06	1015.41	1061.18	727.843	786.828	623.647
Tuft1	220.918	0.914347	0.173053	5.28362	1.26654e-07	4.64711e-06	401.632	283.304	282.128	170.682	160.446	164.576
Scd4	544.032	1.86743	0.353519	5.28241	1.27495e-07	4.666e-06	924.567	2069.29	1544.6	229.32	393.666	172.402
Spc25	177.929	-1.2341	0.233664	-5.28151	1.28122e-07	4.67693e-06	57.6458	98.8028	102.972	186.543	271.115	214.494
Maged1	2474.06	-0.551623	0.104481	-5.27965	1.29433e-07	4.71274e-06	1654.98	1892.2	1776.62	2680.99	2490.57	2692.33
Psip1	671.004	-0.610992	0.115753	-5.27844	1.30291e-07	4.73193e-06	468.6	580.811	518.837	740.806	915.771	765.155
Fitm1	233.438	1.17954	0.223597	5.27528	1.32556e-07	4.78979e-06	401.858	355.159	266.608	178.941	127.237	108.845
Tspan3	191.665	-0.750343	0.142235	-5.27538	1.32484e-07	4.78979e-06	135.34	124.266	135.995	204.969	220.179	255.352
Itpripl1	148.733	1.04129	0.197487	5.27271	1.34425e-07	4.84509e-06	181.349	242.909	240.27	101.701	124.697	77.0404
Ces1g	4343.81	0.965173	0.183142	5.27008	1.36363e-07	4.90252e-06	5345.41	4683.92	4472.92	2646.87	2525.63	1949.19
4930402H24Rik	890.728	-0.978453	0.185864	-5.26433	1.40698e-07	5.04568e-06	585.383	684.238	669.497	1396.01	1518.22	1068.01
Gda	1070.63	-0.707612	0.134528	-5.25996	1.44087e-07	5.15427e-06	709.893	605.744	619.83	1151.62	1071.14	984.019
Myo5b	319.979	0.742667	0.141241	5.25817	1.45497e-07	5.19168e-06	388.446	409.687	418.311	246.355	224.597	243.47
Srl	38.2879	-1.53719	0.292576	-5.254	1.48832e-07	5.29747e-06	20.1394	19.3906	16.0604	70.1736	78.4867	51.9583
2610034B18Rik	181.051	1.06506	0.203176	5.24203	1.58816e-07	5.63878e-06	250.097	214.657	215.154	117.488	97.7986	88.1498
Ptpn3	1330.41	-0.659348	0.12619	-5.22503	1.74125e-07	6.16695e-06	1116.09	1443.23	1293.49	1944.04	2217.03	2003.45
Srebf1	4613.61	-1.2329	0.236888	-5.20458	1.94441e-07	6.86944e-06	1983.84	5087.51	3724.44	8808.56	8248.98	10794.4
Snx24	195.258	-0.97309	0.187146	-5.19964	1.99677e-07	7.03702e-06	74.4573	115.825	85.782	167.765	183.556	225.056
Galns	343.407	-0.802749	0.1545	-5.19579	2.0385e-07	7.16637e-06	213.593	260.059	248.347	406.695	416.929	473.305
Tmem19	2914.13	0.623195	0.120024	5.19226	2.07757e-07	7.27885e-06	3887.06	3755.26	3490.4	2267.7	2582.33	2301.67
Upb1	9671.23	0.370689	0.0713964	5.19198	2.08069e-07	7.27885e-06	10874.3	11778.6	11623.4	8832.05	8693.19	8930.82
Fundc2	150.562	-0.670525	0.129193	-5.19012	2.10162e-07	7.33409e-06	85.7304	109.27	93.5084	158.431	156.642	157.436
Lrrc42	615.316	-0.667931	0.128936	-5.18033	2.21497e-07	7.7108e-06	383.612	557.222	521.951	741.983	835.424	782.85
Tmem164	230.606	-0.851275	0.164373	-5.17892	2.23176e-07	7.75033e-06	150.906	141.925	151.878	240.079	302.685	282.37
Dsg2	2087.53	-0.733932	0.141748	-5.17772	2.24619e-07	7.78153e-06	1297.34	1508.77	1579.64	2448.05	2601.36	2374.05
Irf2bp2	1468.96	1.06864	0.206526	5.17437	2.28675e-07	7.90287e-06	1191.65	1941.24	1272.23	837.724	513.664	622.925
Itih1	29906	-0.512281	0.0990694	-5.17093	2.32931e-07	8.03051e-06	21447.9	23954.2	23628	33432.7	34717.8	30880.3
Ugt3a1	4737.66	0.722406	0.139749	5.16932	2.34942e-07	8.0803e-06	5220.37	4239.13	4684.11	2731.34	2781.47	2913.18
Irak1bp1	29.1051	-1.39994	0.27151	-5.15611	2.52139e-07	8.65092e-06	19.9627	17.2502	19.254	55.3926	66.6488	46.7597
Cybasc3	800.843	-0.662589	0.128571	-5.15348	2.55702e-07	8.75212e-06	493.826	568.178	625.104	878.54	903.754	921.317
Acadm	11631.2	-0.475418	0.0923086	-5.15031	2.60051e-07	8.87969e-06	8093.21	7384.17	7844.67	11763	10698.3	10107
Prr5	43.2096	1.15074	0.223465	5.14951	2.61169e-07	8.89657e-06	57.8429	71.2609	61.8774	25.8415	21.7534	34.4474
Acot2	1109.01	-1.1987	0.232854	-5.14785	2.63489e-07	8.95422e-06	170.573	180.32	234.338	572.757	436.633	473.042
Rfx5	316.363	-0.889763	0.172926	-5.14535	2.67018e-07	9.05261e-06	146.302	231.408	242.654	351.11	399.188	445.245
Mfsd7c	260.103	-1.34594	0.261859	-5.13993	2.74845e-07	9.29589e-06	43.5625	80.0223	100.709	177.621	270.689	220.32
Aldoc	519.17	0.706477	0.137602	5.13419	2.8336e-07	9.5555e-06	576.149	728.812	571.657	401.539	356.626	378.024
Sept9	877.381	-0.750034	0.146095	-5.13386	2.8386e-07	9.5555e-06	432.627	610.861	554.993	885.448	881.348	979.885
Impa2	72.3221	-1.14684	0.223437	-5.13273	2.85563e-07	9.59023e-06	28.785	48.3474	41.2505	111.111	91.3186	83.0541
Pfkm	480.334	-0.690124	0.13452	-5.13027	2.89331e-07	9.65489e-06	302.815	389.52	333.55	513.072	603.878	571.959
Suclg2	7513.58	-0.352339	0.0686801	-5.13015	2.89518e-07	9.65489e-06	6607.82	6386.55	6542.77	7963.21	8864.38	8155.36
Uap1	998.667	0.565991	0.110314	5.13073	2.88615e-07	9.65489e-06	1592.15	1238.95	1283.23	906.523	863.751	990.524
Gtf2i	3500.47	-0.506102	0.0987585	-5.12464	2.98107e-07	9.91814e-06	2643.55	3490.97	3158.32	4630.9	4577.92	4064.71
Kcnk10	118.39	-1.42064	0.277608	-5.11742	3.09744e-07	1.02814e-05	141.214	51.5356	99.4707	253.691	366.406	268.923
Selenbp2	3769.84	1.01058	0.197724	5.11109	3.20312e-07	1.06075e-05	7874.54	4963.23	4475.72	2568.74	2726.26	2874.84
Pcnxl4	115.193	-1.08125	0.211719	-5.10697	3.27361e-07	1.08158e-05	55.9584	83.5792	42.4053	146.24	118.874	159.51
Slco1a4	4561.94	-0.891698	0.17462	-5.10651	3.28155e-07	1.0817e-05	2208.2	3372.44	3095.86	5442.67	5862.58	5354.23
Sh3bp4	42.2544	-1.29395	0.253631	-5.10171	3.36595e-07	1.10696e-05	16.134	16.809	19.126	49.0483	51.111	45.6178
Mid1ip1	883.752	-1.12511	0.220804	-5.09552	3.47777e-07	1.14111e-05	533.691	624.21	812.46	1783.8	1239.68	1590.62
Anks6	39.9961	-1.64139	0.322174	-5.09473	3.49238e-07	1.14328e-05	6.03797	19.2597	11.3649	63.0554	62.0559	45.8489
Gm10804	38.8974	1.9388	0.38082	5.09112	3.55958e-07	1.15995e-05	6.73718	25.5493	7.88052	0	0	0
Rpl10	19703	-0.458538	0.0900651	-5.09118	3.55837e-07	1.15995e-05	17861.6	18629.8	17258.7	23609	26964.2	23608.9
Zfhx2	512.526	-1.12278	0.2206	-5.08968	3.58664e-07	1.16611e-05	229.653	351.237	339.244	770.611	633.196	757.315
Letmd1	554.601	-0.465248	0.0916522	-5.07623	3.84994e-07	1.24887e-05	433.836	452.083	427.398	577.99	569.316	684.818
Arhgap42	1735.3	0.660862	0.130205	5.07556	3.86347e-07	1.25042e-05	3263.37	2413.3	2411.17	1697.87	1541.17	1812.79
Srpk2	518.45	-0.677623	0.133518	-5.07513	3.87226e-07	1.25043e-05	365.11	432.425	372.751	651.146	575.267	681.165
Gm11194	55.1817	-1.81513	0.357735	-5.07395	3.89645e-07	1.25539e-05	12.5137	8.81111	11.1843	53.5716	75.1934	98.3397
Setd8	1335.91	-0.812151	0.160271	-5.06736	4.0337e-07	1.29669e-05	1114.15	1154.51	1022.3	1785.96	2397.95	1743.99
Ywhaq	2778.49	-0.334626	0.0662466	-5.05121	4.39018e-07	1.40811e-05	2367.47	2458.5	2272.51	2861.19	3090.37	3028.4
Fam134b	1863.45	0.953277	0.189089	5.04142	4.62097e-07	1.47881e-05	1854.64	2428.19	2509.13	984.659	974.027	1401.44
Mpp1	879.084	-0.46058	0.0914493	-5.03645	4.74249e-07	1.51431e-05	691.114	851.517	761.031	1084.78	1014.18	1096.73
Clec2h	207.581	1.95822	0.389005	5.03393	4.80532e-07	1.53094e-05	391.602	464.106	359.414	38.031	44.2504	38.1973
Vnn3	1701.65	-0.518724	0.103098	-5.03137	4.8699e-07	1.54806e-05	992.696	1204.18	1163.56	1642.15	1668.3	1534.33
Hoga1	3890.55	0.567906	0.112973	5.0269	4.98461e-07	1.58101e-05	4669.59	5430.04	5239.34	3507.06	3177.83	3579.38
Nrbp2	2421.63	-0.861456	0.171497	-5.02316	5.0829e-07	1.60861e-05	1258.22	1609	1467.82	2804.32	2641.21	2690.1
Ptpn21	751.085	-0.832757	0.165828	-5.0218	5.11892e-07	1.61642e-05	439.685	636.712	557.706	1083.73	1069.01	841.141
Bhmt	129274	1.12062	0.223173	5.02129	5.13245e-07	1.61712e-05	105028	91620.7	82351.1	37820.5	31012	49587.9
AI316807	516.472	0.72062	0.143554	5.01984	5.17136e-07	1.62579e-05	542.73	598.663	540.389	357.249	306.259	340.174
Sptb	136.134	-1.06895	0.212992	-5.01874	5.20111e-07	1.63155e-05	79.3187	85.2921	150.508	234.832	279.41	168.127
Pctp	502.175	-1.45169	0.28929	-5.01811	5.21822e-07	1.63332e-05	182.866	150.812	124.432	680.832	361.072	497.205
Vnn1	3312.41	-1.36644	0.272394	-5.01642	5.26438e-07	1.64417e-05	919.239	727.052	700.668	2635.38	2325.9	2178.36
Sec14l2	19536	0.515371	0.102837	5.01155	5.39944e-07	1.68267e-05	21396.3	23609.2	22704.4	16385.2	14061.1	16631.8
Amt	1073.58	0.766103	0.15293	5.0095	5.45724e-07	1.69329e-05	1135.35	881.414	1001.21	540.288	590.964	603.563
Zmym3	532.805	-0.770049	0.153718	-5.0095	5.4572e-07	1.69329e-05	206.733	427.992	301.611	556.881	554.459	544.764
Ptgfr	16.116	-1.94823	0.389238	-5.00525	5.57903e-07	1.72466e-05	0	3.53417	0	11.4209	44.7907	29.6463
Trim2	914.031	-0.812885	0.162424	-5.00471	5.59459e-07	1.72466e-05	381.321	536.735	455.117	759.774	872.449	854.297
Vmn1r53	13.3125	1.93088	0.385783	5.0051	5.5833e-07	1.72466e-05	27.9065	27.7014	22.4244	0	1.77607	2.52764
Epb4.1l5	1799.41	-0.584925	0.116974	-5.00046	5.71935e-07	1.75932e-05	1314.43	1636.16	1603.19	2403.93	2374.03	2112.26
1700024P16Rik	112.378	1.19448	0.239196	4.99372	5.92284e-07	1.81799e-05	115.72	61.7991	92.4672	36.7482	33.9715	32.5138
Clic5	124.226	1.22784	0.246313	4.98489	6.19958e-07	1.89885e-05	160.002	163.184	116.284	58.8442	40.1592	71.9212
Spink5	19.2072	1.80521	0.362185	4.98421	6.22159e-07	1.90151e-05	32.3402	25.0377	37.666	0	6.77929	8.16034
S100a10	1125.78	0.992798	0.199736	4.97054	6.67663e-07	2.03623e-05	1257.81	1031.67	926.942	558.269	450.5	523.779
Car8	1975.76	0.56639	0.113968	4.96975	6.7039e-07	2.04019e-05	2468.04	2222.01	2151.53	1476.47	1566.7	1538.46
1810046K07Rik	77.8479	1.52405	0.306768	4.96807	6.76232e-07	2.05359e-05	84.7352	61.7564	56.4155	20.4462	10.8928	18.5119
Gpcpd1	3667.16	1.15403	0.232379	4.96617	6.82866e-07	2.06888e-05	9411.24	5332.27	7293.84	3206.4	2354.84	3554.45
Slc16a7	1246.08	-0.664318	0.13378	-4.96576	6.84318e-07	2.06888e-05	690.644	789.65	825.132	1319.26	1294.95	1086.88
Sytl1	324.372	-1.06873	0.215235	-4.96539	6.85615e-07	2.06888e-05	139.098	162.891	188.36	303.224	413.986	386.093
Taf2	652.598	0.790587	0.159363	4.96092	7.01607e-07	2.11267e-05	1045.71	1081.98	1170.46	753.936	514.011	591.317
Arhgap10	115.437	-0.940506	0.189617	-4.96002	7.04854e-07	2.11798e-05	79.9888	74.3233	90.3686	161.774	149.324	175.587
Zfp40	69.8019	-1.10912	0.224001	-4.95139	7.36845e-07	2.20945e-05	44.351	37.828	35.374	91.5313	110.585	69.93
Bri3bp	558.371	-0.497829	0.100576	-4.94978	7.42961e-07	2.22312e-05	527.191	472.454	514.325	694.855	726.296	726.49
Fmn2	24.6695	1.83127	0.370269	4.94576	7.58458e-07	2.26474e-05	61.5548	28.163	28.6714	3.76067	2.16087	9.92608
Sdc1	4776.79	-0.698563	0.141637	-4.93207	8.1362e-07	2.42438e-05	2348.65	2779.17	2971.56	4537.31	3864.69	4970.96
Plekhg6	284.675	0.876456	0.177763	4.93048	8.20262e-07	2.43908e-05	327.186	489.951	438.572	213.49	235.264	214.048
Slc20a1	641.078	1.08757	0.220641	4.92913	8.25946e-07	2.45088e-05	1741.88	1177.54	1405.66	746.309	530.032	625.463
Cep110	713.209	0.679637	0.137906	4.92826	8.29635e-07	2.45672e-05	933.95	649.286	646.553	471.455	413.97	486.683
Nim1	121.245	-1.17176	0.23781	-4.9273	8.33721e-07	2.4637e-05	35.0772	70.8197	73.5087	167.728	111.087	171.974
Kctd15	372.011	0.767543	0.155835	4.92536	8.42056e-07	2.48319e-05	512.57	462.779	414.042	236.37	325.843	233.955
Acadl	5991.61	-0.370155	0.0752526	-4.91883	8.70642e-07	2.5622e-05	4578.35	4678.36	4709.43	6128.29	6060.68	5902.41
Akr1c13	4498.94	-0.529688	0.107796	-4.91382	8.93193e-07	2.61241e-05	3467.62	3598.85	3474.67	4883.66	5563.58	4879.99
Map3k11	1093.79	0.58131	0.118295	4.91408	8.92013e-07	2.61241e-05	1177.49	1444.74	1560.56	852.451	1035.74	876.767
Rundc3b	18.0381	-1.80723	0.367784	-4.91383	8.93158e-07	2.61241e-05	3.27249	9.95144	8.26328	38.1985	57.5145	37.9896
Gnb2l1	12393.7	-0.492289	0.100241	-4.91108	9.0577e-07	2.64377e-05	9648.27	11231.2	10921.9	13664.2	16212.5	15118.6
Lpgat1	2853.29	0.794274	0.161829	4.90811	9.19567e-07	2.67857e-05	4106.43	3045.3	4247.19	2196.57	1946.9	2262.55
Mug1	189374	0.627152	0.127818	4.9066	9.2667e-07	2.69376e-05	163396	184878	184878	127730	106131	107120
Acot1	2776.64	-1.01968	0.207849	-4.90584	9.30304e-07	2.69775e-05	452.407	495.771	789.621	1426.64	1107.45	1209.11
Vmn1r51	11.307	1.89553	0.386407	4.90552	9.31822e-07	2.69775e-05	32.4795	19.3356	21.5377	1.72807	2.65492	0
Spp2	2891.85	0.766993	0.15651	4.9006	9.55439e-07	2.76052e-05	3633.69	3656.76	2921.32	1855.51	1897.6	2116.31
Serpina4-ps1	5402.09	1.90076	0.388331	4.8947	9.84547e-07	2.83888e-05	27923.5	8808.74	21049.8	1147.92	1908.42	930.688
Cdc45	27.7891	1.31787	0.269353	4.89273	9.94455e-07	2.86166e-05	60.8266	45.9305	51.63	13.3222	27.2425	13.8537
Dst	2973.38	0.898664	0.183944	4.88554	1.03148e-06	2.96223e-05	5531.11	4464.84	5499.39	2873.46	2489.22	2637.82
Cbx6	280.364	-0.79021	0.161928	-4.88001	1.06082e-06	3.04039e-05	155.979	270.76	218.289	438.171	364.207	350.727
Arhgef26	1483.84	0.796511	0.163272	4.87843	1.06933e-06	3.05862e-05	2072.03	2136.62	2291.65	1322.69	1218.7	1102.4
Rpl23a	5097.57	-0.538874	0.110477	-4.87771	1.07325e-06	3.06371e-05	4105.31	4189	4147.23	5763.16	6523.44	5928.45
Akr1c12	2430.38	-0.513021	0.105215	-4.87594	1.08291e-06	3.08511e-05	1840.11	1895.81	1933.98	2516.05	2844.53	2785.69
Ces3a	78487.6	-0.508224	0.104321	-4.87174	1.10619e-06	3.14515e-05	72001	62507	62506.4	94009.2	94009.5	94009.2
Ermp1	1113.84	-0.577589	0.118632	-4.86874	1.1231e-06	3.18688e-05	751.244	766.642	774.769	1241.71	1139.73	1068.76
Foxp2	130.057	-1.01005	0.207578	-4.86587	1.13957e-06	3.2272e-05	57.1566	55.3169	80.169	136.262	152.703	117.049
Kynu	6980.44	0.61203	0.125817	4.86446	1.14772e-06	3.24386e-05	6372.74	7783.72	7789.6	4212.15	5007.77	4976.96
Lrrc32	332.126	-0.693338	0.142649	-4.86046	1.17114e-06	3.30349e-05	242.641	379.993	347.16	564.815	476.751	560.837
Eef1g	6725.01	-0.434559	0.089603	-4.84982	1.23571e-06	3.4719e-05	6327.15	6473.78	5999.3	7844.73	9270.23	8403.26
Myom3	90.9222	-1.6814	0.346671	-4.85012	1.23385e-06	3.4719e-05	6.64179	4.59457	7.75308	59.199	25.1514	58.3573
Fam73a	131.925	-0.975444	0.201405	-4.8432	1.27767e-06	3.58275e-05	58.0451	61.2485	85.8886	152.24	125.446	143.524
Atrnl1	501.533	0.687273	0.142108	4.83628	1.3229e-06	3.7023e-05	654.05	627.817	646.953	409.294	336.844	433.954
Stxbp2	655.115	-0.416328	0.0861323	-4.83359	1.34091e-06	3.74537e-05	475.124	483.462	491.08	613.634	639.789	694.336
Adck4	565.694	-0.607118	0.125645	-4.83202	1.35152e-06	3.76762e-05	367.745	512.148	479.504	640.766	744.084	716.318
Slc39a8	604.229	0.510913	0.105781	4.82993	1.36579e-06	3.79997e-05	546.344	582.062	594.79	394.855	401.803	404.377
Rplp0	11483	-0.474645	0.0982911	-4.82897	1.37239e-06	3.81093e-05	9653.49	10750.2	10697.4	13012.2	14787.1	15655.9
Capn11	13.9034	-1.88772	0.391253	-4.8248	1.40141e-06	3.88396e-05	1.90885	0.094135	1.81996	15.2023	32.6662	24.1667
Suox	4086.13	-0.561963	0.116699	-4.81548	1.46847e-06	4.06192e-05	2503.23	2558.29	2367.66	3684.71	3451.33	3942.71
Dhx32	1107.42	-0.45996	0.0956968	-4.80643	1.53646e-06	4.24175e-05	725.783	809.483	633.718	979.596	1051.52	981.284
Il1rn	149.5	-1.38747	0.289331	-4.79546	1.62305e-06	4.47215e-05	52.0997	37.8583	29.8009	80.2288	154.327	160.099
Med12l	195.039	-0.958005	0.199807	-4.79465	1.62962e-06	4.4816e-05	93.1723	130.761	125.218	229.663	246.686	239.837
Fgfr3	265.999	1.0391	0.217424	4.77917	1.76023e-06	4.83149e-05	436.344	335.157	436.083	198.103	177.363	174.196
Lrg1	8170.52	-0.793661	0.16611	-4.77792	1.77113e-06	4.85209e-05	4619.51	4900.79	4746.81	8622.32	7389.65	9411.42
Map3k5	839.52	0.640683	0.134304	4.77039	1.83873e-06	5.02762e-05	905.531	1073.2	1014.48	612.149	653.787	627.964
Cd99l2	1402.11	-0.522967	0.109661	-4.76896	1.85177e-06	5.05185e-05	935.666	1183.4	1083.71	1518.11	1561.28	1564.87
Mup12	69563.2	1.58487	0.332353	4.76865	1.85467e-06	5.05185e-05	169937	109204	110383	26824.8	27923.8	38680.9
Slc50a1	362.212	-0.611127	0.128234	-4.76572	1.88182e-06	5.11605e-05	279.308	299.376	229.617	449.232	378.206	437.771
Mvb12b	111.927	-1.03161	0.216574	-4.7633	1.9045e-06	5.16786e-05	73.1013	94.7058	87.7933	153.175	210.87	195.466
Ppp1r3g	39.3811	1.86074	0.391893	4.74809	2.05352e-06	5.56164e-05	126.813	176.402	81.9252	11.5766	11.2184	7.41261
Adamts7	407.867	-1.10745	0.23364	-4.73998	2.13736e-06	5.77774e-05	168.574	228.262	151.999	312.803	567.117	421.091
Ntn3	134.842	1.07219	0.22627	4.73856	2.15239e-06	5.80739e-05	179.986	195.958	203.346	86.2516	67.6704	104.337
Lrrtm3	15.5454	1.78329	0.376455	4.73707	2.16828e-06	5.83923e-05	38.7527	17.4821	22.2415	5.74037	0	3.95653
Pdcd6	1834.98	0.442013	0.0933317	4.73594	2.18041e-06	5.86083e-05	1832.24	1925.33	1936.41	1361.69	1375.7	1437.74
Arg1	50117.1	-0.691836	0.146102	-4.73531	2.1872e-06	5.86802e-05	30880.6	39386.3	35466.9	58078	49588.5	66231.4
Lix1l	92.0014	-0.904788	0.191236	-4.73127	2.23124e-06	5.97496e-05	48.8017	56.3616	65.5058	91.8957	127.544	113.535
Phldb2	884.403	-0.813813	0.172056	-4.72993	2.24594e-06	6.00305e-05	451.474	608.97	590.544	990.568	1000.2	1002.57
Tns3	1160.51	0.728805	0.154143	4.7281	2.26632e-06	6.04619e-05	1552.7	1820.22	1641.81	973.653	1049.3	940.484
Rbm43	136.125	-0.843604	0.178915	-4.71512	2.41572e-06	6.43276e-05	79.3056	103.062	67.3978	172.198	147.828	155.736
Umps	1022.45	-0.490192	0.103987	-4.71397	2.42938e-06	6.45708e-05	965.791	950.761	1051.83	1593.71	1268.14	1320.28
Car14	2037.91	-0.781103	0.165821	-4.71051	2.47092e-06	6.55529e-05	1394.41	1414.05	1472.32	2758.16	2321.33	2473.66
Mup1	76594.7	1.5423	0.327452	4.70999	2.4773e-06	6.56001e-05	185534	114975	120195	33108.7	33021.1	40502.7
Fads2	10706.3	0.943078	0.200383	4.70639	2.52144e-06	6.66454e-05	16796	19169	17347.9	9387.78	8931.6	8093.19
Dopey2	675.82	-0.907404	0.19302	-4.70109	2.58779e-06	6.82727e-05	452.791	473.359	505.403	848.925	876.992	1079.19
Cyp2c70	14539.8	1.16693	0.248317	4.69934	2.61004e-06	6.86062e-05	20947	15510.9	16849	5509.34	5555.22	10341
Ptpmt1	1456.73	0.537326	0.114336	4.69954	2.60748e-06	6.86062e-05	1713.79	1511	1514.94	1128.55	1016.62	1093.97
A430088P11Rik	14.9258	1.83879	0.391854	4.69253	2.69846e-06	7.06699e-05	15.332	11.195	7.39402	0.110488	0	0
Ces1e	5694.68	0.760094	0.161977	4.69259	2.69766e-06	7.06699e-05	7328.15	7334.43	7691.13	4840.41	4539.73	3491.96
Plcb1	315.247	-0.835633	0.178211	-4.68902	2.74518e-06	7.17618e-05	192.124	220.733	250.04	381.256	434.121	406.29
Cep85	939.077	0.694854	0.148312	4.68507	2.79859e-06	7.30243e-05	1079.66	1425.39	1069.88	758.516	701.737	711.888
1300015D01Rik	434.392	1.11506	0.238331	4.67863	2.88805e-06	7.5221e-05	276.761	260.271	336.252	110.996	101.227	153.459
Abca8a	3177.89	-0.820429	0.175655	-4.67069	3.00191e-06	7.80442e-05	2767.24	2550.79	2490.34	3968.77	6011.83	4247.83
Sh3bgrl	3715.38	-0.489723	0.10487	-4.66982	3.0146e-06	7.82316e-05	2974.72	3019.13	2677.83	4299.04	4224.26	3731.75
Tbc1d8	1084.1	0.784332	0.168023	4.66799	3.04156e-06	7.87879e-05	1981.32	1557.32	1898.8	1047.68	1072.22	949.514
Casc4	269.752	-0.936301	0.200714	-4.66485	3.08836e-06	7.98553e-05	227.018	167.33	160.783	391.797	356.064	367.691
Gspt2	24.2917	-1.64313	0.352307	-4.66391	3.10262e-06	8.0079e-05	4.4686	10.5125	5.30366	48.9767	29.6699	39.2084
Srxn1	529.14	0.735146	0.157646	4.66326	3.11236e-06	8.01855e-05	506.254	438.785	497.458	263.303	282.297	301.516
Plscr1	345.876	0.718518	0.154464	4.65169	3.29231e-06	8.46687e-05	285.709	368.649	332.408	181.274	203.235	205.085
Mup15	43463.2	1.5393	0.331796	4.63929	3.49606e-06	8.97468e-05	96181.3	63893.8	68107.1	16127.3	15777.4	25072.7
C730027H18Rik	495.917	-0.735063	0.158462	-4.63872	3.50568e-06	8.98322e-05	348.626	417.835	320.228	542.286	693.207	625.814
Hspa14	346.437	-0.442197	0.0953395	-4.63813	3.51579e-06	8.993e-05	336.036	293.478	327.332	405.492	420.607	481.663
C3	353127	-0.826542	0.178309	-4.63545	3.56158e-06	9.09382e-05	213779	232674	244116	428644	428643	408806
Ptplad1	7270.34	-0.480267	0.103769	-4.62825	3.68776e-06	9.39917e-05	5542.25	5597.09	5353.92	8313.49	7222.8	7612.9
Rpl5	11511.4	-0.377226	0.0815927	-4.62328	3.77716e-06	9.60988e-05	9387.95	10106.3	9750.96	12238	13456.8	12401
Klk1b4	65.6685	1.42681	0.308738	4.62144	3.81085e-06	9.67834e-05	77.1083	111.921	132.579	24.6786	30.5241	41.5051
Cyp4f13	2335.97	-0.444021	0.0961134	-4.61976	3.84179e-06	9.73109e-05	1962.82	2189.19	2068.85	2875.27	2738.24	2895.95
Plbd2	3323.1	-0.578334	0.125192	-4.61958	3.84526e-06	9.73109e-05	2496.24	2765.5	2738.6	3772.85	4315.07	3987.38
Znf512b	1345.49	-0.622518	0.13494	-4.61328	3.96361e-06	0.000100129	731.717	1100.67	946.87	1382.57	1641.68	1318.18
Rwdd2b	257.254	0.64433	0.139684	4.61277	3.97339e-06	0.000100198	300.751	312.043	307.284	178.842	200.135	203.206
Ar	41.0902	1.52637	0.331264	4.60772	4.07107e-06	0.00010248	76.1683	83.6511	130.312	27.5166	22.1256	26.8261
Thtpa	1148.48	-0.465112	0.100979	-4.60603	4.10438e-06	0.000103137	891.634	990.717	821.303	1280.71	1261.13	1222.64
Ncoa4	5465.62	0.414789	0.0901994	4.59857	4.25393e-06	0.000106533	5476.74	5570.73	5404.22	4457.29	3763.73	4071.92
Zdhhc9	2929.52	0.606962	0.13199	4.59855	4.25447e-06	0.000106533	4369.22	4141.93	4105.96	2706.75	2846.89	2625.98
Gm16548	496.154	0.702288	0.152735	4.59808	4.26393e-06	0.000106583	530.613	624.155	559.362	337.272	319.689	379.967
Gskip	164.688	0.631642	0.1376	4.59043	4.42327e-06	0.000110373	180.063	183.447	176.302	115.162	103.429	127.784
Plcb3	726.454	-0.504018	0.109908	-4.58582	4.5221e-06	0.000112642	533.611	656.563	610.393	875.468	923.041	771.434
Tmem86b	1811.9	0.671441	0.146545	4.58181	4.60975e-06	0.000114625	2438.63	2506.23	2197.58	1443.1	1443.47	1524.8
Il1rap	4516.84	0.419608	0.0916348	4.57914	4.66896e-06	0.000115896	4649.68	4539.33	4531.77	3470.21	3435.28	3307.95
Tbc1d16	1160.62	-0.784603	0.171617	-4.57183	4.83472e-06	0.000119802	920.348	1203.73	1159.95	1774.53	2196.54	1847.88
Ankrd27	1014.03	-0.490942	0.107463	-4.56849	4.91242e-06	0.000121306	689.303	947.819	801.426	1136.51	1211.54	1111.48
Obscn	9.20886	-1.73885	0.380599	-4.56872	4.90716e-06	0.000121306	4.45086	2.0247	0	17.4808	10.1958	24.4148
Cyp4a12b	9674.25	-0.76236	0.166889	-4.56808	4.92222e-06	0.000121338	7072.38	5066.07	5346.2	8490.32	10927.8	11042.7
Mettl7a1	8839.02	-0.413112	0.0904853	-4.56552	4.98254e-06	0.000122613	8387.62	8758.48	8274.72	10874	12351.7	10756.5
Gpi1	6000.04	-0.53396	0.116983	-4.56442	5.00884e-06	0.000122837	5019.45	6208.32	5138.41	7316.27	9527.15	7064.15
Slc35d2	857.696	0.633413	0.138767	4.56459	5.00472e-06	0.000122837	977.828	979.303	787.997	541.344	554.538	656.527
Fam89a	279.881	-1.1275	0.247145	-4.56209	5.06477e-06	0.000123996	89.553	92.0265	141.481	240.838	228.215	315.665
Phf21a	444.882	-0.545418	0.119592	-4.56064	5.09973e-06	0.000124638	290.728	401.692	337.323	533.167	518.762	470.908
Phospho1	244.221	1.39503	0.306186	4.55615	5.21007e-06	0.000127117	153.723	184.487	193.413	46.6811	57.0364	53.4165
Lrfn3	316.232	-0.873655	0.191862	-4.55356	5.27461e-06	0.000128472	82.4051	87.7045	80.77	175.129	120.265	196.741
4930539E08Rik	15.1601	1.77829	0.390715	4.55138	5.3294e-06	0.000129585	8.72684	7.22152	12.0148	0.110978	0.110921	0
Sigmar1	3533.43	0.531081	0.116749	4.54892	5.39217e-06	0.000130889	3189.4	3863.44	3382.79	2410.44	2383.14	2369.69
BC023829	641.1	-0.51765	0.113913	-4.54424	5.51337e-06	0.000133603	492.268	514.428	446.346	703.169	757.138	638.906
Acot6	55.1979	-1.32177	0.291055	-4.5413	5.59082e-06	0.000135251	20.0728	15.7089	19.779	65.2573	56.9814	46.9961
Zfp623	241.676	0.616152	0.135741	4.53916	5.64785e-06	0.000136399	342.148	268.555	362.101	212.919	215.583	192.63
Cep164	599.486	-0.547907	0.120738	-4.53798	5.67956e-06	0.000136933	441.436	580.76	542.561	753.693	811.773	746.91
Pgm3	534.757	0.756434	0.166915	4.53186	5.84669e-06	0.000140725	702.7	531.099	571.351	401.355	267.218	372.725
Hpgd	3131.44	-0.623069	0.137656	-4.52629	6.00296e-06	0.000144243	2378.11	2564.26	2374.02	3554.72	4054.67	3822.45
Aspg	5288.03	-0.62196	0.137648	-4.5185	6.22801e-06	0.000149399	4564.14	5371.67	4830.13	7063.91	8569.73	7415.74
Slc35f1	44.5659	-1.75784	0.389139	-4.51726	6.26458e-06	0.000150024	5.6895	5.0368	6.54328	28.1388	57.3972	84.0501
Noxa1	32.4985	1.43963	0.318796	4.51585	6.30633e-06	0.000150771	60.2324	31.4215	32.6999	10.7481	9.96324	12.4563
Slc27a2	30041.6	0.568103	0.12593	4.51125	6.44475e-06	0.000153823	34828.1	26825.2	30179.7	22578.1	17861.8	20839.1
Rcbtb2	1330.35	-0.475115	0.105377	-4.50872	6.52188e-06	0.000155145	965.647	1097.38	911.741	1413.81	1310.76	1453.33
Tm4sf4	3487.3	-0.744977	0.16523	-4.50874	6.52144e-06	0.000155145	1750.14	2433.9	1798.52	3178.11	4113.46	3003.15
Asgr1	9259.62	0.404419	0.08971	4.50807	6.54212e-06	0.000155367	9432.71	10688.9	10268.7	7416.16	7841.66	7618.95
Rcc2	1280.28	-0.545372	0.120996	-4.50737	6.56364e-06	0.000155619	1065.19	1281.86	1154.43	1596.66	1897.1	1669.53
Bsg	5330.29	-0.486162	0.108023	-4.50052	6.7786e-06	0.000160449	3954.29	3805.33	4195.55	5365.76	5337.19	6155.74
Galnt4	697.946	-0.488856	0.108759	-4.49485	6.96177e-06	0.000164512	615.598	605.987	571.642	851.431	848.754	835.638
Rhob	928.878	-0.727764	0.162199	-4.48685	7.2284e-06	0.00017053	730.923	966.077	665.585	1542.32	1156.63	1316.98
A730017L22Rik	296.954	-0.551791	0.123015	-4.48556	7.27215e-06	0.00017128	266.626	271.744	245.856	397.683	384.637	381.971
L3mbtl3	116.429	-0.826678	0.184399	-4.4831	7.3567e-06	0.000172701	56.1841	87.3398	94.5483	154.584	141.794	140.933
Usp20	163.543	-0.591608	0.131963	-4.48314	7.35526e-06	0.000172701	104.65	119.743	134.155	190.49	175.972	178.059
Mup4	40.4234	1.4877	0.332168	4.47876	7.50788e-06	0.000175961	60.1315	50.5814	45.9021	8.29325	11.6059	20.6157
Pcmt1	811.88	0.387303	0.0865452	4.47515	7.63579e-06	0.000178665	938.238	922.793	1000.28	801.304	697.202	670.78
Itga5	1059.47	-0.677075	0.151469	-4.47007	7.81957e-06	0.000182666	473.183	665.201	624.308	986.173	946.356	944.969
Zfp316	182.475	-0.705613	0.157981	-4.46645	7.953e-06	0.000185479	126.915	129.83	129.447	202.702	231.646	209.834
Gm15401	164.756	-0.939279	0.210361	-4.46508	8.00372e-06	0.000186357	64.3054	78.0456	58.8044	147.737	129.35	141.438
Isyna1	97.5864	-0.935847	0.209705	-4.46268	8.09425e-06	0.000188158	53.4514	58.0681	74.0772	129.726	94.9383	150.397
Sik3	778.588	0.533422	0.119639	4.45859	8.25018e-06	0.000191471	914.302	915.84	950.572	643.704	603.19	657.773
Gga2	557.735	-0.459713	0.103134	-4.45742	8.29532e-06	0.000192206	415.108	398.518	411.428	588.089	594.162	500.166
G630090E17Rik	391.67	0.59186	0.132887	4.45385	8.43433e-06	0.000195111	360.491	374.072	354.015	244.677	236.549	231.03
Sorl1	92.4192	1.61062	0.36168	4.45318	8.46075e-06	0.000195405	89.8856	95.4856	165.623	16.4506	25.3841	20.1867
Grn	7133.56	-0.66011	0.148264	-4.45225	8.49747e-06	0.000195936	3530.32	4818.61	4671.19	7310.33	7018.99	6613.18
Ttll1	112.273	-0.873195	0.19624	-4.44963	8.60195e-06	0.000198025	65.1387	78.2751	84.8124	139.377	161.201	134.456
Rpl7	9156.92	-0.379231	0.0852818	-4.4468	8.71604e-06	0.000200328	7389.44	7790.16	7662.75	9685.31	10367.2	9751.58
Acp5	3169.21	0.464999	0.104648	4.44346	8.85253e-06	0.000203139	3456.83	3822.59	3639.26	2558.38	2659.24	2649.08
Wdr59	561.502	-0.450491	0.101401	-4.44266	8.8853e-06	0.000203563	506.647	541.442	507.73	697.7	731.569	712.628
Fgfr2	1014.97	-0.624118	0.140502	-4.44206	8.91007e-06	0.000203804	679.377	805.845	925.888	1132.76	1244.44	1394.32
Acat2	4236.99	0.438154	0.098715	4.43857	9.05581e-06	0.000206806	4730.7	5278.25	4865.51	3530.12	3741.73	3656.91
Rpl3	15012.4	-0.448785	0.101143	-4.43714	9.11611e-06	0.000207519	11473.3	14821.7	12554.4	17003.9	18630	17689.4
Ugt2b5	22137.4	-0.676312	0.152409	-4.43746	9.10246e-06	0.000207519	17004	15655.5	16093.5	22135.3	33432.5	23849.9
Tmie	529.603	-1.27541	0.287593	-4.43479	9.21614e-06	0.000209462	128.287	330.21	255.349	678.233	641.685	746.449
4930444A02Rik	256.304	-0.692133	0.156089	-4.43423	9.24032e-06	0.000209677	204.492	212.796	181.832	296.434	330.612	371.762
Cgn	927.136	-0.780777	0.176212	-4.4309	9.38403e-06	0.000212601	338.185	535.589	376.347	741.131	756.088	733.991
Myrf	1476.65	-0.57952	0.130805	-4.43042	9.40476e-06	0.000212732	1015.8	1331.98	1294.99	1702.03	2094.72	1710.49
Pigr	68437	-0.743839	0.168018	-4.42713	9.54937e-06	0.000215662	50286	44941.7	50286.4	87749.8	82351.3	80032.6
Bak1	429.794	-0.493153	0.111483	-4.42357	9.70818e-06	0.000218902	365.959	350.245	365.913	497.728	510.803	525.017
Shmt2	5848.06	0.425552	0.0962974	4.41914	9.90924e-06	0.000223083	6108.73	7844.29	7334.46	5477.16	4830.14	5476.8
Ifitm3	6947.97	0.86249	0.19542	4.41352	1.01705e-05	0.000228604	9675.77	11622.8	9215.52	5007.75	5376.6	5709.03
Rpl13	9187.79	-0.495336	0.112269	-4.41204	1.024e-05	0.000229804	7595.16	8490.57	7983.95	10441.2	12567.7	11173.6
Dapk2	160.261	-1.03909	0.235544	-4.41145	1.02681e-05	0.000230073	55.2481	111.632	125.002	170.773	238.904	241.301
Vmn1r45	9.78203	1.71241	0.388226	4.41085	1.02965e-05	0.000230349	31.5551	20.4305	23.8067	5.24549	0	2.31506
Rtn4rl1	357.812	-0.986263	0.223857	-4.40577	1.0541e-05	0.000235082	122.545	277.797	285.552	411.285	507.793	537.615
Sall2	226.995	-0.770473	0.174874	-4.40589	1.05351e-05	0.000235082	141.801	170.733	161.6	269.028	267.658	302.318
Gpd1l	2079.83	-0.489148	0.111156	-4.40054	1.07981e-05	0.00024044	1705.74	2196.77	2138.86	2462.34	3161.09	2920.84
Mapk14	1399.77	0.431227	0.0980845	4.39649	1.10016e-05	0.000244589	1799.61	1572.13	2152.71	1383.97	1256.76	1432.4
Sybu	22.9598	-1.62914	0.370729	-4.39441	1.11073e-05	0.000246555	4.20821	2.18114	0	15.4401	22.1326	24.8122
Agphd1	2508.65	0.785386	0.178794	4.39268	1.11964e-05	0.000248145	3001.4	3250.78	2939.73	1897.7	1651.88	1616.25
S1pr2	248.465	-0.936008	0.213608	-4.38189	1.17652e-05	0.000260347	109.566	181.629	168.22	254.073	382.619	300.28
Scai	127.219	-0.863082	0.197002	-4.38109	1.18089e-05	0.000260912	56.7862	76.4984	83.3572	122.345	140.546	151.564
Wnt5a	74.3892	-1.24606	0.28491	-4.37353	1.22255e-05	0.000269698	20.0286	33.7024	27.4037	62.7682	92.8104	82.5033
Zfp874a	578.1	0.44054	0.100858	4.3679	1.25447e-05	0.000276313	683.318	610.161	628.454	434.231	506.778	466.942
Inhbc	2612.6	-0.638108	0.146113	-4.36723	1.25832e-05	0.000276733	1674.54	2042.16	1822.28	2865.16	3170.69	2730.97
Sertad4	37.3111	-1.70748	0.391129	-4.36552	1.26822e-05	0.000278481	26.0084	5.9775	25.8183	61.303	291.626	48.0582
Pitpnm1	95.0399	-0.797074	0.182708	-4.36256	1.28547e-05	0.000281836	44.1113	65.8529	63.1704	97.5856	108.886	107.798
B3galnt1	79.6308	1.27363	0.292287	4.35746	1.31579e-05	0.000288042	92.7816	136.699	116.491	49.3972	22.166	49.349
Mup8	55268.9	1.37539	0.315924	4.35354	1.33957e-05	0.000292798	126000	82351	85412.7	25987.1	26300.2	36970.1
Rab6a	973.803	0.391954	0.0901187	4.34931	1.36568e-05	0.000298048	1202.86	1035.79	1142.78	901.735	845.555	814.446
Paqr9	8066.97	-0.925182	0.212877	-4.34608	1.38593e-05	0.000302005	3630.56	3920.36	5543.09	9005.93	8724.09	8569.9
Endod1	153.221	-1.03723	0.238987	-4.34013	1.424e-05	0.000309829	98.476	82.6977	87.9128	196.482	230.954	170.52
Esrp2	2711.81	-0.466405	0.107484	-4.3393	1.42941e-05	0.000310531	1928.35	2089.11	2272.34	2904.62	2993.17	2839.93
Prkca	329.224	-0.7959	0.183439	-4.33876	1.43286e-05	0.000310808	249.956	258.845	204.551	451.84	391.035	444.509
Ctsz	6118.83	0.533312	0.123092	4.33264	1.47332e-05	0.000319101	5856.06	7028.07	6781.76	4505.21	4599.16	4353.22
Alcam	1088.69	-0.52036	0.120201	-4.3291	1.49723e-05	0.000323396	774.853	1076.79	1018.44	1385.71	1579.11	1184.04
Eci1	3031.85	-0.360941	0.0833805	-4.32884	1.49894e-05	0.000323396	2412.02	2236.65	2428.43	3015.2	2937.49	3160.7
Flot2	781.822	-0.421907	0.0974675	-4.3287	1.49995e-05	0.000323396	551.128	598.727	599.754	773.604	766.276	817.45
Itm2b	22850.2	-0.480434	0.1111	-4.32436	1.52979e-05	0.000329331	20009.7	20496.2	20946.8	28909.5	30455.9	26964.5
Unc79	39.8185	-1.45353	0.336351	-4.32146	1.54999e-05	0.000333177	8.16215	4.7656	6.48803	34.5999	23.2431	36.9316
Ivns1abp	2335.28	0.564907	0.130755	4.32035	1.55784e-05	0.000334362	3338.21	3174.29	2998.1	2191.29	1981.57	2184.82
Dntt	30.2178	1.47952	0.342635	4.31805	1.57414e-05	0.000337353	29.9908	43.8218	50.5791	7.22477	8.21085	14.246
Eef1b2	6913.17	-0.492177	0.114094	-4.31379	1.60478e-05	0.000342889	5762.76	5983.62	5531.78	7594.93	8904.87	7991.18
Tff3	31.0051	1.64878	0.382205	4.31385	1.60436e-05	0.000342889	19.7171	51.4917	61.3888	0	5.23896	12.164
Gchfr	2219.73	0.519	0.120333	4.31302	1.61041e-05	0.000343579	2509.12	3063.27	2847.29	1763.75	2081.9	1981.79
2510009E07Rik	391.19	-0.616427	0.142956	-4.31199	1.61791e-05	0.000344662	324.72	371.628	291.547	502.129	538.598	504.597
Pm20d2	278.045	-0.673021	0.156479	-4.30104	1.70001e-05	0.000361613	162.356	214.21	214.613	320.308	347.442	293.901
Lpin1	14616.6	1.42306	0.330967	4.29969	1.71035e-05	0.000363272	41477	41476.7	34513.8	14996.3	6458.11	12313.4
Amigo2	375.009	-0.79108	0.184035	-4.29853	1.71937e-05	0.000364207	268.506	340.628	315.412	490.618	611.168	555.156
F9	7140.04	0.532464	0.123873	4.29846	1.71986e-05	0.000364207	6858.79	6168.15	6803.69	4724.42	4388.53	4459.41
Elovl3	10665.9	1.35331	0.314889	4.29774	1.72547e-05	0.000364854	4636.17	6731.28	5365.68	1547.19	1574.32	1740.07
Spp1	1705.94	-0.598481	0.139299	-4.29636	1.73625e-05	0.000366591	1144.27	1313.64	1147.19	2185.11	1858.05	1489.37
Eci2	10132	-0.549613	0.12803	-4.29286	1.76385e-05	0.000371857	8069.71	8622.65	7874.81	13078.1	11430.1	11840.9
Slc17a3	1634.31	0.512403	0.119371	4.29254	1.7664e-05	0.000371857	1851.08	1582.02	1774.49	1277.96	1191.52	1142.57
Vtn	76546.2	-0.460008	0.107174	-4.29217	1.76932e-05	0.000371921	62506.9	66231	64958.3	88721.1	91620.3	87749.6
Rps4x	12336.4	-0.408824	0.0953346	-4.28831	1.80041e-05	0.000377901	9999.69	11370.7	10079.6	13421.1	14673.2	13848.9
C8a	20690.4	0.578996	0.135093	4.28591	1.81995e-05	0.000381441	26300	25480.7	25480.5	17366.2	15655.6	18053.5
Cib2	127.907	0.849097	0.198157	4.28496	1.82771e-05	0.000382506	188.927	158.518	141.853	96.7682	75.7532	87.5684
Acsl5	10631.8	0.582483	0.135954	4.28441	1.83227e-05	0.000382898	10971.7	12237.8	11224.7	8163.54	7729.23	6803.52
Pde6c	23.3617	1.57846	0.368682	4.28136	1.85757e-05	0.000387618	51.9219	30.1729	31.934	4.68082	8.58591	8.12992
Cnnm1	11.3545	-1.51237	0.353948	-4.27285	1.92987e-05	0.000401972	4.56961	4.09145	4.00622	15.6028	22.5394	18.316
Usp18	215.692	-1.03832	0.243018	-4.27261	1.93199e-05	0.000401972	96.7802	144.99	78.0804	207.387	281.778	240.887
Nxn	137.646	-0.820525	0.192093	-4.27151	1.94153e-05	0.000403369	94.9467	109.16	68.9561	139.979	213.152	158.952
Rgs4	52.4638	1.27092	0.297866	4.26676	1.98335e-05	0.000411459	74.4781	95.1882	80.2133	26.4711	25.4791	35.4198
Odf3b	205.799	0.727931	0.170717	4.26397	2.0083e-05	0.000416031	205.709	221.418	196.365	109.789	121.41	139.714
Lrpap1	2010.32	-0.398288	0.093437	-4.26263	2.02033e-05	0.000417461	1549.6	1832.73	1674.45	2275.26	2215.46	2207.84
Slc25a15	11730.8	0.567004	0.13302	4.26255	2.02106e-05	0.000417461	15965.3	14502.7	13078.1	9607.15	9869.8	9568.67
Zfp467	581.764	-0.78384	0.183914	-4.26198	2.02623e-05	0.000417924	249.991	508.257	370.751	629.064	634.299	761.427
Rd3	59.9004	1.25239	0.293878	4.26161	2.02963e-05	0.000418023	105.754	100.643	108.351	31.2919	33.1389	49.279
Paox	448.427	0.556207	0.130539	4.26086	2.03643e-05	0.000418818	537.279	542.978	540.439	355.188	344.351	392.685
Cul9	339.091	-0.667224	0.156634	-4.25977	2.04638e-05	0.000420259	181.374	269.156	232.05	362.245	405.647	345.834
Hsd3b3	1899.18	0.623212	0.146622	4.25047	2.1332e-05	0.000437459	2564.3	2649.42	2572.6	1621.65	1649.94	1705.84
Pls3	2228.53	-0.410399	0.0965926	-4.24877	2.14951e-05	0.000440172	1449.82	1538.89	1574.94	2030.47	2069.63	1989.81
Prob1	239.823	0.985874	0.23242	4.24178	2.21757e-05	0.000453459	171.999	353.396	240.525	157.595	78.4396	124.296
Ell2	1532.48	0.660564	0.155902	4.23704	2.26482e-05	0.000461796	1800.53	1566.58	1508.4	1005.28	861.031	1160.79
Exo5	99.5935	-0.837648	0.197685	-4.23728	2.26247e-05	0.000461796	86.0603	70.9465	56.1382	125.607	144.466	129.493
Dera	1419.93	0.577437	0.136381	4.234	2.29575e-05	0.000467437	1775.75	1590.35	1666.07	1048.79	1108.27	1173.49
4931406C07Rik	4815.73	0.461749	0.109099	4.23236	2.31249e-05	0.000470174	6028.34	5129.84	5009.01	3916.12	3915.98	3831.19
Cpt2	8767.82	-0.468584	0.110759	-4.23068	2.32981e-05	0.000472349	5613.32	5402.61	5442.66	7984.68	6934.28	8015.23
Nnt	3241.95	-0.351416	0.083061	-4.23081	2.32846e-05	0.000472349	2524.51	2847.13	2649.84	3298.1	3508.98	3462.41
Lmbr1l	457.427	0.711746	0.168476	4.22462	2.39348e-05	0.00048457	596.457	561.553	441.499	308.735	330.968	314.612
Gdi1	1766.77	-0.417142	0.098759	-4.22383	2.4018e-05	0.000485566	1625.59	1532.54	1549.82	2126.29	2093.14	2095.15
Chpf2	993.61	-0.658151	0.15594	-4.22053	2.43725e-05	0.00049139	447.441	661.501	517.438	865.469	920.337	842.014
Cyp2a4	3089.44	-1.27105	0.30116	-4.22051	2.4375e-05	0.00049139	3055.68	2306.05	2261.86	5699.97	10971.2	5181.33
Hax1	1701.42	0.412166	0.0977096	4.21827	2.46184e-05	0.000495597	1969.2	1989.84	2027.85	1518.5	1493.98	1463.57
Ccdc117	1161.03	0.682076	0.161935	4.21203	2.53089e-05	0.000508781	2055.31	1218.11	1553.26	915.913	1218.6	801.263
Tnik	71.8481	-1.05168	0.249719	-4.21145	2.53735e-05	0.000509362	51.7066	36.0063	40.5156	92.9677	104.56	91.2725
Ube2u	83.0434	1.12876	0.268248	4.20789	2.57769e-05	0.000516732	74.4315	81.1551	78.2825	32.9541	19.5112	41.786
Rpl10a	5738.61	-0.40067	0.0952263	-4.20756	2.58141e-05	0.000516753	4751.67	5008.96	4853.87	5983.57	7002.15	6390.49
Rnf217	525.223	0.636815	0.151372	4.20696	2.58832e-05	0.00051741	664.575	607.024	693.218	396.831	513.682	323.151
Lgals8	3263.29	0.661421	0.157237	4.20654	2.59314e-05	0.000517649	3599.21	3334.21	2988.34	2211.31	1799.11	2139.1
Evi5	3775.71	-0.519374	0.123491	-4.20577	2.60198e-05	0.000518687	2082.06	2525.27	2304.67	3338.36	3300.77	3367.18
Bok	158.45	0.744792	0.177195	4.20323	2.63135e-05	0.00052381	112.403	132.35	122.689	64.5457	68.9017	81.3401
Ephb4	533.204	-0.588929	0.140216	-4.20015	2.66734e-05	0.00053021	355.329	518.819	446.818	653.966	658.742	707.748
Ptk6	15.8068	1.6412	0.390776	4.19985	2.67092e-05	0.00053021	20.4108	13.6826	8.40414	2.32674	0	0
Asap3	229.038	-1.06943	0.254693	-4.1989	2.6822e-05	0.00053171	53.6746	152.851	109.925	220.585	225.807	299.586
Fmo4	129.467	1.25459	0.298946	4.1967	2.70834e-05	0.00053543	89.1888	180.222	223.15	65.2966	42.8695	61.823
Nup62	265.93	0.572877	0.136507	4.19669	2.70847e-05	0.00053543	303.373	249.825	351.054	213.5	201.098	179.291
Rgn	19567.1	-0.391795	0.0933779	-4.1958	2.71907e-05	0.000536782	19147.4	18164.6	19168.6	22704.3	26213	25480.7
F2	56741	-0.453941	0.108386	-4.18819	2.81187e-05	0.000554335	42342.7	47672.9	49588.9	64958.3	62506.6	64957.7
Slc25a21	186.427	0.539336	0.129411	4.16761	3.07803e-05	0.000605969	205.195	197.89	198.724	134.398	131.103	145.882
Pisd-ps1	1994.87	-0.839616	0.201529	-4.16623	3.09683e-05	0.000608829	1261.03	1217.84	1155.24	1981.38	2508.03	2315.8
C4a	3240.58	1.12049	0.269015	4.16516	3.11134e-05	0.000610841	4278.98	4242.8	4400.9	1552.66	1681.07	2018.64
1810055G02Rik	585.159	1.21915	0.292787	4.16396	3.12778e-05	0.000613226	1224.71	1118.1	971.019	574.147	197.345	438.496
Apbb2	239.935	0.716922	0.172235	4.16247	3.1482e-05	0.000616383	308.253	356.739	329.655	190.959	249.037	144.741
Bag3	777.873	0.962061	0.231201	4.16115	3.16648e-05	0.000619111	1952.72	775.059	1294.79	711.99	563.582	650.642
Gm10639	142.046	1.00569	0.241822	4.15882	3.19892e-05	0.000624598	213.67	176.579	168.622	70.0378	106.658	79.0845
Nampt	1238.91	0.636799	0.153218	4.15615	3.23649e-05	0.000631071	2188.94	1332.82	1457.81	1151.33	1060.28	930.76
Rbfox2	1219.18	-0.55352	0.133192	-4.15579	3.24169e-05	0.000631223	867.563	1151.29	1073.61	1424.62	1807.41	1358.25
Shf	127.797	0.87874	0.211486	4.15508	3.25177e-05	0.000632322	99.1841	166.759	156.53	65.4584	88.4498	63.6374
Cryl1	566.806	0.540477	0.13012	4.15368	3.27172e-05	0.000635338	675.057	643.472	571.601	421.634	405.27	464.955
Mrpl50	1576.15	-0.414703	0.0998537	-4.15311	3.27987e-05	0.000635749	1361.51	1241.16	1230.2	1653.04	1732.18	1751.55
Tnfaip8l1	754.23	0.702586	0.169179	4.15291	3.28275e-05	0.000635749	624.883	762.022	671.32	463.848	294.479	478.275
Serpind1	24677.4	-0.412916	0.0995766	-4.14672	3.3727e-05	0.000652284	18720.3	20246.5	20838.8	28102.7	25072.6	26825.4
Cyp2d34	399.251	0.634349	0.153013	4.1457	3.3877e-05	0.000653103	412.947	460.076	395.745	277.507	264.293	261.874
Parp10	681.193	-0.586662	0.141507	-4.14582	3.38601e-05	0.000653103	515.598	549.626	517.552	796.446	800.61	817.333
Wee1	151.516	-0.769549	0.185635	-4.1455	3.39066e-05	0.000653103	149.796	228.108	181.903	381.232	300.632	302.916
Cadm1	399.553	-0.488981	0.117988	-4.14432	3.40829e-05	0.000655613	282.872	278.597	259.314	403.816	428.538	325.551
Zfp710	304.782	-0.656255	0.15845	-4.14171	3.4472e-05	0.000662206	204.888	286.144	258.448	419.412	399.388	389.566
Gcat	1800.54	0.607773	0.146774	4.14089	3.45968e-05	0.00066371	2038.63	2156.16	1945.92	1184.93	1373.05	1411.31
Svil	475.482	-0.952258	0.230051	-4.13934	3.483e-05	0.000667287	296.375	352.84	298.069	527.32	841.774	597.088
Yipf2	1132.31	-0.384122	0.0928215	-4.13829	3.49908e-05	0.000669468	1019.42	1033.39	968.005	1330.17	1263.61	1373.44
Gm3776	110.474	1.13433	0.274216	4.13662	3.52464e-05	0.000673455	158.053	155.584	135.939	45.6944	79.4702	54.0507
Cldn3	1711.68	-0.606749	0.146949	-4.12897	3.64395e-05	0.000695323	1049.12	1505.55	1624.33	1949.13	2089.25	2429.99
Rasgrp2	290.176	0.546588	0.132428	4.12744	3.66821e-05	0.000698488	336.305	386.693	314.248	224.711	226.095	260.429
Tcf7l1	272.525	-0.644608	0.156181	-4.12731	3.67033e-05	0.000698488	155.245	231.78	179.942	318.616	287.996	309.902
Swt1	456.967	0.74072	0.179781	4.12013	3.78666e-05	0.000719667	761.015	454.218	575.562	385.253	328.513	323.109
Hist1h4i	65.6217	1.26175	0.30647	4.11704	3.83772e-05	0.00072729	93.1598	45.7938	95.4308	21.6819	30.2454	23.734
Sipa1l2	235.117	-1.1032	0.267977	-4.11678	3.84206e-05	0.00072729	94.0616	330.326	241.773	349.297	698.864	558.81
Slc25a20	3624.25	-0.332654	0.080803	-4.11685	3.84087e-05	0.00072729	2599.4	2506.77	2616.88	3525.2	3010.37	3209.16
Tmem183a	4034.17	0.338939	0.0823781	4.11443	3.88143e-05	0.000732892	4790.93	4691.9	4369.8	3473.26	3731.74	3725.05
Ugt1a9	1427.23	-0.881559	0.214262	-4.1144	3.88192e-05	0.000732892	839.09	669.758	755.893	1367.47	1623.43	1417.21
Mfsd1	1255.87	0.411961	0.100198	4.11145	3.93175e-05	0.000741319	1461.65	1279.43	1436.01	1115.29	955.428	1051.26
Rps9	10333.4	-0.449629	0.109377	-4.1108	3.94283e-05	0.000742428	8805.2	10698.1	9270.83	12674.6	13949.2	12929.1
Sgtb	43.5078	-1.05881	0.257697	-4.10873	3.97846e-05	0.00074815	20.6058	32.7832	27.3513	54.0012	59.0652	77.7981
Eepd1	267.52	-0.724045	0.176269	-4.10761	3.99777e-05	0.000750791	165.494	226.249	211.992	277.138	399.213	352.786
Ldhd	5418.72	0.427818	0.104316	4.10119	4.11033e-05	0.000770916	6135.7	6270.43	6109.26	4212.94	4730.1	4752.13
Rab3gap1	738.805	0.501565	0.12241	4.09742	4.17789e-05	0.00078256	924.675	800.43	938.256	657.418	542.408	664.94
Laptm4a	7046.23	-0.336945	0.0822426	-4.09697	4.1859e-05	0.000783031	5506.57	6247.63	5976.88	7469.08	7874.91	7109.51
Fam47e	573.432	1.22339	0.298728	4.09533	4.21576e-05	0.000787587	992.79	944.146	937.358	438.656	198.185	403.058
Sec16b	3461.77	0.554656	0.135542	4.09214	4.27403e-05	0.000797428	3822.45	3723.48	3978.25	2603.76	2377.95	2770.17
Magee1	122.473	-0.867438	0.212071	-4.09032	4.30784e-05	0.000801959	71.5514	106.981	94.4933	142.841	218.14	167.012
Srr	4198.32	0.318163	0.0777862	4.09022	4.30956e-05	0.000801959	4818.39	4396.24	4479.83	3751.26	3627.27	3576.13
Marveld2	537.805	-0.715295	0.1749	-4.08974	4.31854e-05	0.000802586	306.294	515.585	419.432	656.507	752.277	693.107
Ptgds	85.2738	1.18473	0.290078	4.08417	4.42337e-05	0.000820998	99.059	112.213	88.5341	48.8804	38.1269	21.393
Bckdha	8890.47	-0.440037	0.107793	-4.08223	4.4606e-05	0.000826419	6263.58	8686.39	7783.73	9687.13	10689.2	10661.2
Foxo3	511.067	0.925063	0.226618	4.08204	4.46416e-05	0.000826419	947.973	1063.51	1021.78	514.668	452.162	536.863
Rhot2	1706.94	-0.331764	0.0812952	-4.08098	4.48467e-05	0.000829142	1324.57	1565.89	1487.21	1813.13	1962.12	1748.43
Rspry1	416.936	0.510859	0.12528	4.07775	4.54745e-05	0.000839661	513.749	402.717	524	331.798	339.787	324.72
Abhd3	1164.35	0.378279	0.0929072	4.07158	4.66953e-05	0.000861088	1263.72	1079.56	1212.68	901.243	920.36	899.462
Ncrna00085	35.5994	-1.43778	0.353435	-4.06804	4.74109e-05	0.000873156	6.98834	15.5976	5.68872	31.1791	59.921	48.8066
Abhd6	732.254	-0.619962	0.152443	-4.06683	4.76566e-05	0.000876551	483.083	430.277	491.561	783.799	639.365	773.824
Rps26	4726.33	-0.536642	0.132111	-4.06205	4.86438e-05	0.000892408	3620.44	4054.73	3776.08	5280.17	5999.26	5522.06
Tex261	1777.39	-0.502676	0.123744	-4.06221	4.86103e-05	0.000892408	1424.15	1369.49	1331.87	1924.07	2010.87	1965.86
Fgd6	710.436	0.600768	0.147955	4.06049	4.89708e-05	0.000897254	1011.3	993.629	908.55	639.438	590.293	663.248
Mup5	6223.81	1.33453	0.328776	4.05908	4.92672e-05	0.000901527	12277.8	7908.72	8514.32	2501.09	2552.67	3604.22
H1f0	4090.75	-0.543278	0.133892	-4.05759	4.95812e-05	0.00090611	2758.61	3379.34	3150.81	4350.52	4415.9	4936.9
Sestd1	132.397	-0.772443	0.190598	-4.05273	5.06232e-05	0.00092397	86.1001	118.857	94.1145	166.671	199.286	168.187
Impg2	96.5354	0.857795	0.211683	4.05227	5.07233e-05	0.000924615	115.577	106.699	97.351	52.5238	62.6676	51.36
Tmem229a	56.2561	-1.01771	0.251212	-4.0512	5.09553e-05	0.00092766	28.7609	37.2061	36.0404	76.3642	84.4887	66.5335
Lrrc45	212.909	-0.625802	0.154651	-4.04654	5.19792e-05	0.000945094	153.583	182.244	166.125	248.191	276.949	266.669
Rnf13	4524.98	0.401726	0.0993371	4.04406	5.25328e-05	0.000953944	4857.08	4429.22	4598.53	3549.25	3587.22	3319.52
Zfp36	1851.89	0.794791	0.196658	4.04149	5.31121e-05	0.000963239	1991.27	3284.8	2920.6	1800.32	1549.78	1188.37
Ahsg	401075	-0.56663	0.14027	-4.03958	5.3548e-05	0.000967457	408806	334844	408806	695691	564089	469984
Pid1	2884.44	-0.559376	0.138456	-4.0401	5.34283e-05	0.000967457	1567.75	2328.5	2108.12	2844.68	3150.35	2973.03
Psap	12334.4	-0.610492	0.151121	-4.03977	5.35032e-05	0.000967457	8304.61	9591.43	9935.74	14650.1	13750.1	14821.5
3230401D17Rik	925.865	0.480902	0.119167	4.03552	5.44815e-05	0.000983078	1016.84	990.601	1004.39	689.616	835.511	606.819
Actn1	811.524	-0.704604	0.174837	-4.03007	5.57607e-05	0.00100489	648.876	867.347	735.403	1219.21	1383.69	1167.19
5930403L14Rik	15.385	-1.47581	0.36629	-4.02909	5.59936e-05	0.00100782	3.28869	1.90399	11.5664	27.1937	17.3707	27.0602
Dak	8001.64	0.701447	0.174538	4.01887	5.84777e-05	0.0010512	13898.1	12278.2	13456.7	10106.2	8058.58	5568.09
Lurap1l	1878.52	0.545026	0.135644	4.01806	5.86787e-05	0.00105349	1976.17	2211.41	1981.14	1267.16	1622.88	1286.75
Nabp1	268.758	0.75254	0.187308	4.01767	5.87767e-05	0.00105392	544.902	288.654	350.817	231.219	216.929	231.548
Abcb10	1215.46	0.472453	0.11776	4.012	6.02056e-05	0.00107819	1437.79	1673.36	1395.53	1077.08	1123.84	1024.85
Hmgb3	256.265	-0.487475	0.121563	-4.01005	6.0705e-05	0.00108577	157.146	188.495	176.979	231.537	240.691	275.309
Zfp259	1095.4	0.60559	0.15109	4.00815	6.11955e-05	0.00109317	1878.9	1290.11	1463.27	982.097	1027.7	982.79
4930404H11Rik	36.8829	1.4269	0.356239	4.00545	6.19006e-05	0.00110438	52.9512	30.3273	42.0852	5.92439	7.74245	13.7845
P4ha1	253.485	0.915477	0.228583	4.005	6.20163e-05	0.00110507	463.77	238.965	405.996	192.34	205.729	150.268
Fam175a	194.159	-0.580283	0.145131	-3.99832	6.37924e-05	0.00113425	153.105	145.863	161.674	232.227	225.75	238.869
Scara3	155.208	-0.750438	0.187692	-3.99825	6.38129e-05	0.00113425	79.4977	104.475	95.4336	190.974	172.138	121.762
Rpl6	14193.9	-0.394461	0.0987558	-3.9943	6.48844e-05	0.00115186	12674.2	13586.7	12136.8	16106.1	18243.4	16355.9
Gas2	687.424	0.649614	0.162862	3.98874	6.64259e-05	0.00117776	697.923	750.265	801.972	410.933	543.95	447.646
Gm11992	20.9923	1.41333	0.354403	3.9879	6.66602e-05	0.00118045	31.4472	28.4896	16.5485	5.00694	2.18418	10.8919
Ogt	2802.88	-0.633271	0.158859	-3.98636	6.70938e-05	0.00118665	2068.01	2116.89	2030.04	3244.2	3630.73	2954.87
Gsta1	185.972	0.859149	0.21573	3.98253	6.8186e-05	0.00120448	266.276	273.784	222.79	108.234	142.005	152.804
Nicn1	727.295	-0.476653	0.119706	-3.98186	6.83793e-05	0.0012064	434.821	498.455	528.526	603.863	735.2	714.519
Smim6	52.5485	-1.20329	0.302414	-3.97894	6.92236e-05	0.00121979	33.6751	33.3945	29.6573	72.5175	118.228	75.1487
Tmem110	201.783	-0.505196	0.12698	-3.97854	6.93403e-05	0.00122034	161.892	168.671	170.932	245.473	221.852	252.842
Fuz	301.676	-0.539667	0.135713	-3.97654	6.99253e-05	0.00122912	200.626	261.261	239.443	341.135	316.041	384.169
Gpd2	862.352	-0.768185	0.193258	-3.97491	7.04062e-05	0.00123605	766.625	680.245	584.197	1331.85	1236.57	1019.52
Selp	252.544	0.687569	0.17309	3.97233	7.11745e-05	0.001248	291.551	338.359	216.247	175.293	189.356	149.227
Rtp3	1027.19	0.809283	0.203806	3.97086	7.16151e-05	0.00125419	1203.24	1386.29	1199.97	653.598	491.889	931.207
Hspa1a	256.561	1.07089	0.269773	3.9696	7.1992e-05	0.00125924	517.922	258.24	473.488	165.273	222.786	141.083
Fads1	7814.54	0.469687	0.118373	3.96785	7.25235e-05	0.00126699	10738.8	11841.4	11173.2	8213.74	7662.31	8313.26
Galnt2	742.893	-0.402895	0.101556	-3.96721	7.27192e-05	0.00126885	572.655	578.119	653.093	826.904	712.331	856.845
Maml3	171.226	-0.766335	0.193222	-3.96609	7.306e-05	0.00127324	118.241	134.54	103.017	237.943	196.725	198.48
Aass	7326.81	0.752531	0.189773	3.96542	7.32677e-05	0.00127375	8622.82	7416.14	8249.43	4706.2	4109.31	5105.8
Rpl12	6477.44	-0.506848	0.127813	-3.96554	7.32301e-05	0.00127375	5471.8	5958.99	5740.98	7472.51	9305.66	7863.22
Hsd17b12	4326.86	0.444731	0.112163	3.96504	7.33847e-05	0.00127423	5959.34	4479.44	4391.95	3690.67	3501.2	3633.46
Nmnat3	137.228	-0.798285	0.20143	-3.96309	7.39847e-05	0.00128309	78.8848	99.809	87.3366	160.478	149.697	177.879
Slc3a2	1649.98	-0.373754	0.0944324	-3.9579	7.56117e-05	0.00130972	1288.08	1380.48	1369.34	1781.24	1854.95	1608.35
Rps6	12775.3	-0.430761	0.108904	-3.95543	7.63964e-05	0.0013217	11269.2	12005	11042.9	15066.7	16106.2	15366.4
Mical3	953.527	-0.531228	0.134351	-3.95402	7.68478e-05	0.0013279	812.444	1061.27	950.346	1587.07	1324.76	1213.36
Marc1	13815.4	0.374825	0.0948189	3.95306	7.71581e-05	0.00133165	12847	15118.7	13603.4	11148.1	10330.3	10457.1
Glyctk	8731.84	0.82034	0.207769	3.94833	7.86985e-05	0.0013566	11148.2	15777.6	14787	8403.66	5404.3	8758.21
F11r	2125.12	-0.355089	0.0899424	-3.94796	7.88192e-05	0.00135704	1723.17	1949.75	1794.8	2352.37	2444.7	2221.95
Hnf4g	13.6383	-1.49816	0.379573	-3.94697	7.91467e-05	0.00136104	2.17631	0	5.36327	21.9601	15.1722	16.8927
Aph1c	66.6288	-1.2437	0.315382	-3.94346	8.0314e-05	0.00137872	27.7564	40.3114	17.0151	56.246	112.103	95.3514
Eif4ebp3	2821.86	1.34785	0.341808	3.9433	8.03683e-05	0.00137872	5567.59	3439.26	4093.77	1331.77	645.414	1780.69
C730002L08Rik	11.2184	1.50374	0.38181	3.93845	8.20092e-05	0.00140518	19.0513	10.763	16.6764	4.07148	1.88238	0
Tmem63a	325.292	-0.509168	0.129343	-3.93658	8.26521e-05	0.0014145	266.864	247.046	262.259	339.16	373.125	404.904
Ada	75.7015	0.932597	0.237006	3.93492	8.32259e-05	0.00142261	82.7016	129.64	100.83	47.7502	50.887	57.0892
Bbs4	130.096	0.925924	0.235428	3.93293	8.39159e-05	0.00143098	200.758	111.232	134.802	83.283	48.244	87.6826
Lepr	691.624	-1.12109	0.285041	-3.93307	8.38668e-05	0.00143098	496.752	281.192	779.936	1048.48	1790.9	1031.59
Tpcn2	141.478	-0.7086	0.180223	-3.93179	8.43143e-05	0.00143606	91.9582	108.855	96.5892	159.377	158.471	191.805
Atp5b	23844.7	-0.315155	0.0801684	-3.93116	8.45357e-05	0.00143812	20742.5	20946.9	22472.8	24323.6	26825	28868.6
Bcl9	327.693	-0.644846	0.164075	-3.93019	8.48776e-05	0.00144221	184.437	288.948	229.985	401.189	353.82	379.626
Sox9	204.056	-0.982579	0.250326	-3.9252	8.6657e-05	0.00146895	82.6946	81.338	73.8598	205.027	101.446	215.898
Tuba8	47.0747	-1.33442	0.339945	-3.9254	8.6585e-05	0.00146895	5.43745	17.7727	17.5231	30.3249	84.0546	34.6212
Blcap	927.591	0.473086	0.120557	3.92418	8.70257e-05	0.00147293	793.004	755.751	863.519	539.329	639.24	537.378
Foxk2	355.711	0.662045	0.168718	3.92398	8.70983e-05	0.00147293	624.062	446.761	603.075	323.579	374.719	333.674
Rpl7a	15306.3	-0.415565	0.105957	-3.92202	8.78087e-05	0.00148319	13421.1	14787.2	13417	17471.8	19640.5	18720.2
Gpx1	42565.2	-0.322592	0.0822691	-3.92117	8.81188e-05	0.00148667	44246.3	39735.1	42342.6	47672.8	55446.7	55256.8
D130043K22Rik	76.2583	0.992362	0.253199	3.9193	8.88072e-05	0.00149123	81.3739	101.146	135.365	43.2407	60.2469	40.9909
Klhl26	200.65	-0.768521	0.196054	-3.91994	8.85715e-05	0.00149123	103.061	136.638	157.866	243.446	200.264	262.113
Rpl23	8854.18	-0.41578	0.106081	-3.91945	8.87504e-05	0.00149123	7310.6	7754.45	7063.85	9411.36	10576.2	9699.86
Slc6a9	812.469	-0.647623	0.165239	-3.91931	8.88031e-05	0.00149123	590.893	832.194	733.749	1164	1262.29	1027.14
Cpne2	125.432	0.584647	0.149323	3.91531	9.0288e-05	0.00151431	146.747	158.848	170.2	105.847	103.787	101.931
Fastkd5	351.146	0.592492	0.151413	3.91309	9.11225e-05	0.00152652	593.219	406.49	478.657	332.215	304.533	326.404
Ireb2	1945.27	0.517063	0.132228	3.9104	9.2142e-05	0.00154179	2971.35	2077.79	2325.58	1674.26	1729.74	1692.61
Mcm10	3614.91	1.17242	0.300049	3.90744	9.328e-05	0.001559	11335.2	6487.74	7469	3032.16	3641.61	2884.11
H2-Q10	21258.3	0.420275	0.107565	3.90715	9.339e-05	0.00155901	21927.6	25661.4	25617.1	17258.2	17453.2	19688.2
Lsm3	158.293	0.650485	0.1666	3.90446	9.44343e-05	0.0015746	221.501	182.052	178.243	111.446	124.721	127.716
Fdps	6634.85	0.857585	0.219663	3.90409	9.4581e-05	0.00157521	10464.2	12711.6	9760.92	6323.51	5415.52	5498.55
Neil2	32.072	-1.18502	0.303834	-3.90022	9.61053e-05	0.00159873	18.2994	22.3655	15.82	47.6535	52.0414	60.5853
3110070M22Rik	21.1823	-1.37592	0.352829	-3.89967	9.63243e-05	0.00160051	5.26637	2.23359	6.97541	25.5914	22.2598	17.2991
Tmem41b	652.493	0.579288	0.148632	3.89748	9.72e-05	0.00161318	993.325	652.259	711.255	537.586	522.751	490.473
Rnase4	35566.6	-0.391125	0.100377	-3.89656	9.7568e-05	0.00161741	34514.2	37976.4	34717.6	44634.1	51975.1	44634.3
Dgkz	1145.96	0.437098	0.112223	3.89489	9.82433e-05	0.00162525	1358.76	1495.69	1535.52	1019.18	1211.7	985.915
Rnh1	4023.63	-0.268363	0.0689023	-3.89483	9.82687e-05	0.00162525	3609.04	3737.55	3732.13	4433.39	4464.73	4466.14
Ubtd2	42.0141	-0.873042	0.224325	-3.89186	9.94805e-05	0.00164338	27.4292	25.1408	21.6202	47.8479	57.6029	38.6169
Ano8	82.4296	-0.731482	0.188402	-3.88256	0.000103361	0.00170552	49.2077	47.8533	77.2483	83.8134	97.7385	113.893
Fbp1	38731.1	-0.37526	0.0966944	-3.88089	0.000104076	0.00171533	31012.5	34828.4	33432.1	42707.4	42343.3	44246.5
Thap1	143.683	0.57255	0.147634	3.87818	0.000105241	0.00173253	207.765	181.324	166.764	129.918	121.878	115.612
Glt25d1	1105.97	0.465231	0.120067	3.87475	0.000106734	0.00175306	1189.39	1055.9	1136.68	871.094	702.751	857.25
Tmtc2	636.566	0.77024	0.198781	3.87482	0.000106704	0.00175306	1535.62	744.919	849.198	576.967	633.258	554.619
Mvd	329.36	1.00308	0.258972	3.87329	0.000107374	0.00176155	720.55	505.74	533.17	291.068	247.626	262.094
Timd2	2463.46	0.510041	0.131716	3.87229	0.000107819	0.00176682	2540.31	2727.95	2965.1	1777.01	1937.38	2006.96
Rps3a1	16505.8	-0.398047	0.102804	-3.8719	0.000107989	0.00176758	13948.8	14650	13740.4	17926.4	20129.1	18012.3
D930015E06Rik	927.926	-0.886482	0.22906	-3.87008	0.000108799	0.0017788	376.075	794.01	603.147	874.088	1353.71	1276.8
Rpl19	9092.17	-0.370158	0.0957075	-3.8676	0.000109912	0.00179493	7793.62	7984.59	7862.7	9653.34	10898.3	10125.3
Fggy	2651.09	0.453874	0.117618	3.85888	0.000113909	0.00185809	2845.79	2865	2789.83	2083.54	2236.45	1834.46
Osbp2	40.3694	-1.25178	0.324611	-3.85625	0.000115141	0.00187603	18.1663	12.0023	10.8366	44.0228	45.4626	46.9091
Mtmr14	341.258	0.384054	0.0996009	3.85593	0.000115289	0.00187631	407.335	386.606	443.321	291.332	293.749	363.072
Plekhh3	335.585	-0.628237	0.162941	-3.8556	0.000115447	0.00187674	225.908	312.192	254.502	383.929	513.964	357.241
Atp8b1	911.961	-0.618285	0.160714	-3.84711	0.00011952	0.00194074	609.256	757.533	595.423	952.877	1078.27	1047.94
Fam135a	859.877	-0.459034	0.119361	-3.84577	0.000120176	0.00194918	666.392	646.249	713.729	1046.67	887.006	866.302
Znrf2	360.732	0.712729	0.185353	3.84525	0.000120432	0.00195111	498.761	442.488	503.562	311.182	188.847	357.061
Gys2	3715.86	0.478485	0.124547	3.84179	0.000122141	0.00197655	6392.77	6542.25	6128.58	4441.78	4916.32	4205.45
Scrn2	791.724	0.524741	0.136649	3.84005	0.000123009	0.00198834	762.395	1016.26	977.162	625.08	588.022	684.187
Ffar4	8.73358	-1.45365	0.378664	-3.83888	0.000123595	0.00199489	3.82634	6.7421	2.3487	23.4455	15.7065	26.5246
Ubfd1	814.943	0.639216	0.166519	3.83869	0.000123694	0.00199489	1582.39	891.244	1133.82	714.326	760.202	791.656
Smek1	1597.26	0.45604	0.118897	3.83559	0.000125263	0.00201792	1896.83	1670.71	1929.38	1462.85	1256.18	1251.91
Cyp2d11	2559.04	0.370912	0.0967284	3.83458	0.000125781	0.0020217	2537.02	2562.35	2604.16	1910.06	1962.39	2063.96
Hadha	17938.4	-0.419908	0.109499	-3.8348	0.000125666	0.0020217	12771.4	12431.7	12929.2	17452.6	16717.2	17145.8
Uba52	17851.5	-0.448904	0.117101	-3.83349	0.000126339	0.00202839	16281.6	18054.2	16328.7	21049.7	25366.2	23251.4
Trhde	25.1174	1.3226	0.345213	3.83125	0.000127496	0.00204466	63.6691	27.6755	45.9997	12.0201	8.57668	20.6688
Ddx17	6562.43	-0.599319	0.156633	-3.82627	0.0001301	0.00208408	5902.64	4837.56	5516.65	8954.08	8229.39	7885.42
Rapgef2	599.288	0.416316	0.108821	3.82568	0.000130409	0.00208669	749.247	752.768	780.96	572.141	561.836	565.902
Atpif1	447.58	-0.519886	0.13593	-3.82464	0.000130961	0.00209318	341.35	405.193	397.513	556.396	521.476	585.198
Commd10	125.15	0.635494	0.166251	3.8225	0.000132104	0.00210908	156.728	156.572	127.221	96.9314	86.3905	96.2543
Txnip	6906.46	-1.11274	0.291142	-3.82198	0.000132382	0.00211117	3501.05	4328.2	3353.19	9980.81	12826	5366.98
Lgals9	15390.4	0.33884	0.0887106	3.81961	0.000133664	0.00212923	16355.4	18095.6	16105.5	12989.3	13109.1	13766.2
Neurl1a	9.72406	-1.36133	0.356637	-3.81713	0.000135013	0.00214832	6.11354	4.03537	1.75752	18.4504	13.6194	14.5776
Vps37c	218.643	0.502568	0.131683	3.8165	0.000135356	0.00215138	348.817	261.272	342.102	220.795	207.707	235.458
Il1r1	1946.83	0.776878	0.203606	3.81559	0.000135858	0.00215696	2812.54	2222.91	1949.05	1143.88	1375.64	1389.97
Inmt	19879.9	-0.563033	0.14765	-3.81328	0.000137133	0.00217478	18907	22578	20742.4	30179.6	32658.5	30455.9
Cyp3a59	3861.1	-0.531814	0.13955	-3.81093	0.000138447	0.00219319	2374.2	3127.22	2852.5	3417.72	4521.72	4298.76
Pcx	5983.75	0.530168	0.139319	3.80541	0.000141568	0.00224013	5267.7	6313.72	6309.51	3987.15	3755.39	4496.02
Txndc12	1100.1	-0.332202	0.0873568	-3.80282	0.000143059	0.00226121	828.804	929.058	872.411	1083.7	1157.83	1084.2
Jph1	31.9148	1.07089	0.281627	3.8025	0.000143243	0.00226162	66.532	85.7731	74.0353	31.7192	44.937	17.9037
Agl	2032.59	-0.507426	0.133503	-3.80085	0.000144199	0.00227169	1539.32	2172.62	1953.11	2721.87	3011.81	2405.1
Kcnn2	601.296	0.591768	0.155693	3.80086	0.000144192	0.00227169	640.453	774.535	648.981	411.978	449.649	488.262
Evc	124.801	-0.765638	0.201485	-3.79998	0.000144709	0.00227721	51.022	106.1	100.185	157.211	159.699	141.217
Gm19522	124.792	1.02886	0.271106	3.79504	0.000147622	0.00232049	124.262	60.598	49.3834	36.7232	35.8537	25.4471
Arsg	207.827	0.914099	0.24094	3.79389	0.000148303	0.00232864	148.26	137.505	133.291	74.3748	56.3842	74.3505
Prepl	1197.46	0.383328	0.10109	3.79193	0.000149479	0.00234452	1263.35	1441.39	1353.54	1167.33	978.5	946.431
Ninl	39.6251	-1.02652	0.270776	-3.79102	0.000150029	0.00235056	17.6614	24.3551	26.3962	49.2655	68.6048	37.3813
Tcta	755.208	-0.476468	0.125904	-3.78436	0.000154104	0.00241177	596.267	479.434	543.307	697.85	770.599	803.49
Mlh3	423.178	-0.464208	0.122689	-3.78363	0.00015456	0.00241625	340.242	327.847	348.566	507.116	413.261	493.701
Fam114a1	320.513	0.525889	0.139017	3.78292	0.000154999	0.00242046	373.801	302.546	343.921	232.465	222.861	244.289
Tnfrsf19	144.535	-0.832084	0.220124	-3.78007	0.000156782	0.00244562	104.168	166.351	109.397	205.491	294.179	219.94
Leng8	1370.43	-0.650694	0.172171	-3.77935	0.000157238	0.00244833	907.753	893.012	984.651	1468.96	1499.18	1510.94
Mif	4502.32	-0.573381	0.151718	-3.77925	0.000157299	0.00244833	3602.43	4614.39	4242.77	5516.42	7328.33	5996.83
Bloc1s5	874.59	0.423086	0.112012	3.77715	0.00015863	0.00246638	751.341	871.717	791.64	564.879	643.135	583.837
Ciapin1	831.24	-0.515676	0.136698	-3.77237	0.000161701	0.00251138	843.201	775.476	779.448	1119.93	1079.37	1272.99
Pnpla2	1678.96	0.465441	0.123412	3.77144	0.000162309	0.00251281	1949.77	2207.74	2264.85	1592.59	1436.9	1584.02
Tbc1d2b	1588.89	-0.669731	0.177581	-3.77142	0.000162321	0.00251281	984.218	1770.7	1319.8	1980.4	2317.26	2369.18
Xdh	4298.93	-0.545314	0.144574	-3.77187	0.000162029	0.00251281	4083.27	4515.19	4091.84	6313.77	6765.57	5694.33
Snap29	929.019	0.4162	0.110577	3.76388	0.000167294	0.00258699	1164.23	1160.59	1203.55	857.98	889.924	880.204
Emp1	76.7146	1.06055	0.281823	3.76316	0.000167777	0.00259165	81.1034	108.762	108.609	54.6211	43.0174	23.942
Srms	31.653	1.3336	0.354632	3.76052	0.000169562	0.00261638	32.1564	18.3259	37.8839	5.25248	8.6739	3.23154
Pdgfc	122.113	-0.809582	0.215439	-3.75782	0.000171399	0.00263902	44.9188	58.2185	64.216	135.824	97.7071	73.5823
Peg3	363.726	-0.883214	0.235027	-3.75793	0.000171327	0.00263902	162.759	174.467	201.325	267.039	448.14	348.407
1700119H24Rik	7.34487	1.43732	0.382528	3.75743	0.000171665	0.00264027	23.3131	12.8551	6.89323	0.109864	0.111887	2.14722
Chmp3	2046.8	-0.330042	0.0878971	-3.75487	0.00017343	0.00266455	1732.91	1686.32	1837.11	2138.04	2342.5	2137.69
Rps18	14233.4	-0.489261	0.130398	-3.75206	0.000175387	0.00269172	11778.2	12847.7	12379.6	16716.9	19358.4	16385.6
Slc16a6	255.019	-0.655661	0.174876	-3.7493	0.000177329	0.0027186	183.113	174.688	173.471	316.088	259.588	282.651
Ankrd13c	365.584	0.480734	0.128256	3.74823	0.000178089	0.00272732	459.838	367.428	446.52	306.333	307.143	286.751
Acot3	1787.03	-1.43787	0.383673	-3.74764	0.000178503	0.00273068	154.429	341.421	1003.73	2751.58	3250.76	1890.38
Neb	515.393	1.09106	0.291153	3.74738	0.000178691	0.00273068	779.623	810.852	828.585	350.76	279.722	351.498
Slc40a1	4547.81	-0.60957	0.162691	-3.74679	0.000179113	0.00273421	3074.4	3538.76	3746.94	5188.77	6426.05	4505.6
Thrsp	8232.38	1.39968	0.373752	3.74495	0.000180426	0.00275131	29891.2	17689.7	18531.7	9870.19	2758.28	4426.78
Med12	424.592	-0.522535	0.139567	-3.74398	0.000181125	0.00275901	275.522	389.36	395.008	518.712	498.856	525.168
2610528J11Rik	181.927	0.986092	0.263524	3.74194	0.000182602	0.00277855	193.02	193.446	215.495	80.6445	95.7676	97.2474
Plekha5	401.234	-0.477188	0.127552	-3.74112	0.000183205	0.00278476	248.256	366.787	331.052	406.621	503.256	422.483
Mllt6	458.729	-0.432356	0.115587	-3.74054	0.000183624	0.00278815	310.389	374.687	397.558	447.043	508.127	516.944
Ikzf2	17.6923	-1.29339	0.345982	-3.73832	0.000185256	0.00280886	10.9369	5.19244	1.48883	29.0108	23.7381	8.9253
Rps3	9856	-0.416704	0.111473	-3.73815	0.000185381	0.00280886	8337.26	8864.34	8076.28	10689.3	11894.4	11370.8
Txndc11	1128.65	0.686536	0.183762	3.736	0.000186972	0.00282995	2626.42	1569.16	1767.35	1078.24	1275.14	1248.55
Wbscr27	197.924	0.477452	0.127807	3.73573	0.000187169	0.00282995	218.508	203.251	240.024	161.242	145.722	162.469
Alkbh6	208.992	-0.561817	0.150409	-3.73527	0.000187513	0.00283214	158.119	163.089	176.245	226.92	239.921	281.834
Dnajc22	2829.89	0.37585	0.10073	3.73127	0.000190518	0.00287449	3177.56	3306.75	3146.74	2601.15	2545.62	2236.17
Trim7	147.446	0.765359	0.205193	3.72994	0.000191523	0.0028866	167.097	167.536	171.379	107.368	77.564	100.342
Slc7a5	162.866	-0.686331	0.184064	-3.72876	0.000192425	0.00289714	143.469	188.222	121.515	225.68	267.392	271.544
2310040G24Rik	71.4639	-0.859432	0.230795	-3.72379	0.000196254	0.00295167	58.0964	52.7419	60.8336	83.8227	126.865	118.791
Rnf152	707.914	-1.00917	0.271138	-3.72198	0.000197667	0.0029698	284.654	668.668	464.224	1033.5	1037.79	1125.29
Zfp395	549.992	-0.907533	0.243887	-3.72112	0.000198341	0.00297678	263.626	542.488	468.629	874.321	652.759	1054.53
Ablim1	1174.63	-0.670566	0.180244	-3.72031	0.000198975	0.00298316	611.104	782.375	679.883	1012.02	1312.97	1072.98
Wdr85	149.402	-0.645111	0.173497	-3.71828	0.000200587	0.00300418	92.3296	97.3654	102.101	155.202	152.861	160.99
Uspl1	642.526	0.576516	0.155119	3.71661	0.000201912	0.00302085	954.687	555.558	789.826	551.445	459.705	501.257
Igf2bp2	46.4572	-1.05598	0.284186	-3.7158	0.00020256	0.00302738	21.7387	18.6492	22.8435	49.7459	59.6436	42.1295
Pknox2	98.6731	-1.18972	0.320369	-3.71358	0.000204351	0.00305095	45.7775	35.7422	19.1073	153.953	63.0543	77.3517
Cyp21a1	53.8518	1.26218	0.339934	3.71303	0.000204793	0.00305435	97.948	70.8968	65.3774	16.0095	26.6358	29.7812
Id2	3537.19	-0.782354	0.210901	-3.70958	0.000207601	0.003093	2868.83	1861.11	2833.91	4173.22	5227.73	4216.99
Fam25c	238.179	0.983356	0.265527	3.70341	0.000212722	0.00316261	278.062	410.339	339.02	143.788	114.22	215.182
Ly75	76.0373	-0.914504	0.246918	-3.70367	0.000212502	0.00316261	38.6883	63.5754	63.2481	120.244	98.9255	119.88
Nlk	283.055	-0.398045	0.107488	-3.70315	0.000212938	0.00316261	256.303	259.072	242.266	335.985	352.805	314.305
Brms1l	115.794	-0.639234	0.172701	-3.7014	0.000214412	0.00318119	99.3648	95.1098	106.935	156.739	163.303	157.528
1700066M21Rik	509.71	-0.51533	0.139353	-3.69801	0.000217295	0.00322061	308.593	371.115	319.59	393.015	558.75	498.708
Hnrnpd	797.171	-0.456895	0.123593	-3.69676	0.000218364	0.00323311	604.115	689.425	668.264	975.69	827.456	913.326
Mtnr1a	64.7592	1.26954	0.343526	3.69562	0.000219351	0.00324435	54.0483	62.9729	26.8853	17.1702	7.48232	15.1451
3110045C21Rik	41.4313	1.17285	0.317535	3.69359	0.000221108	0.00326696	86.22	43.2813	47.4948	28.6145	20.7535	10.8648
Tomm40l	3408.77	0.556302	0.150635	3.69306	0.000221573	0.00327043	1943.61	3308.23	2961.93	1907.37	1754.95	1838.51
Ficd	187.649	0.830027	0.225037	3.68841	0.000225659	0.00332731	410.862	194.789	259.657	149.516	139.331	171.872
Cyp2r1	316.9	0.598921	0.162463	3.68649	0.000227365	0.003349	385.454	451.307	406.623	262.885	288.454	254.043
Cfhr1	4015.69	-0.319517	0.0866879	-3.68583	0.000227957	0.00335426	3397.17	3004.79	3314.68	3954.21	4117.28	4082.66
Acbd3	366.81	0.456835	0.124088	3.68155	0.000231822	0.00340762	447.492	381.102	466.158	286.91	324.686	322.357
C730036E19Rik	848.633	0.878916	0.23879	3.68071	0.000232583	0.00341529	1230.44	1048.21	960.232	705.232	438.476	500.578
Baat	7237.44	0.365337	0.099343	3.67753	0.000235504	0.00344742	5597.29	6055.24	7090.48	5105.79	4450.04	4926.88
C6	11193.3	0.768413	0.208965	3.67723	0.000235779	0.00344742	14649.7	13147.2	12314.1	8805.12	5603.68	8113.76
Midn	886.556	-0.414759	0.112796	-3.67708	0.000235923	0.00344742	849.882	859.126	842.918	1039.72	1269.23	1113.84
Rpl18a	10894.6	-0.486109	0.132179	-3.67764	0.000235399	0.00344742	8076.57	10229.7	9266.86	12277.1	13664.4	13078.6
Rps20	5704.17	-0.437149	0.118887	-3.67702	0.000235979	0.00344742	4716.03	4997.13	4616.38	6110.83	7293.71	6139.93
Rpl8	10765.7	-0.423912	0.115321	-3.67593	0.000236983	0.00345854	8808.27	11173.5	9699.12	12136.5	14821.3	13133.7
Atg5	861.237	0.441959	0.120292	3.67405	0.000238733	0.00348052	863.523	686.483	784.216	546.089	532.336	628.478
H2-Q1	772.618	0.591047	0.160904	3.6733	0.00023944	0.00348728	840.618	937.866	856.807	547.895	563.65	607.236
Itpr2	1440.42	-0.444821	0.121109	-3.6729	0.000239811	0.00348912	1042.67	1344.5	1245.14	1656.27	1687.61	1642.05
Gm6568	63.3286	1.14968	0.31315	3.67134	0.00024128	0.00350692	208.947	71.6873	100.726	49.7044	48.9176	43.6932
2610301G19Rik	746.759	-0.443299	0.120773	-3.67052	0.000242058	0.00351465	509.541	616.782	525.859	743.964	683.891	853.393
Sepw1	2014.58	-0.448432	0.122292	-3.66691	0.000245504	0.00356105	1430.67	1776.93	1554.32	2021.71	2196.87	2343.61
Itga4	238.552	-0.782648	0.213543	-3.66507	0.000247274	0.00358309	118.321	96.7229	99.4643	208.316	174.6	186.685
Ccm2l	118.292	0.736742	0.201043	3.66461	0.000247718	0.00358588	164.187	202.089	190.288	101.724	118.154	102.813
Apoe	506615	-0.405865	0.110779	-3.66375	0.000248548	0.00359425	428644	469984	469984	564090	695691	564089
Kpna4	1018.8	0.334062	0.0912065	3.6627	0.000249573	0.00360543	1316.89	1068.51	1128.29	971.459	931.022	869.294
Cc2d2a	152.867	-0.724402	0.197803	-3.66225	0.000250013	0.00360812	115.933	77.5288	91.5154	141.92	183.362	159.274
Slain1	7.09462	-1.39733	0.381654	-3.66124	0.000251001	0.00361873	1.30092	1.75282	2.62959	8.83704	13.8643	13.8705
Rps11	7121.89	-0.437071	0.119553	-3.65588	0.000256296	0.00369134	6345.44	6458.27	5597	7729.59	8686.35	8692.42
Gm609	5.58624	-1.4312	0.391865	-3.65228	0.000259919	0.00373974	1.26004	0.11817	0	7.1326	5.23716	3.59212
Ugt2b35	6381.84	-0.822181	0.225215	-3.65065	0.000261574	0.00375977	5465.14	3144.28	3691.25	5628.25	11519.7	5879.61
Atg16l1	791.544	0.427809	0.117197	3.65034	0.000261897	0.00376062	931.759	809.289	939.377	689.261	616.277	671.116
Fra10ac1	323.038	0.490459	0.134424	3.64859	0.000263679	0.00377992	360.327	357.789	355.966	285.106	212.07	259.559
Gsta2	557.351	0.817622	0.224099	3.64849	0.00026379	0.00377992	767.018	675.322	638.96	303.594	455.016	358.17
Syvn1	2775.86	1.04659	0.286876	3.64825	0.000264036	0.00377992	10698.3	3776.24	5227.54	2258.5	2500.79	3649.63
Cidec	160.985	0.996558	0.273245	3.64712	0.0002652	0.00379278	229.298	149.312	145.683	86.1513	70.8537	76.5179
Adamts15	67.0845	-1.19101	0.326651	-3.64612	0.000266226	0.00380365	18.2611	38.1766	27.1747	72.9198	135.972	41.8679
Plekhg5	129.664	-0.771046	0.211518	-3.6453	0.000267078	0.00381014	60.1856	126.74	93.2764	133.2	195.447	178.185
Reep5	662.14	-0.486989	0.133598	-3.64517	0.000267214	0.00381014	548.771	623.415	533.975	782.211	850.085	788.667
Acot11	196.27	-0.848244	0.232812	-3.64347	0.000268986	0.00383157	143.51	147.907	124.66	273.991	186.717	344.021
Mafk	212.298	0.4697	0.12895	3.64249	0.000270017	0.00384243	305.525	318.786	284.82	203.249	228.482	221.054
P4ha2	150.898	-0.866042	0.237819	-3.6416	0.000270952	0.00385189	126.964	123.135	133.905	243.241	258.454	244.459
Mfsd7a	109.88	-0.788586	0.216861	-3.63636	0.000276515	0.00392706	94.4927	68.442	68.8294	147.714	148.653	119.901
Gtdc2	121.024	-0.670272	0.184414	-3.63461	0.000278399	0.00394989	76.2374	117.721	113.763	185.29	159.76	160.009
B4galt5	1388.96	0.641264	0.176511	3.633	0.000280145	0.00397072	2212.12	2083.34	2404.89	1272.22	1623.88	1293
Sept10	416.04	-0.513531	0.141419	-3.63129	0.000282013	0.00399322	237.783	347.24	251.805	378.439	483.957	357.05
Pde4d	287.762	-0.94689	0.260787	-3.6309	0.000282439	0.0039953	72.0996	118.041	106.515	161.325	311.198	168.592
Hexa	991.056	-0.538012	0.148232	-3.62952	0.00028395	0.00401269	825.669	825.294	817.251	1234.7	1151.04	1250.78
Cabyr	151.432	0.914992	0.252137	3.62894	0.000284586	0.0040177	246.577	213.007	198.71	139.756	91.2777	88.4538
Paqr7	941.74	-0.658606	0.181534	-3.62801	0.000285617	0.00402828	605.028	673.686	504.18	1108.61	798.296	992.409
Dhcr24	11231.6	0.649161	0.179048	3.62562	0.000288264	0.00406159	14619.4	17366.4	18164.5	11370.4	8834.68	10956.1
Rnf32	7.53373	-1.37866	0.38042	-3.62405	0.000290026	0.00408239	2.33061	5.06891	0	10.2598	16.3563	14.1245
Rin2	369.248	-0.731785	0.202041	-3.62197	0.000292372	0.00411135	240.692	223.851	234.455	385.284	398.074	425.193
Extl2	262.561	-0.459255	0.126853	-3.62038	0.000294173	0.00412855	181.728	206.115	194.871	274.507	270.223	266.821
Megf8	459.018	-0.568421	0.156999	-3.62053	0.000293999	0.00412855	283.561	429.233	436.783	524.416	568.732	646.368
1600002H07Rik	5932.41	-0.764304	0.21135	-3.6163	0.000298846	0.00418968	4206.01	4361.62	4029.93	8028.3	5493.26	8874.7
Pccb	6846.25	-0.248612	0.068752	-3.61606	0.000299116	0.00418968	5976.99	6676.81	6487.71	7507.68	7432.33	7843.95
1110008L16Rik	401.371	-0.425362	0.117646	-3.61561	0.000299636	0.00419285	350.041	348.505	305.726	456.986	400.676	514.554
Tctn2	47.3221	-0.990899	0.274206	-3.6137	0.00030186	0.00421983	25.9069	30.2439	35.2844	82.4192	64.3743	54.263
Fyco1	1663.19	-0.645339	0.178654	-3.61223	0.000303573	0.00423963	1241.44	1261.95	1317.36	2207.77	2013.16	1909.52
Disp1	92.0544	-0.846883	0.234868	-3.60579	0.000311202	0.00434192	57.6897	49.0774	64.739	99.8538	140.995	82.6632
Hyi	444.767	0.558188	0.155023	3.60068	0.000317381	0.00442381	487.076	595.565	529.345	357.528	359.479	361.102
Lpar6	575.367	-0.518203	0.14401	-3.59839	0.000320196	0.00445869	355.988	452.033	403.306	532.882	650.064	578.679
Mppe1	346.008	0.860714	0.239277	3.59714	0.00032173	0.00447569	328.139	330.181	329.161	179.158	139.286	187.489
Gm9992	110.501	0.754819	0.209932	3.59553	0.00032373	0.00449912	106.894	108.82	100.439	43.8535	67.499	71.9079
Tcf7l2	450.291	-0.751126	0.208951	-3.59474	0.000324711	0.00450837	237.264	418.582	323.221	514.186	633.496	581.116
Nacc2	1130.19	-0.400307	0.111383	-3.59395	0.000325699	0.00451768	803.314	1099.2	891.5	1167.7	1380.21	1172.1
Pxmp2	3723.78	0.51118	0.142263	3.5932	0.000326646	0.00452643	4274.11	4411.67	4032.27	2883.77	2635.53	3300.37
Cystm1	146.662	-0.542972	0.151403	-3.58626	0.000335452	0.00464395	82.4676	104.855	120.529	150.812	150.713	152.71
Tkt	2783.03	-0.457172	0.127551	-3.58422	0.000338081	0.00467581	2032.53	2694.78	2340.17	3192.04	3592.54	3006.43
Lin52	293.651	0.653607	0.182411	3.58316	0.000339468	0.00469045	491.388	406.634	377.904	291.705	222.709	276.14
Pkn1	944.809	-0.424684	0.118538	-3.58269	0.000340079	0.00469434	645.437	842.435	766.501	915.985	1183.49	951.409
Acot12	2609.67	0.442971	0.123653	3.58237	0.000340492	0.00469549	3063.02	2637.42	3028	2278.55	1857.89	2232.76
Tmem161a	331.056	-0.413937	0.115628	-3.57991	0.000343714	0.00473536	280.81	262.797	281.968	354.787	354.865	398.607
Hddc2	37.6328	-1.03025	0.287839	-3.57926	0.000344573	0.00474261	20.5248	22.2745	16.941	57.0004	45.1254	40.8637
Akr1c19	2860.51	-0.541448	0.151315	-3.57829	0.000345853	0.00475555	2105.07	2365.31	2601.22	2918.76	4458.79	3064.08
Sars	1896.46	-0.37893	0.105904	-3.57804	0.000346179	0.00475555	1689.47	1628.01	1680.62	1950.05	2386.01	2195.88
Nt5c3l	144.685	-0.640166	0.178945	-3.57745	0.000346967	0.00476179	100.557	106.837	85.3213	151.738	165.441	157.521
Peli3	35.4373	-1.01316	0.283239	-3.57705	0.000347492	0.00476441	14.745	25.2485	22.257	38.8489	68.1191	38.5664
Trip4	1852.31	-0.259045	0.0724385	-3.57608	0.000348789	0.00477761	1623.04	1672.48	1646.92	2068.67	1909.94	1944.06
Rabgef1	240.943	0.474267	0.132642	3.57553	0.000349516	0.00478298	242.423	215.326	233.212	167.758	169.062	152.82
Idi1	5268.93	0.864088	0.241775	3.57393	0.000351664	0.00480315	8583.27	8093	8049.73	5138.72	3751.76	3800.9
Lrsam1	416.997	-0.382734	0.10709	-3.57396	0.000351618	0.00480315	415.699	365.243	338.679	483.537	479.209	511.1
Cnp	225.698	0.561022	0.157075	3.57168	0.000354696	0.00483994	230.715	265.004	258.096	186.769	140.858	175.864
Aldh9a1	5868.17	0.283816	0.0795168	3.56927	0.000357983	0.00488013	6449.69	6109.2	6533.5	5227.23	4689.51	5741.22
Rap2a	562.086	-0.423518	0.118719	-3.56739	0.000360557	0.00491053	522.063	522.079	513.943	686.311	766.841	648.694
Slc15a5	44.8693	1.09302	0.306449	3.56674	0.000361451	0.00491801	49.1386	55.8206	61.8501	12.2559	21.4361	33.5529
Plg	89464.2	-0.414531	0.116276	-3.56505	0.000363783	0.00493588	64957.7	78140.7	78140.3	100327	96181.1	100327
Rcan1	846.794	0.725889	0.203609	3.5651	0.000363713	0.00493588	1347.45	931.18	1386.63	816.457	572.363	740.867
Ston2	381.321	-0.737985	0.207006	-3.56504	0.000363802	0.00493588	220.048	319.461	263.981	473.734	438.266	491.373
Snapin	568.673	-0.354069	0.0993883	-3.56248	0.00036737	0.00497956	472.882	426.798	375.782	512.737	569.694	563.584
Mbl2	10351	-0.442063	0.12411	-3.56187	0.000368226	0.00498642	7494.28	9653.71	9252.66	12313.9	11949.6	11894.6
Nanp	338.488	0.466146	0.130973	3.55909	0.000372138	0.00503462	457.141	482.761	447.192	366.767	335.228	289.318
Slc39a13	410.449	-0.447495	0.125746	-3.55871	0.000372679	0.00503716	294.004	279.535	259.445	418.207	338.666	392.927
Ankrd24	114.968	-0.655005	0.184147	-3.55697	0.000375161	0.00506591	78.4864	75.8646	96.7792	116.309	147.08	140.886
Atl2	3189.99	0.494343	0.138992	3.55663	0.00037564	0.00506759	3537.12	3090.34	3488.85	2608.05	2108.46	2380.54
Copz1	5119.28	0.217208	0.0611243	3.55354	0.000380079	0.00511898	6004.92	5632.36	5367.85	5065.62	4724.34	4828.13
Sowahb	192.844	0.960223	0.27022	3.55348	0.000380167	0.00511898	175.287	221.423	174.658	106.801	79.4942	74.9201
Msh3	425.832	-0.44741	0.125935	-3.55269	0.000381312	0.00512956	283.839	315.955	319.596	421.594	464.951	373.422
Cp	29694.8	-0.572649	0.161199	-3.55244	0.000381675	0.00512962	18326.6	19147.3	19896	30455.6	29050.8	27409.4
Ring1	500.969	-0.500292	0.140866	-3.55153	0.000382993	0.00514248	352.694	430.371	374.368	561.679	559.883	540.84
1110028F11Rik	33.0062	1.04565	0.294523	3.55032	0.000384767	0.00515176	58.0786	58.8448	38.2273	12.5557	25.5621	31.0415
Phkb	666.119	-0.418919	0.117987	-3.55054	0.000384438	0.00515176	611.327	523.251	535.346	744.189	739.833	763.707
Slc6a6	2103.36	-0.797217	0.224536	-3.55051	0.00038448	0.00515176	1165.98	1948.81	1943.73	2939.63	3405.33	2933.73
Stx5a	1622.72	0.398187	0.112182	3.54948	0.000385992	0.00515849	2501.18	1907.27	2096.52	1457.02	1596.48	1861.23
Zfp874b	252.277	0.458079	0.129052	3.54956	0.000385871	0.00515849	293.493	264.001	286.184	209.269	195.951	201.259
Dclk3	142.952	-1.18362	0.333583	-3.5482	0.000387867	0.0051787	55.8414	102.648	100.845	175.352	274.837	305.178
Zmym6	202.362	-0.4978	0.140373	-3.54628	0.000390715	0.00521185	152.372	137.674	157.334	199.731	216.123	221.432
Vamp1	153.996	-0.695946	0.196328	-3.5448	0.000392906	0.00523617	161.62	151.698	115.554	222.783	268.973	229.701
Flywch2	34.2348	-1.13877	0.321339	-3.54383	0.000394353	0.00525056	12.3223	18.3474	28.0987	48.6843	49.9663	61.4716
Tnfaip2	737.607	-0.833208	0.235162	-3.54313	0.000395415	0.00525979	328.244	373.359	281.723	612.995	489.779	780.503
Hnf1b	462.91	-0.532447	0.150318	-3.54214	0.000396901	0.00527464	307.623	403.755	380.312	542.83	506.673	557.287
Proca1	134.882	-0.699152	0.197399	-3.54182	0.000397376	0.00527604	85.3116	86.6996	73.3845	142.815	152.719	118.846
Cd276	270.286	-0.688417	0.194428	-3.54074	0.000399007	0.00529278	204.371	286.047	238.598	402.983	423.08	392.362
Ctcfl	139.253	0.800538	0.226302	3.53747	0.00040398	0.00535377	143.07	136.646	136.542	69.0523	78.4374	77.891
Rtkn	173.98	-0.689328	0.194885	-3.5371	0.000404547	0.0053563	109.335	174.162	162.193	209.142	272.976	265.001
Fndc3b	766.057	-0.598224	0.16924	-3.53477	0.000408136	0.00539881	778.266	731.777	930.325	1077.24	1099.04	1596.95
Prrc1	467.876	0.416562	0.117859	3.53441	0.00040868	0.00540101	674.892	594.943	608.514	465.986	403.191	533.131
2700050L05Rik	424.021	0.398335	0.112762	3.53254	0.00041158	0.00543431	535.708	425.657	513.023	382.904	350.794	375.176
Rbms3	104.386	0.675721	0.191317	3.53195	0.00041251	0.00544155	118.034	126.286	142.472	78.7831	79.5615	74.8077
Gtf2b	410.024	-0.536278	0.151851	-3.53162	0.000413023	0.00544329	415.301	286.036	355.783	429.702	616.581	505.54
Rere	431.482	-0.293964	0.0832499	-3.5311	0.000413828	0.00544886	480.363	522.298	514.715	588.026	639.171	640.274
Ccl25	57.3678	-0.719369	0.203839	-3.52911	0.000416967	0.00548513	50.4426	34.838	27.9743	67.2553	64.7299	62.6854
Cfi	22345.2	-0.435752	0.12355	-3.52693	0.00042041	0.00552073	17146.3	17386.8	17862.1	24138.7	24323.9	22966.1
Cpsf4l	193.994	0.750658	0.212838	3.52691	0.000420446	0.00552073	170.385	183.223	145.633	108.826	66.7584	110.212
A130010J15Rik	299.179	-0.579131	0.16426	-3.5257	0.000422368	0.00554086	228.289	265.1	241.363	302.528	484.748	333.244
Acadvl	18800.9	-0.366204	0.103886	-3.52504	0.000423414	0.00554949	13917.7	14912.3	14944.8	18884.8	19168.6	18629.9
Nudt1	216.345	0.470169	0.13339	3.52477	0.000423854	0.00555015	236.722	215.266	202.901	163.546	129.647	179.073
Bscl2	1568.02	-0.356628	0.101202	-3.52391	0.00042523	0.00555866	1219.38	1411.15	1313.18	1656.53	1726.23	1694.04
Spg20	778.684	-0.386366	0.109642	-3.52388	0.000425282	0.00555866	408.578	534.928	494.3	569.174	646.675	681.055
F10	14774.2	0.34607	0.0982252	3.52323	0.000426326	0.00556721	17538.8	18326.8	18327.3	13949	13740.1	14786.8
Brca1	47.9995	1.15555	0.328149	3.52141	0.000429261	0.0056004	33.0921	52.1225	106.608	23.7117	18.2375	25.0341
Qpctl	594.357	-0.420031	0.119369	-3.51877	0.000433554	0.00565125	421.418	520.063	431.55	636.217	630.241	591.622
Hmgcr	1519.96	0.721571	0.205115	3.51789	0.000434996	0.00566487	1953.8	2193.92	1924.15	1392.24	1048.21	1099.76
Elp2	1012.71	-0.368381	0.104739	-3.51713	0.000436242	0.00567075	789.959	701.233	705.133	946.338	938.451	964.905
Slc25a34	455.348	0.664002	0.188783	3.51728	0.000435988	0.00567075	480.332	519.74	453.65	311.192	259.644	321.059
4933439C10Rik	84.61	-0.829073	0.235795	-3.51608	0.000437969	0.00568285	42.9896	70.8231	51.6962	79.0641	133.668	106.868
Flot1	428	-0.462632	0.131576	-3.5161	0.000437941	0.00568285	292.821	393.08	333.943	411.763	508.906	505.898
Fcgrt	6840.16	-0.367882	0.104704	-3.51353	0.000442191	0.00571594	4466.26	6323.73	5351.54	7028.05	7301.44	6607.4
Frmd4a	321.785	-0.785648	0.223619	-3.51333	0.000442522	0.00571594	304.043	314.674	296.929	622.082	460.954	578.404
Gbas	210.02	-0.568745	0.161862	-3.51375	0.000441822	0.00571594	140.631	174.382	152.104	231.276	229.756	248.635
Ptplb	1002.09	-0.353951	0.100727	-3.51395	0.000441501	0.00571594	772.228	782.792	704.322	941.346	941.819	1023.84
Rabgap1l	718.242	0.416716	0.118599	3.51366	0.00044197	0.00571594	866.318	794.084	840.542	656.115	654.729	543.093
Pcca	1427.94	-0.299982	0.0854297	-3.51145	0.00044567	0.0057514	1073.05	1122.73	1133.65	1306.75	1350.88	1456.5
Apex2	351.767	0.616679	0.175647	3.51089	0.000446611	0.00575834	428.121	449.688	413.329	286.938	233.932	304.513
Zmynd11	1664.14	-0.2337	0.066579	-3.51012	0.000447903	0.00576978	1493.86	1650.09	1610.68	1920.6	1836.63	1840.62
Aldob	160726	-0.352166	0.100373	-3.50859	0.000450483	0.00579778	143136	145401	159439	185534	206727	181919
Zfp655	725.519	0.608949	0.173626	3.50725	0.000452767	0.00582193	1070.84	726.263	924.07	575.73	712.852	449.813
Lrp12	162.012	-0.544299	0.155331	-3.50412	0.000458112	0.00588535	136.751	148.466	124.884	236.229	196.75	173.984
Galk1	1387.36	-0.500956	0.143034	-3.50235	0.000461166	0.00591395	841.233	1139.86	1077.8	1421.74	1502.99	1461.31
Gm13139	30.5051	1.10355	0.315072	3.50254	0.000460842	0.00591395	99.5163	67.2303	57.5891	25.633	37.9562	25.6271
Mapre2	386.803	-0.552532	0.157785	-3.50179	0.000462136	0.00592107	311.084	353.294	354.585	509	529.216	480.22
Hdhd3	485.23	-0.54865	0.15676	-3.49993	0.000465383	0.00595198	340.592	332.465	359.002	554.463	443.277	536.545
Samd10	98.8067	-0.750003	0.214278	-3.50014	0.000465012	0.00595198	65.1131	60.7721	61.1981	88.5395	118.525	127.573
Pla2g15	398.196	-0.712402	0.203574	-3.49948	0.000466168	0.00595668	202.354	327.684	260.239	411.805	414.804	529.71
Gckr	4071.22	-0.308096	0.0880582	-3.49878	0.000467392	0.00596417	3676.87	3772.86	3623.82	4650.01	4658.19	4439.6
Zmynd8	914.189	-0.469004	0.134052	-3.49867	0.00046759	0.00596417	636.634	739.84	662.139	990.669	876.254	990.791
Ppdpf	1394.21	0.415175	0.1187	3.49769	0.000469305	0.0059807	1435.25	1678.88	1509.56	1097.46	1139.64	1212.94
Ephx2	31116.9	0.344431	0.0984924	3.49703	0.000470468	0.00599018	23582.7	25617.4	24138	20839.3	18164.4	18532.2
BC021614	380.152	0.5533	0.158271	3.49591	0.000472441	0.00600994	421.038	565.952	490.812	386.138	297.6	306.145
Med24	583.524	-0.456137	0.130529	-3.49452	0.000474922	0.00603612	420.03	488.437	520.582	732.926	570.549	673.133
Rbm17	841.387	0.284703	0.0815314	3.49194	0.000479523	0.00608918	908.367	926.734	954.395	770.372	803.319	702.509
Rps24	9203.06	-0.417344	0.11961	-3.48921	0.000484445	0.0061462	7754.47	7963.04	7841.06	10125	11778.6	9777.97
Il17rc	770.551	-0.415306	0.119068	-3.48797	0.000486709	0.00616945	579.685	639.701	603.992	766.262	807.436	881.695
Rpl27a	9260.29	-0.377778	0.108348	-3.48671	0.000489005	0.00619305	8106.54	8106.68	8213.64	8936.53	11544.7	11430
Zfp687	589.205	-0.450721	0.129362	-3.48417	0.000493658	0.00624644	429.024	490.854	446.998	597.218	656.384	637.552
Arhgef40	191.061	-0.488847	0.140347	-3.48313	0.000495579	0.00626519	104.879	141.125	153.741	201.329	195.704	167.76
Psme1	1716.76	-0.560871	0.161105	-3.4814	0.000498798	0.0063003	1137.87	1425.78	1335.41	1928.22	1968.33	1961.27
Bsdc1	2276.43	0.33645	0.096681	3.48	0.000501407	0.00632766	2639.66	2700.34	2513.03	2134.89	2197.22	1859.23
Smo	156.631	-0.633863	0.182264	-3.47772	0.000505697	0.00637615	112.836	115.452	110.245	187.81	164.262	188.999
Rab11fip4	82.4606	-0.892908	0.256828	-3.47667	0.000507673	0.00639543	32.6896	25.8126	55.9222	65.7689	65.0964	100.005
Maoa	441.894	-0.608634	0.175238	-3.47318	0.000514322	0.00647347	306.596	376.911	309.451	504.267	539.633	511.663
Arhgap24	266.064	-0.618895	0.178218	-3.47268	0.000515281	0.00647694	142.893	159.389	167.745	207.946	303.438	229.149
Ncor2	1333.03	-0.565915	0.162967	-3.47257	0.000515505	0.00647694	1379.32	1600.37	1484.71	2272.02	2173.19	2286.71
Msrb1	10947.1	-0.27267	0.0785453	-3.4715	0.000517552	0.00649694	9737.81	10464.6	9442.16	11841.8	11269	12795.3
Tmem59	5803.06	-0.299023	0.0861559	-3.47072	0.000519063	0.00651018	5012.71	4751.1	4857.56	5894.48	6004.8	6136
0610008F07Rik	186.005	0.690361	0.198984	3.46943	0.000521572	0.00653017	253.054	252.252	220.945	138.218	132.87	167.91
Prr16	1177.27	-0.44548	0.128394	-3.46963	0.000521179	0.00653017	910.623	1255.68	1164.39	1386.27	1801.74	1387.6
Dnajc18	431.053	-0.403692	0.11641	-3.46786	0.000524622	0.00655685	311.532	419.453	355.929	521.93	478.706	452.213
Ifi27l2b	46.601	1.11799	0.322381	3.46792	0.000524494	0.00655685	53.0554	49.8518	37.3901	19.5035	13.2624	16.9775
Tbcc	254.761	-0.683652	0.197227	-3.46632	0.00052764	0.0065888	142.231	183.193	189.213	248.941	283.88	328.176
AI661453	656.806	-0.513977	0.148306	-3.46565	0.000528958	0.00659373	408.249	614.728	553.748	750.665	707.29	831.366
Zfp202	20.944	-1.0212	0.294647	-3.46584	0.000528583	0.00659373	9.71661	10.359	5.27557	21.4812	15.9334	29.8982
Tmem125	186.432	0.652792	0.188424	3.46447	0.000531269	0.00661675	245.426	162.403	175.373	105.093	104.169	155.132
Enpp2	2044.54	0.563288	0.162669	3.46279	0.000534612	0.00664741	2942.02	2437.46	2432.33	1857.02	1350.52	1987.34
Sulf2	424.83	0.692871	0.200092	3.46276	0.000534662	0.00664741	416.688	537.23	325.505	258.914	211.985	298.461
Bahcc1	299.721	-0.591138	0.170726	-3.46249	0.000535197	0.00664827	198.131	356.073	388.918	490.102	481.317	479.219
Ythdc1	403.537	0.444796	0.12847	3.46226	0.000535662	0.00664827	441.33	363.365	435.477	328.799	274.253	297.52
Frat1	207.034	-0.822058	0.237598	-3.45986	0.000540447	0.00670183	79.8702	130.989	103.018	155.281	221.132	226.535
Trdmt1	55.2	0.88278	0.255288	3.45798	0.000544241	0.00673717	62.2552	40.995	35.8755	29.2023	15.4333	22.6435
Trim26	455.478	-0.421284	0.121822	-3.45819	0.00054381	0.00673717	355.67	379.512	431.731	496.694	491.222	587.376
Arl5a	4750.07	-0.323882	0.0936716	-3.45763	0.000544952	0.00674012	4252.2	4422.62	4693.11	5367.73	6488.19	4918.63
Tcf3	631.45	-0.47598	0.137725	-3.45603	0.000548194	0.00677435	400.01	542.482	547.156	685.473	754.058	653.612
Mmp14	663.314	-0.620155	0.179471	-3.45545	0.000549369	0.006783	280.206	470.849	478.39	674.601	666.286	598.361
Rdh10	310.665	0.378164	0.10952	3.45293	0.000554536	0.00684088	390.312	338.653	326.871	258.164	302.254	244.252
1190007I07Rik	177.39	0.583346	0.168963	3.4525	0.000555414	0.00684342	221.401	228.195	215.917	121.31	122.821	199.521
Fam126a	256.539	0.540174	0.156465	3.45236	0.000555702	0.00684342	338.728	337.328	343.637	203.888	263.266	222.363
Pik3c2a	1173.4	0.485136	0.140553	3.45162	0.000557235	0.00685639	1950.77	1374	1527.69	1140.26	1153.7	1132.11
Zfp251	104.765	-0.647054	0.187508	-3.45081	0.000558899	0.00687095	105.467	81.3763	88.5783	133.133	148.219	160.756
Mapk8ip3	901.545	-0.445161	0.129063	-3.44919	0.00056228	0.00690656	821.735	847.638	837.683	1156.29	1138.04	1149.31
Amer2	17.5057	-1.33253	0.386493	-3.44775	0.000565278	0.00693145	8.81298	7.9659	6.68068	38.7799	37.1634	34.6415
Spr	3011.74	0.416153	0.120698	3.44789	0.000564982	0.00693145	3090.06	3626.41	3373.6	2193.64	2651.23	2670.35
Zfp30	54.2436	-0.814243	0.236251	-3.44652	0.000567853	0.00695705	28.5081	43.7318	34.8467	61.8638	81.582	60.7239
Hs3st6	30.6112	-0.930673	0.270186	-3.44457	0.000571977	0.00700157	11.4136	23.8109	15.9873	36.0602	40.8284	36.3863
Zfp945	219.982	-0.558329	0.162114	-3.44406	0.000573047	0.00700865	162.243	179.955	191.262	259.449	302.27	234.757
Lactb2	4104.36	0.422498	0.122711	3.44303	0.000575237	0.00702942	4927.34	4689.44	4724.42	3656.7	3474.64	3487.94
Dsg1a	49.6527	-0.963163	0.279827	-3.44199	0.000577454	0.00705047	34.8274	31.2243	31.277	68.7426	69.6683	74.0844
Slc8a3	27.973	-1.30697	0.379755	-3.4416	0.000578282	0.00705454	18.3686	15.6051	3.16568	58.7328	85.6346	17.6994
Parp2	128.893	-0.576223	0.167493	-3.44029	0.000581097	0.00708283	112.826	94.3454	83.8208	176.379	122.38	144.471
Rad51d	595.716	-0.398325	0.115797	-3.43987	0.000581994	0.00708771	387.425	499.704	415.503	602.739	549.802	586.922
Fam35a	1242.92	0.704514	0.204833	3.43946	0.000582875	0.00709239	1245.9	1489.65	1406.87	1003.82	645.506	794.454
Nedd4	4535.05	-0.494008	0.143667	-3.43858	0.00058478	0.00710951	3580.33	3667.06	3844.27	5519.34	5150.2	5143.45
Itgb5	971.845	-0.393958	0.114658	-3.43595	0.000590478	0.00717267	602.923	726.965	691.057	814.942	939.874	920.194
Arhgap44	44.2885	-0.922262	0.268506	-3.4348	0.000592999	0.00719717	26.4834	33.6389	29.581	55.7569	80.2305	52.2533
Pdhb	3711.15	-0.408548	0.118976	-3.43387	0.000595037	0.00721578	4020.72	3472.9	3300.74	4926.76	4867.74	4631.06
Gucd1	8155.82	0.355629	0.103605	3.43254	0.000597955	0.007245	8377.75	9279.17	8155.74	6542.34	6361.26	7193.48
Wsb2	948.263	0.30396	0.0885956	3.43087	0.00060166	0.00728371	1019.56	926.396	1043.73	763.458	757.286	897.895
Kng2	16589.2	-0.24702	0.0720577	-3.42808	0.000607859	0.00735252	13456.8	15839.2	15365.7	17744.1	18532.1	16796.2
Ipo5	1103.52	-0.2524	0.0736421	-3.42739	0.000609417	0.00736512	1074.88	1045.49	1065.9	1203.8	1305.85	1292.73
Gatsl2	45.5795	-0.808063	0.235815	-3.42669	0.00061099	0.00737788	32.5777	30.0632	44.2638	64.7861	57.5936	73.7226
Apof	22769	-0.325477	0.0950051	-3.42589	0.000612793	0.0073934	19169	20409.7	19796.3	25149.9	23850.4	25661.3
Pon3	2443.02	-0.449892	0.131398	-3.42388	0.000617329	0.00744184	1820.28	1726.07	1696.63	2513.37	2393.7	2320.75
Pon2	1803.57	-0.321765	0.0940104	-3.42265	0.000620129	0.00746928	1435.2	1679.76	1485.64	1949.46	2002.27	1821.27
Papd5	551.861	0.331044	0.0967665	3.42107	0.000623763	0.0075027	547.131	566.256	679.991	480.777	478.574	455.103
Unc93a	82.7901	0.787724	0.230262	3.42098	0.000623955	0.0075027	87.5248	64.2373	80.4464	31.603	50.9406	42.9477
Slc10a1	15934.1	0.405099	0.118434	3.42046	0.000625145	0.00751068	18012.1	17862	18870.6	14502.5	12314.2	14250.2
Ticam1	562.166	0.551538	0.161315	3.41902	0.000628476	0.00754436	863.535	722.805	613.888	440.184	556.542	480.471
Pipox	8003.23	0.301509	0.0881931	3.41873	0.00062913	0.00754586	8864.83	8953.88	9591.88	7618.64	7193.56	7363.73
Fubp3	337.645	-0.32046	0.09376	-3.41787	0.000631121	0.00756339	265.771	259.885	283.743	330.766	352.862	324.742
Bcl6	632.518	-1.33662	0.391166	-3.41701	0.000633127	0.00758105	235.132	270.997	194.417	1575.07	565.858	1735.1
Prelid1	2565.38	0.318465	0.0932982	3.41341	0.000641548	0.00767545	3083.27	2993.57	3025.82	2363.01	2226.79	2694.25
Clec4g	1924.86	-0.528192	0.154751	-3.41317	0.000642124	0.0076759	1316.11	1466.84	1427.73	1999.3	2166.01	2002.6
Cep68	500.616	-0.332096	0.0973049	-3.41294	0.000642662	0.00767592	455.578	505.282	442.798	620.697	621.251	530.795
Zc3h14	884.038	-0.28648	0.0839525	-3.4124	0.000643938	0.00768472	637.399	648.048	730.95	761.765	856.769	843.446
Gmds	79.453	-0.763381	0.223927	-3.40907	0.000651858	0.00777274	69.7739	63.9809	55.1194	135.432	98.9773	100.978
Rgs7	4.95359	-1.28858	0.378121	-3.40785	0.000654775	0.00780101	0	1.72595	2.34823	15.716	11.7792	11.1749
Vezt	370.681	-0.378217	0.111009	-3.40707	0.000656637	0.00781666	307.641	331.099	259.565	371.28	424.647	390.692
Ten1	32.0408	0.865974	0.254196	3.40672	0.000657475	0.00782011	34.1543	25.1572	33.819	17.3524	15.3193	11.9938
Ptprt	7.16795	1.24958	0.367182	3.40316	0.000666121	0.00791635	23.5533	14.1973	9.83635	0	0	2.05731
9530082P21Rik	442.256	-0.425122	0.124942	-3.40255	0.000667613	0.00792748	371.709	338.066	359.697	479.726	482.229	482.609
Serpinb6b	101.292	0.934964	0.274826	3.40202	0.000668901	0.00793618	68.8265	75.3366	87.1404	37.7606	28.7658	39.4654
Porcn	201.015	-0.72985	0.214592	-3.4011	0.000671148	0.00795622	105.911	136.73	138.864	204.403	254.167	205.181
Nufip1	188.496	0.553528	0.162791	3.40024	0.000673266	0.00797471	221.356	185.588	258.753	160.74	146.386	132.366
Acaa1a	9212.98	-0.348077	0.102426	-3.39833	0.000677995	0.0080198	6577.85	6704.37	7002.54	8874.77	7963.16	9093.44
Rpl13a	13722.3	-0.507041	0.149207	-3.39824	0.000678197	0.0080198	10794.7	12567.4	11136.9	15636.4	17744	16328.7
Itih4	51599.2	-0.580018	0.170747	-3.39695	0.00068141	0.00805112	38908.7	40503	42706.8	61273.7	63893.7	61273.6
Msl3l2	36.0555	-1.00765	0.296874	-3.3942	0.000688289	0.00812569	22.653	18.4038	13.0714	47.3188	41.134	42.5409
Lrch1	265.068	-0.474821	0.139999	-3.3916	0.000694867	0.0081898	197.608	277.742	244.936	301.529	388.497	327.96
Tmem88b	83.1712	0.712434	0.210046	3.39181	0.000694337	0.0081898	114.513	124.299	126.675	81.3192	75.2396	54.1789
Ssh3	431.669	-0.511939	0.150967	-3.39107	0.000696205	0.00819203	303.59	364.236	331.577	456.856	509.257	484.264
Zeb1	529.078	-0.41271	0.121698	-3.39127	0.000695705	0.00819203	447.64	520.795	416.199	602.863	657.653	604.557
Ccnf	719.588	0.677743	0.199908	3.39028	0.000698209	0.00820629	488.43	794.771	571.095	425.535	229.16	469.239
Rpl11	5690.55	-0.448937	0.132424	-3.39014	0.000698567	0.00820629	5065.93	5365.35	4790.77	6126.31	7465.31	7389.19
Gltpd2	1913.48	-0.357096	0.105369	-3.38901	0.000701465	0.00823356	1614.09	1800.48	1785.06	2007.41	2381.22	2307.16
Armcx3	443.235	-0.46132	0.136168	-3.38788	0.000704339	0.0082605	394.024	352.689	329.973	535.86	445.541	519.229
Tbc1d9b	1113.21	-0.354342	0.104628	-3.38669	0.000707406	0.00828966	920.164	1000.17	1069.72	1222.05	1205.61	1414.91
Golt1b	78.1438	0.769297	0.227233	3.3855	0.0007105	0.00831908	185.382	76.392	108.169	68.7089	66.2493	70.2279
Glud1	16922.4	-0.381799	0.112803	-3.38465	0.000712699	0.00833234	12795.8	16127.4	15418.5	19640.7	18500.3	19968.2
Srgap2	623.636	-0.589248	0.174096	-3.38461	0.000712799	0.00833234	470.64	587.168	480.929	726.66	1057.53	581.175
Bace1	1010.3	-0.386508	0.114234	-3.38348	0.000715724	0.00835967	757.643	746.773	803.749	1025.29	1013.4	993.316
Zbtb4	271.342	-0.514784	0.152157	-3.38325	0.000716343	0.00836007	177.656	196.294	233.542	282.753	310.933	284.3
Pitpnm2	1551.64	-0.535633	0.158366	-3.38224	0.000718969	0.00838386	1178.49	1867.97	1550.1	1966.55	2449.07	2365.39
Sh3pxd2b	31.9053	-0.99102	0.293033	-3.38193	0.000719775	0.0083864	18.7119	24.7861	18.6235	48.1784	46.9357	48.1413
Pitpnc1	736.839	-0.57508	0.17011	-3.38064	0.000723183	0.00841924	576.181	1048.72	824.938	1228.51	1262.44	1239.29
Lonp2	7912.82	-0.456152	0.134941	-3.38039	0.000723827	0.00841987	5862.14	5105.4	5268.44	7886.3	6781.72	7830.84
Rpsa	12459.8	-0.341521	0.101064	-3.37927	0.000726799	0.00844756	11370.8	11147.8	10873.4	12567.3	14650.1	15273.5
Rps6kc1	423.461	-0.489148	0.144818	-3.37768	0.000731	0.00848947	373.944	304.737	292.355	432.441	486.232	463.182
Bdnf	72.1383	-1.14099	0.337911	-3.37661	0.000733852	0.00851497	20.3196	68.6674	31.6436	113.728	107.973	132.075
Pik3cb	437.058	0.390241	0.115582	3.37632	0.000734631	0.00851497	475.035	552.971	545.227	420.467	412.045	355.66
Pycr2	116.318	-0.674655	0.199849	-3.37582	0.000735953	0.00851497	117.808	86.5952	98.3038	134.704	139.212	228.602
Rbpms2	727.179	0.462629	0.137045	3.37574	0.000736178	0.00851497	930.728	908.601	948.302	684.235	668.805	647.748
Rps27a	7600.31	-0.469846	0.139177	-3.37588	0.000735792	0.00851497	6313.81	6577.78	6135.74	8693.21	9005.99	8945.96
Arl6ip1	5898.3	0.368599	0.109341	3.37109	0.000748709	0.00865008	7145.32	6327.46	6765.7	5150.19	5443.09	4996.54
Pltp	876.808	0.773836	0.229563	3.37091	0.000749214	0.00865008	907.934	2196.73	1482.57	839.016	821.899	884.422
Rreb1	1215.34	-0.558976	0.165832	-3.37074	0.000749678	0.00865008	1006.69	1249.38	1205.72	1760.29	1508.81	1931.5
Yrdc	192.93	0.676871	0.200831	3.37034	0.000750745	0.0086554	343.831	240.84	270.704	161.039	174.957	180.946
Hdac3	1128.75	-0.338235	0.100437	-3.36762	0.00075819	0.00873417	979.766	1049.23	927.679	1252.38	1253.99	1254.58
Gcdh	16423.6	0.259163	0.0769979	3.36585	0.000763083	0.00877969	17926.3	17258.7	17743.8	14912.1	13898.3	15343.2
Pou2f1	338.351	-0.5649	0.167838	-3.36575	0.000763371	0.00877969	209.65	233.292	228.054	364.44	297.369	353.537
Ccdc149	125.857	-0.617655	0.183607	-3.36401	0.000768183	0.00881542	142.923	102.541	106.153	169.776	168.815	215.765
Nudt19	1424.21	-0.326175	0.09696	-3.36402	0.000768168	0.00881542	1179.29	1272.05	1157.02	1355.21	1576.4	1622.33
Sun3	7.75578	1.31815	0.391846	3.36396	0.000768331	0.00881542	12.0843	10.7335	4.3824	1.85853	0	0
Ranbp17	12.8721	-1.28102	0.380846	-3.36362	0.00076927	0.00881911	4.46564	5.16083	3.06925	21.5557	22.1478	20.6568
Pml	598.179	-0.684378	0.203496	-3.3631	0.000770716	0.00882859	353.236	666.408	386.772	780.156	689.587	891.351
Fech	5735.95	-0.239161	0.0711217	-3.3627	0.000771855	0.00883455	5741.61	5862.42	5663.33	6515.21	7012.51	6887.74
Dsg1b	40.7646	-1.02977	0.306258	-3.36241	0.000772648	0.00883624	11.2577	30.9912	12.6866	38.031	56.5111	51.1922
Kcne3	39.4607	-1.01308	0.301316	-3.3622	0.000773241	0.00883624	13.5278	22.2448	15.8947	43.6918	52.0509	32.7971
Creg1	10693.7	-0.391546	0.116516	-3.36046	0.000778135	0.00888506	7700.2	7619.04	8015.55	9137.54	11224.2	10441
Il22ra1	374.535	-0.971949	0.289356	-3.35901	0.000782231	0.00892468	74.1714	175.365	112.921	306.483	238.479	284.729
Herc3	216.826	-0.647494	0.192861	-3.35731	0.000787037	0.00897235	84.7304	156.37	125.896	205.382	209.669	186.873
Efcab3	9.83154	-1.30645	0.389481	-3.35434	0.000795538	0.00905479	2.04367	0	1.96222	13.2249	10.6431	9.39554
Litaf	2468.01	0.326255	0.0972579	3.35454	0.000794983	0.00905479	1949.57	1845.16	1840.63	1443.28	1462.78	1577.53
Oaf	9684.29	-0.433024	0.129133	-3.35332	0.000798484	0.00908108	9699.22	10268.7	8433.89	12352.1	12277.2	14060.7
Irf5	178.072	0.884203	0.263716	3.35286	0.000799818	0.00908901	198.918	219.936	212.527	90.465	89.6515	133.234
Htatip2	470.896	-0.53832	0.160602	-3.3519	0.000802592	0.00911329	291.812	300.618	347.175	365.866	521.229	501.307
Trim15	5.79781	-1.29687	0.387008	-3.35101	0.000805178	0.00913538	0	1.61836	0	10.6691	10.509	8.32534
Bbox1	3166.64	0.452955	0.135225	3.34964	0.00080918	0.00917349	3604.32	3555.84	3358.3	2677.76	2418.79	2512.1
Aggf1	1072.24	0.334617	0.0999331	3.34841	0.000812776	0.00920695	1347.36	1110.74	1260.49	1017.67	1021.4	885.863
Vipas39	546.792	0.426702	0.127511	3.34639	0.00081872	0.00926693	738.635	581.438	668.575	515.175	445.169	504.672
Hectd2	738.575	0.674426	0.201554	3.34613	0.000819485	0.00926824	1097.7	762.69	853.237	574.534	629.274	434.708
Dolpp1	311.163	0.385477	0.115231	3.34524	0.000822115	0.00928327	328.587	342.058	377.458	255.661	280.264	258.756
Fst	62.2948	-0.982079	0.293575	-3.34525	0.000822097	0.00928327	20.2722	38.8871	36.7509	42.1273	121.385	56.5119
Tnnt1	18.4093	1.16552	0.348459	3.34478	0.000823478	0.0092913	39.547	23.2091	40.3983	9.28314	16.9991	6.67885
Tmem8	509.693	0.429955	0.128578	3.34392	0.00082604	0.00931285	556.625	518.157	568.272	406.593	362.278	441.877
Cirbp	338.622	-0.660709	0.197711	-3.3418	0.000832384	0.00937697	107.553	196.938	113.357	207.658	236.343	252.823
Pebp1	7041.09	-0.440561	0.131955	-3.33871	0.000841676	0.00947416	5814.65	6115.3	5789.13	7708.87	8192.72	8371.88
Dbi	16024.6	0.428636	0.128399	3.33831	0.000842898	0.00948044	19970	22134.9	20246.3	15567.5	16470.5	13897.5
Isoc1	1511.51	0.381278	0.114241	3.33751	0.000845341	0.00950043	1790.96	1682.55	1784.07	1343.19	1318.75	1350.42
Prkcz	701.796	0.509137	0.152598	3.33647	0.000848508	0.00952852	803.775	941.358	787.35	525.708	624.759	608.798
Als2cl	514.548	-0.632874	0.189713	-3.33595	0.000850084	0.00953872	237.489	364.764	325.149	467.146	464.318	554.146
Abcc10	421.061	-0.585926	0.175721	-3.33442	0.000854776	0.00958383	288.24	317.451	308.434	435.233	498.755	471.774
Fabp5	640.049	1.21482	0.364465	3.33316	0.000858651	0.00961973	946.902	1977.68	1325.64	670.617	277.437	349.122
Scamp5	476.523	0.563608	0.169134	3.33231	0.000861289	0.00964171	584.175	521.547	545.761	406.745	332.621	353.642
Tec	649.8	0.520088	0.156161	3.33047	0.000867002	0.00969806	624.163	670.469	770.141	438.991	462.181	517.474
E330011O21Rik	55.4806	0.93297	0.280186	3.32983	0.000869005	0.00970525	69.2762	56.1952	52.4164	36.8085	24.2647	18.3206
Ube2b	2482.46	0.300949	0.0903793	3.32984	0.000868953	0.00970525	2913.76	2522.71	2434.03	2182.23	2204.28	1979.06
Mkrn1	879.048	0.322181	0.096836	3.32707	0.000877628	0.00979389	972.731	986.17	870.001	755.764	750.279	755.066
Eid1	398.078	-0.497703	0.149608	-3.32672	0.000878755	0.0097988	278.921	346.815	318.733	450.639	459.684	444.612
Top3a	267.027	-0.467747	0.140622	-3.32627	0.000880159	0.00980679	205.854	240.388	266.4	288.197	371.672	335.923
Hook3	1836.55	-0.482459	0.145121	-3.32453	0.000885672	0.00986053	1517.02	1589.24	1723.1	2228.83	2552.32	2043.71
Cyp2c53-ps	43.3846	1.2632	0.380005	3.32417	0.000886828	0.0098657	102.746	86.8273	83.7555	1.8304	13.6155	6.82993
Abtb2	388.879	0.690346	0.20774	3.32312	0.000890158	0.00989162	513.128	259.327	463.536	229.656	252.764	251.419
Xiap	2200.07	-0.426263	0.128276	-3.323	0.000890544	0.00989162	1838.78	1910.31	1857.8	2448.81	2690.26	2458.13
Pck2	73.5838	-0.604464	0.181949	-3.32217	0.00089321	0.00991352	44.7037	59.8976	52.6575	90.3161	78.3606	79.2518
Lrrc20	109.981	-0.607502	0.182919	-3.32116	0.000896441	0.00993506	47.8757	71.8867	69.3024	103.728	77.7032	119.913
Tlr3	141.394	-0.687157	0.206905	-3.32113	0.000896542	0.00993506	84.2809	119.948	86.1083	148.594	153.864	191.969
Bbs10	151.411	-0.586242	0.17657	-3.32016	0.000899643	0.00996168	155.346	99.4553	117.875	191.072	148.032	233.697
Lzts2	189.358	-0.497289	0.149902	-3.31743	0.000908501	0.010052	124.968	140.78	161.435	194.656	182.161	236.589
Rpl21	4730	-0.310676	0.0936799	-3.31636	0.000911975	0.0100826	4247.13	3948	3886.91	4937.82	5202.82	4891.03
Snx30	181.485	-0.57519	0.173465	-3.31589	0.000913513	0.0100918	124.965	181.742	169.763	214.522	296.437	214.466
Zfp788	137.857	-0.598993	0.180672	-3.31537	0.000915222	0.0101028	97.5634	118.505	103.164	179.217	163.194	155.765
Fam102a	634.894	-0.494112	0.149084	-3.31432	0.000918667	0.0101252	617.182	658.354	673.593	1023.93	864.785	890.393
Klf9	2227.23	0.50569	0.152569	3.3145	0.000918071	0.0101252	2700	2744.93	2778.88	1775.84	1876.13	2060.08
Ankrd33b	1386.92	0.751579	0.226829	3.31341	0.000921652	0.0101503	1907.23	1419.64	1619.44	869.751	774.831	1143.66
Rps8	12556.3	-0.401795	0.121348	-3.3111	0.000929295	0.0102265	11442.6	12555.2	11335.3	15249.1	16848	14912.9
Tle6	75.9881	-0.902582	0.272691	-3.30991	0.00093327	0.0102624	36.0069	42.7107	27.8285	82.1809	71.8173	76.1588
Dab2ip	398.395	-0.550502	0.166549	-3.30535	0.000948563	0.0104165	327.209	440.676	363.924	575.033	600.883	515.443
Zfp180	614.219	0.368414	0.111462	3.3053	0.000948742	0.0104165	804.163	670.874	822.762	567.333	614.518	582.056
Rbm15	275.539	0.508167	0.153787	3.30435	0.000951961	0.0104438	392.98	307.742	429.493	261.727	304.238	208.191
Sfi1	834.85	-0.643981	0.194986	-3.3027	0.000957576	0.0104973	555.579	670.313	573.229	1006.35	937.45	961.924
Exd1	144.102	0.92766	0.280961	3.30174	0.000960874	0.0105254	396.439	120.614	220.935	112.294	136.693	96.6813
Fbxo22	844.029	0.304626	0.0923075	3.30012	0.000966439	0.0105715	939.916	921.246	966.809	778.289	737.309	765.978
Slc35a3	1417.42	0.374497	0.113481	3.30008	0.000966567	0.0105715	1694.95	1594.28	1513.43	1263.74	1265.82	1152.1
Gltpd1	635.68	0.394757	0.11963	3.29981	0.000967517	0.0105738	783.095	718.389	723.432	540.838	628.83	505.85
Rsph4a	6.09505	-1.27261	0.38575	-3.29905	0.000970143	0.0105944	0	1.60271	0	13.7474	5.15538	12.4276
Cadm4	190.705	-0.58879	0.178573	-3.29719	0.000976584	0.0106566	173.833	146.24	155.317	245.308	206.644	280.955
Wdr90	211.914	-0.575175	0.174553	-3.29513	0.000983745	0.0107265	114.444	163.107	135.756	216.186	206.746	215.392
Adh4	3236.87	0.430183	0.130601	3.29387	0.000988183	0.0107667	2935.09	3580.03	3182.68	2260.01	2401.65	2477.5
Luc7l	755.107	0.468053	0.142169	3.29222	0.000993983	0.0108051	1086.85	799.454	925.685	725.035	642.035	639.964
P2ry2	496.894	0.476552	0.144744	3.29237	0.000993453	0.0108051	985.86	823.675	858.706	718.712	589.165	584.116
Xirp1	36.1645	1.16628	0.354229	3.29246	0.000993161	0.0108051	113.032	44.2329	50.5101	21.2904	11.4315	38.4155
Inhbe	1363.66	1.00854	0.306743	3.2879	0.00100938	0.0109642	2921.1	1538.86	2306.27	1288.15	764.719	828.027
Fam222a	149.202	-0.982137	0.298914	-3.28569	0.00101734	0.0110422	51.0665	40.7767	44.565	103.297	86.3624	134.412
Dmd	647.859	-0.414525	0.12636	-3.28052	0.00103616	0.0112309	633.322	608.044	681.318	929.233	897.454	745.369
Mup13	56845.7	1.10275	0.336154	3.28048	0.0010363	0.0112309	118559	65663.1	80513.2	29050.3	28909.2	38908.1
BC004004	1185.8	0.347302	0.105934	3.27848	0.00104368	0.0112795	963.789	906.795	916.416	653.29	711.076	821.876
Gle1	634.822	0.24915	0.0759974	3.27841	0.00104395	0.0112795	800.787	743.008	763.047	672.648	617.238	646.142
Plekha8	433.443	0.482152	0.147062	3.27856	0.00104338	0.0112795	611.181	481.957	537.335	438.974	305.314	408.723
Tppp	253.507	-0.723381	0.220626	-3.27877	0.00104262	0.0112795	156.909	232.714	243.847	388.742	472.416	231.235
Gm5480	68.3954	-0.796454	0.243066	-3.2767	0.00105028	0.0113394	38.851	43.268	53.4622	75.5398	89.4564	85.6665
Nudt5	580.172	-0.415806	0.126921	-3.27609	0.00105254	0.0113518	516.865	447.264	427.652	621.979	647.145	602.348
Tspo	1469.29	-0.500681	0.152835	-3.27596	0.00105302	0.0113518	839.193	1252.04	1022	1381.92	1556.81	1537.44
Elmod3	856.097	-0.433896	0.132537	-3.27376	0.00106127	0.0114321	517.745	529.684	578.584	817.735	740.875	648.862
Mtfr1	2991.7	0.322285	0.0984642	3.27312	0.00106369	0.0114495	3562.78	2942.18	3006.79	2564.28	2694.17	2312.02
Sgsh	265.549	-0.462041	0.141209	-3.27203	0.00106779	0.011485	235.584	249.172	256.444	338.371	328.096	367.666
Pisd-ps2	460.212	-0.585303	0.178939	-3.27096	0.00107182	0.0115196	379.079	335.878	299.878	444.947	597.652	519.775
Dcun1d3	435.319	0.595496	0.182098	3.27019	0.00107476	0.0115425	564.941	461.546	567.131	393.816	315.536	315.746
Stat6	1968.61	-0.347171	0.106264	-3.26707	0.00108665	0.0116615	1775.48	1835.13	1926.33	2437.32	2267.89	2367.57
Tmem80	126.018	-0.439759	0.134762	-3.26324	0.00110147	0.0118116	109.497	94.7448	91.5356	117.996	145.397	143.423
Prpsap1	1954.78	0.34073	0.104451	3.26209	0.00110594	0.0118501	2054.02	2291.11	2186.84	1676.14	1808.12	1650.91
Slc30a5	865.687	0.479356	0.146956	3.26189	0.00110672	0.0118501	1612.01	972.891	1211.4	832.361	967.862	887.543
Cdk5rap3	2266.31	-0.335362	0.102859	-3.2604	0.00111254	0.0119036	2116.59	2108.73	1931.26	2695.14	2399.17	2714.48
Ift81	96.3428	-0.741898	0.227642	-3.25906	0.00111783	0.0119512	57.0688	39.7455	45.0819	68.8298	97.7784	85.1205
Psd4	111.736	-0.772599	0.237097	-3.25858	0.00111973	0.0119625	73.4396	90.5119	59.8315	125.292	141.185	148.565
Rab12	787.381	-0.329265	0.101139	-3.25556	0.00113171	0.0120814	580.641	619.676	547.134	745.674	775.724	684.659
Elovl1	617.309	0.395526	0.121546	3.25413	0.00113742	0.0121333	693.859	681.868	670.307	503.527	478.824	566.938
Tab1	99.334	-0.634375	0.194979	-3.25356	0.0011397	0.0121485	47.8137	66.2485	57.4718	92.5184	77.2391	112.312
Mcfd2	7544.66	0.3418	0.105116	3.25165	0.00114735	0.012221	8477.74	7545.44	8622.53	7363.65	5645.57	6344.94
Tyw1	748.554	-0.360486	0.110889	-3.25088	0.00115047	0.012245	562.456	683.337	556.875	790.189	783.404	764.035
Grid1	10.7377	1.27376	0.391889	3.2503	0.00115284	0.0122545	24.2977	7.75315	22.5873	3.95983	1.91856	1.89411
Grtp1	588.149	0.61359	0.188783	3.25024	0.00115307	0.0122545	576.966	654.785	559.482	276.118	429.658	437.34
Mpst	1656.85	0.386941	0.119063	3.24987	0.00115458	0.0122588	1506.92	1765.08	1833.21	1255.77	1178.45	1449.42
Zfp414	134.4	-0.584073	0.17973	-3.24972	0.0011552	0.0122588	95.7589	114.735	110.41	129.726	178.77	190.858
Hspa1b	629.653	1.00265	0.308568	3.24936	0.00115665	0.0122651	1379.09	594.56	1061.56	434.94	520.802	338.736
Pbld1	8529.44	-0.332134	0.10223	-3.24889	0.00115854	0.0122761	7507.68	8163.3	8229.75	10464.1	9980.8	9761.18
Tmc6	366.076	-0.520273	0.160223	-3.24718	0.00116556	0.0123413	218.138	280.984	286.24	386.01	437.635	318.071
Cryz	2153.47	0.328463	0.101206	3.2455	0.00117246	0.0124051	2196.72	2358.68	2390.57	1852.38	1814.49	1842.9
Trim34a	176.735	-0.813026	0.250526	-3.24527	0.00117339	0.0124058	98.9012	135.416	82.7342	201.349	208.005	200.085
Slc38a4	36962	-0.407726	0.125661	-3.24465	0.00117595	0.0124236	29050.9	36152.8	31680.4	42312.8	41476.9	45730.8
Tceal8	369.941	-0.533201	0.164368	-3.24395	0.00117885	0.0124359	263.646	253.957	241.414	404.138	379.68	333.297
Ttc38	3751.05	-0.385271	0.118765	-3.24397	0.00117875	0.0124359	2635.04	3470.69	2944.83	4121.12	3737.66	4049.03
Stk16	1659.96	-0.305682	0.09429	-3.24194	0.0011872	0.0125147	1385.06	1397.49	1380.84	1691.81	1529.88	1950.33
Camta2	1052.51	-0.406146	0.125433	-3.23796	0.00120387	0.012681	758.998	961.6	814.942	1096.71	1144.66	1153.51
Rsad1	263.613	-0.478676	0.147868	-3.23718	0.00120719	0.0127067	208.592	217.658	201.86	306.418	273.683	310.716
Amer1	310.753	-0.519975	0.160747	-3.23475	0.0012175	0.0128057	249.912	369.503	302.119	447.104	528.243	368.658
Rnf185	1288.78	0.396239	0.122543	3.23347	0.00122295	0.0128536	1780.75	1347.33	1415.27	1070.7	1203.15	1153.76
Tmem41a	298.797	0.401322	0.124223	3.23066	0.00123506	0.0129713	310.213	351.014	283.649	247.864	239.787	226.508
Acot8	739.71	-0.470621	0.145693	-3.23022	0.00123693	0.0129814	490.185	500.202	522.212	673.496	662.97	789.415
Cxcl1	26.0528	0.95365	0.295305	3.22937	0.00124062	0.0130106	40.0517	48.2822	41.453	21.7129	15.6942	23.1847
2610035D17Rik	40.2555	-0.994816	0.308206	-3.22776	0.00124763	0.0130745	8.84126	17.6152	18.1036	23.4532	42.794	50.5995
Lysmd4	215.033	0.40309	0.124905	3.22716	0.00125023	0.0130921	256.825	252.096	265.169	204.478	181.607	193.956
Hnrpll	558.113	-0.347424	0.107703	-3.22575	0.00125645	0.0131476	482.165	458.267	561.503	634.748	604.154	676.586
C920025E04Rik	1049.85	0.478225	0.148277	3.22522	0.00125877	0.0131622	1100.26	1343.03	1068.29	791.338	850.21	852.395
Oplah	4621.78	-0.460401	0.142774	-3.22469	0.00126111	0.013177	2847.02	2818.75	3296.88	4292.38	3922.16	4255.63
1600014C10Rik	5882.86	0.442178	0.13715	3.22404	0.00126398	0.0131877	6733.2	8069.74	7072.2	5239.45	5372.71	5332.39
Abcb9	66.4031	-0.776023	0.240694	-3.2241	0.00126368	0.0131877	36.7687	59.4525	73.883	100.347	106.732	99.4757
Cyp7b1	5850.96	0.964493	0.299264	3.22288	0.00126908	0.0132312	11798.7	7708.79	7109.78	3386.3	2370.45	6097.36
Akt1	2194.83	-0.333391	0.103521	-3.22052	0.00127958	0.013331	2144.17	2068.11	2243.32	2447.26	3043.92	2671.12
Ppp2r5d	1425.47	-0.309699	0.0961924	-3.21958	0.00128377	0.0133648	1317.18	1518.47	1309.34	1645.75	1964.69	1547.04
Zfp869	665.915	0.440114	0.136725	3.21899	0.00128645	0.013383	754.792	663.751	597.43	533.783	505.916	427.967
Atat1	503.693	-0.535269	0.166332	-3.21807	0.00129057	0.0134064	366.08	382.598	351.983	481.746	608.649	537.692
Lysmd3	537.369	0.617278	0.191806	3.21823	0.00128983	0.0134064	820.147	559.629	616.11	405.804	438.764	418.656
Fads3	132.149	0.700315	0.217748	3.21617	0.00129915	0.0134759	233.401	172.099	201.799	134.687	105.734	116.751
Grcc10	2321.6	-0.428712	0.133297	-3.21621	0.00129895	0.0134759	1776.56	2043.87	1790.24	2242.71	2662.16	2726.81
Hs3st3b1	2501.14	0.552236	0.171728	3.21576	0.001301	0.0134852	4611.39	3652.47	4384	2616.79	2957.26	2880.69
Ggact	2074.62	0.364407	0.113338	3.21524	0.00130336	0.0134999	2161.58	2225.13	2116.71	1632.92	1614.26	1783.27
Krba1	236.876	-0.468317	0.145744	-3.21329	0.00131224	0.013582	138.599	196.577	181.304	227.761	264.802	233.606
Dock1	379.822	-0.612663	0.190716	-3.21244	0.00131612	0.0136123	347.243	296.768	366.417	506.842	491.566	589.691
Naa30	392.803	0.420061	0.130798	3.21153	0.00132032	0.0136458	504.327	341.814	455.413	333.738	322.23	303.754
Cd82	2324.93	0.384202	0.11973	3.20889	0.00133247	0.0137577	2185.03	2681.05	2282.75	1819.02	1855.56	1770.64
Usp38	646.451	0.424767	0.132377	3.20876	0.00133307	0.0137577	872.649	603.836	720.039	607.549	550.342	455.568
Numbl	11.4771	-1.02944	0.320875	-3.20823	0.00133554	0.0137732	11.0198	7.72407	3.36537	18.6647	17.6534	20.2761
Chchd4	549.712	0.502344	0.156714	3.20548	0.00134836	0.0138954	904.113	712.578	842.236	557.608	598.817	550.947
Dio3os	33.4096	1.11862	0.349183	3.20353	0.00135755	0.0139801	12.2038	27.4374	33.3361	7.18233	7.64415	6.73758
Gfer	1100.72	0.421924	0.131735	3.20282	0.00136091	0.0140045	1270.7	1191.41	1191.19	882.72	994.928	821.265
Fez2	967.522	0.24448	0.0763435	3.20237	0.00136301	0.0140161	1151.5	1091.89	991.562	935.164	900.92	894.574
Sec31b	326.926	-0.45405	0.141873	-3.20041	0.00137234	0.0141018	282.504	272.746	254.997	374.222	415.453	330.101
4930539J05Rik	49.1132	0.746657	0.233372	3.19942	0.00137702	0.0141397	98.6791	67.5946	69.6104	42.2109	47.7182	42.606
Slc38a7	761.969	-0.458358	0.143393	-3.19651	0.001391	0.014273	440.162	769.172	629.662	823.472	844.65	899.836
Prdx1	38514.2	-0.360685	0.112846	-3.19626	0.00139221	0.0142751	35673.6	31012.4	32908.6	39386	46871.7	42312.9
Hspb8	7684.42	0.439204	0.137477	3.19474	0.00139955	0.0143401	10543.1	8693.15	9433.14	8177.2	6067.3	6686.74
Bivm	450.541	-0.505539	0.158268	-3.19421	0.00140216	0.0143566	297.143	396.694	350.374	458.728	541.293	511.59
Lman2l	774.49	-0.437928	0.13711	-3.19399	0.00140321	0.014357	731.808	792.892	632.958	906.872	1062.32	991.957
Acaa2	27132.7	-0.274069	0.0858251	-3.19335	0.00140634	0.0143787	25072.2	24138.6	25366	31439.4	29891.3	29049.9
Cfhr2	12274.9	-0.256796	0.080448	-3.19207	0.00141258	0.0144322	10898.3	9266.49	10661.3	11915.2	12424	12554.9
Ctsf	602.753	-0.320659	0.100492	-3.1909	0.00141831	0.0144772	423.461	467.404	489.378	575.002	548.468	609.013
Stat5a	450.613	-0.522069	0.163619	-3.19076	0.00141902	0.0144772	237.331	352.462	319.557	470.213	380.992	485.897
Ttc39c	4174.65	0.716277	0.224516	3.19032	0.00142116	0.0144887	6500.88	5005.95	5902.33	3451.79	2083.85	4564.06
Acot5	89.4801	-1.00493	0.315123	-3.189	0.00142764	0.0145444	14.9237	25.4132	39.1711	74.0098	64.9823	55.6463
Aifm3	180.835	-0.520871	0.163422	-3.18728	0.00143618	0.0146141	130.79	120.855	174.738	182.32	203.837	232.847
Otud7b	455.491	0.342886	0.107582	3.18721	0.00143652	0.0146141	522.058	504.95	529.104	436.085	402.754	378.41
Ccdc125	264.959	-0.389272	0.122161	-3.18654	0.00143984	0.014632	239.231	204.994	215.311	297.643	265.197	306.145
Phf8	532.434	0.936815	0.294	3.18644	0.00144034	0.014632	1273.33	731.76	858.118	548.892	418.515	349.823
Lyrm9	115.082	-0.509225	0.159825	-3.18613	0.00144188	0.0146372	112.242	86.546	80.5703	142.103	108.906	156.077
Esyt1	614.274	-0.33981	0.106817	-3.18124	0.00146647	0.0148657	493.072	541.043	551.087	673.169	713.354	623.07
Ilvbl	1176.82	-0.337242	0.106007	-3.18133	0.00146603	0.0148657	713.912	875.071	792.866	1022.16	1048.66	954.956
Ctla2a	150.511	0.582997	0.183328	3.18007	0.00147238	0.014915	188.073	194.624	174.803	135.774	109.186	118.527
Pgrmc1	25884.3	0.300379	0.0944696	3.17963	0.00147462	0.0149193	31680.3	29050.3	31439.3	23628.8	25617.2	25366.1
Tmem222	908.572	-0.291063	0.0915415	-3.17958	0.00147489	0.0149193	741.018	817.806	768.924	932.013	990.11	938.594
1700049G17Rik	100.331	-0.700352	0.220326	-3.1787	0.00147936	0.0149539	57.8216	76.4807	50.3743	97.8241	119.763	103.021
Becn1	1964.25	-0.243885	0.076748	-3.17774	0.00148428	0.014993	1914.96	1847.37	1895.53	2169.96	2134.27	2414.95
Lysmd2	18.306	-1.06508	0.335288	-3.17662	0.00149004	0.0150323	13.2377	10.3516	4.40811	21.4055	23.3655	31.7125
Rfk	650.111	0.35603	0.11208	3.17657	0.00149027	0.0150323	799.042	602.93	763.523	549.379	529.307	603.42
Hist1h2bk	105.678	0.820149	0.258264	3.17562	0.00149514	0.0150581	118.585	68.9474	135.603	41.7939	54.201	71.7428
Myo1e	1555.28	0.492621	0.155134	3.17546	0.001496	0.0150581	1489.64	2389.19	1572.27	1268.21	1403.24	1151.03
Trim72	7.90612	1.23014	0.387361	3.17569	0.00149482	0.0150581	9.00747	15.1436	7.13474	0	1.82444	0
D16Ertd472e	367.566	-0.396734	0.124995	-3.174	0.00150353	0.0151126	337.162	315.095	299.191	477.543	385.878	396.832
Wipi2	1299.1	0.269825	0.0850087	3.17409	0.00150305	0.0151126	1630.83	1366.3	1468.93	1225.67	1151.64	1321.45
Gse1	886.594	-0.660576	0.208141	-3.17369	0.00150515	0.0151182	686.406	927.315	920.26	1623.03	854.693	1680.96
Ugt2b1	17348.9	0.516282	0.162699	3.17323	0.00150755	0.0151317	21049.9	16631.3	17452.8	10971.7	13327.7	13603.1
5830473C10Rik	1144.91	0.370073	0.116657	3.17233	0.00151224	0.0151656	1157.13	1391.37	1478.01	987.62	1060.41	1048.56
Abcc3	10525.8	-0.580648	0.183045	-3.17217	0.00151305	0.0151656	7709.3	8583.15	7880.75	12711.5	13421.2	10921.9
Slc22a4	87.5262	0.642589	0.202611	3.17154	0.00151632	0.0151877	117.611	100.507	105.887	66.9982	47.6901	89.6451
Tmem248	2471.81	0.477167	0.150473	3.17112	0.00151854	0.0151992	4147.29	3036.41	3521.37	2391.03	2426.66	2775.21
1300018J18Rik	1204.19	0.393301	0.124051	3.17048	0.00152186	0.0152205	1132.69	1284.65	1267.32	870.159	850.798	1069.31
Dnajc1	1390.3	-0.305132	0.0962469	-3.1703	0.00152279	0.0152205	1270.27	1280.45	1167.44	1671.68	1337.68	1609.12
Impa1	1670.2	0.333591	0.105247	3.16959	0.00152654	0.015239	1928.68	1731.77	1775.8	1476.74	1382.24	1435.68
Slc35a1	654.565	-0.311021	0.098128	-3.16954	0.00152679	0.015239	585.946	519.232	581.096	702.267	720.234	667.955
Alg12	306.072	0.618159	0.195057	3.16912	0.001529	0.0152505	637.41	369.57	449.096	286.151	248.8	390.924
Myom2	467.454	1.24104	0.391697	3.16835	0.00153304	0.0152801	442.606	724.181	683.845	160.276	48.9387	117.216
Cyp4f14	10078.1	0.412236	0.13018	3.16667	0.00154198	0.0153519	10750.3	12401.2	11660	8477.59	8304.28	9166.62
Gm17762	34.0653	-0.948311	0.299474	-3.16659	0.0015424	0.0153519	24.4783	13.7974	23.7651	39.841	46.7116	48.9489
Zfp422	546.761	-0.400708	0.126561	-3.16613	0.00154481	0.0153652	377.3	432.517	447.108	615.358	516.061	538.118
Fetub	19360.5	-0.340522	0.107578	-3.16535	0.00154898	0.015396	17386.7	18012.2	18053.4	22965.5	23628.7	21395.5
Ppip5k2	1439.69	0.371461	0.117458	3.1625	0.00156421	0.0155365	1406.62	1769.7	1577.54	1290.21	1133.62	1231.32
Pola2	275.244	-0.50143	0.158639	-3.16082	0.00157323	0.0156153	215.375	253.965	225.706	318.738	373.822	308.933
Gamt	3355.48	0.435385	0.137804	3.15944	0.00158072	0.0156706	5971.05	5541.75	5190.37	4294.17	3671.22	4271.21
Rps15	8548.21	-0.370852	0.117381	-3.15939	0.001581	0.0156706	7415.86	8655.38	7909.37	10191.2	11137.3	9870.1
Zfp941	35.9159	-0.978088	0.309734	-3.15784	0.00158945	0.0157434	21.0306	25.4527	26.5819	46.9761	60.7238	60.8606
Igfals	4633.09	-0.570565	0.180778	-3.15616	0.00159859	0.0158229	3649.74	3611.7	4915.57	5568	6110.76	6828.57
Pld6	39.92	-0.875479	0.277449	-3.15546	0.00160246	0.0158503	24.9525	35.7454	61.1771	57.2135	78.1963	106.027
Mir22hg	898.999	-0.544733	0.172645	-3.15522	0.0016038	0.0158525	503.766	668.313	514.055	852.594	858.201	804.547
Clic1	369.515	-0.512678	0.162538	-3.15421	0.00160934	0.0158762	250.556	323.891	272.14	353.553	433.86	448.612
Ect2	24.8184	0.978039	0.310071	3.15424	0.00160916	0.0158762	74.3668	38.9827	57.8612	20.4642	33.7516	20.6054
Per3	579.819	-0.699571	0.221798	-3.15409	0.00160997	0.0158762	678.008	983.938	1088.71	1572.2	1461.28	1613.71
Rabggta	1073.46	-0.410214	0.130063	-3.15397	0.00161064	0.0158762	776.057	1080.75	1037.8	1292.98	1282.25	1306.13
Shroom1	474.603	-0.606491	0.192389	-3.15242	0.00161926	0.0159501	280.112	322.787	412.206	559.293	408.291	623.519
Gm10677	148.171	-0.596703	0.189331	-3.15164	0.00162359	0.0159817	104.356	110.782	139.618	170.26	202.139	173.587
1810013L24Rik	564.19	0.382211	0.121382	3.14884	0.00163922	0.0161084	806.879	681.106	752.332	526.95	645.998	531.269
Ccser2	1240.39	-0.434368	0.137945	-3.14885	0.00163912	0.0161084	955.156	1156.95	1161.39	1555.16	1576.31	1331.5
Erp27	14.3434	1.12621	0.357672	3.14873	0.00163984	0.0161084	36.0132	33.9353	39.9946	1.60686	1.62411	2.21226
Cdc42ep5	64.3736	0.912967	0.289985	3.14832	0.00164211	0.0161196	92.3608	68.5763	50.1367	27.3499	35.7496	36.1165
Cyp2g1	95.0692	-1.15664	0.367497	-3.14735	0.00164756	0.0161619	105.046	76.3126	73.3615	215.188	195.776	356.1
Cpt1a	7006.67	0.51287	0.163007	3.1463	0.00165348	0.0162089	8693.41	7991.3	9005.64	6395.31	4719.48	6591.25
Ttc25	9.46539	-1.21246	0.385443	-3.14562	0.00165736	0.0162357	13.7934	5.25599	3.6375	32.2949	26.2377	19.8761
Npm1	3098.7	-0.319903	0.101708	-3.14531	0.00165913	0.0162419	2397.93	2672.26	2583.52	3317.6	3360.62	2907.77
Tmem198b	924.02	-0.552223	0.175634	-3.14417	0.00166558	0.0162939	571.274	652.686	638.523	900.303	939.662	953.288
Tnfrsf18	27.5814	-0.983428	0.312919	-3.14276	0.00167363	0.0163615	14.9768	24.3266	11.6617	35.8118	45.0621	45.221
Tonsl	55.5297	-0.840254	0.267613	-3.13981	0.00169055	0.0165155	22.9263	32.5128	50.6282	45.8623	101.682	57.6426
Ssh2	636.834	-0.496436	0.158243	-3.13717	0.00170589	0.0166541	595.416	637.498	602.825	955.288	879.884	792.35
Fzd7	721.621	-0.603555	0.192421	-3.13664	0.00170894	0.0166724	553.276	491.083	604.835	680.043	991.728	905.062
Hgsnat	2059.03	-0.243754	0.0777215	-3.13624	0.00171126	0.0166783	1564.7	1721.21	1652.72	2024.59	1837.15	2004.05
Rps21	4099.14	-0.450994	0.143805	-3.13614	0.00171189	0.0166783	3244.13	3915.84	3380.79	4369.47	5351.3	4857.8
Dync2li1	24.1341	-0.909717	0.290121	-3.13564	0.00171477	0.016695	14.3293	10.1306	16.9244	29.4688	32.3169	23.1288
Abcg2	2111.88	0.467159	0.149026	3.13474	0.00172004	0.0167314	2333.37	1749.9	1749.88	1320.7	1504.16	1339.92
Eml2	240.298	-0.4652	0.148408	-3.13461	0.00172085	0.0167314	144.204	218.531	173.274	279.365	224.691	254.78
Nipsnap1	4378.19	0.273909	0.0873972	3.13407	0.00172398	0.0167504	4599.27	4603.18	4298.87	3521.04	3678.77	3947.56
Enpp3	1214.62	0.623501	0.19896	3.1338	0.00172557	0.0167545	784.705	1057.79	892.763	533.863	639.555	543.641
Camkk2	425.418	-0.556599	0.177749	-3.13138	0.00173989	0.0168821	365.844	273.025	430.609	491.963	509.84	598.992
Zfp608	61.9105	-0.787112	0.251384	-3.13111	0.00174145	0.0168857	34.4941	50.8148	22.3968	95.3232	43.4057	68.9336
Camk2n1	1198.32	-0.497079	0.158818	-3.12987	0.00174883	0.0169457	860.108	1110.92	1086.14	1244.73	1651.48	1486.29
D1Ertd622e	387.44	0.5336	0.17054	3.12888	0.00175472	0.0169912	499.65	674.789	516.786	367.736	444.693	334.438
Fkbp9	569.128	-0.340613	0.108905	-3.12762	0.00176225	0.0170526	461.001	490.672	504.772	626.792	608.828	616.622
Prr12	443.347	-0.565188	0.180771	-3.12654	0.00176876	0.017104	304.514	507.887	433.937	570.224	740.685	579.427
1700048O20Rik	105.459	-0.970503	0.310478	-3.12584	0.001773	0.0171334	44.766	35.7534	48.5357	108.229	106.459	84.0898
Acad9	733.015	0.341607	0.109338	3.12432	0.00178218	0.0172072	861.737	654.277	858.12	633.33	600.673	624.402
Slc6a8	96.9361	0.576712	0.184597	3.12417	0.00178305	0.0172072	91.5341	93.8967	101.8	55.8728	62.0959	70.8355
C2	4364.96	-0.354601	0.113531	-3.12339	0.0017878	0.0172414	3489.1	3396.99	3247.08	4116.86	4401.23	4515
C1s	16629.8	-0.337243	0.108024	-3.12192	0.00179674	0.017316	13664.6	15342.9	14821.3	20009.9	17689.5	17926
Asrgl1	411.993	-0.413187	0.132406	-3.12061	0.00180477	0.0173816	273.765	323.417	284.216	394.632	408.24	387.144
Trim30d	105.395	-0.862141	0.276344	-3.11981	0.00180966	0.0174169	59.3191	59.6218	69.1255	125.316	122.489	131.328
Whsc1l1	1276.51	0.835574	0.268199	3.1155	0.00183632	0.0176616	3230.13	1676.4	2170.18	1475.33	1009.15	1152.85
Eri2	1288.77	-0.393602	0.126367	-3.11475	0.00184103	0.0176949	1013.59	1051.32	937.729	1340.42	1298.46	1339.81
Abhd8	176.06	-0.674898	0.216736	-3.11391	0.00184625	0.0177332	79.2607	122.138	130.684	146.082	230.519	178.828
Adra1b	1379.38	0.400865	0.128966	3.1083	0.00188168	0.0180519	1095	1492.75	1350.26	882.202	1040.56	1042.32
Dynlt1b	121.956	-0.483915	0.155697	-3.10806	0.00188322	0.0180519	92.3654	87.8171	101.748	121.741	140.83	135.492
Otub2	90.2708	-0.637278	0.205032	-3.10818	0.00188242	0.0180519	66.4867	70.1772	68.6973	98.8422	131.93	99.6536
Psen2	5488.14	0.433878	0.139634	3.10726	0.00188831	0.0180885	4361.36	4564.43	4426.58	3308.22	3050.91	3425.77
St3gal5	3756.4	0.675769	0.21754	3.10641	0.00189372	0.0181281	3404.88	4212.39	5567.21	2993.19	1645.55	3267.18
Cacul1	1731.55	0.532424	0.171549	3.10363	0.00191165	0.0182875	2222.13	1930.88	2137.46	1232.86	1761.2	1267.87
Irf1	746.498	-0.72742	0.234513	-3.10183	0.0019233	0.0183848	469.765	643.23	617.252	796.675	916.236	1318.64
Sept6	60.6747	-0.823828	0.265609	-3.10166	0.00192439	0.0183848	25.1598	47.4793	37.2781	77.4387	85.6454	52.818
Hmgcl	5084.52	-0.244199	0.0787391	-3.10137	0.00192625	0.0183902	4449.96	3947.54	4270.98	4867.71	4818.82	5345.96
Cox6a1	9662.38	-0.409907	0.132204	-3.10057	0.0019315	0.018428	8229.11	9694.57	8946.29	10698.2	12711.2	12603.6
Apoh	79170.3	-0.286666	0.0924773	-3.09986	0.00193615	0.01846	61666.2	72000.9	72001.2	82350.9	88721	80512.7
Ccdc167	722.852	-0.356477	0.115044	-3.0986	0.00194436	0.0185259	774.947	617.611	596.56	833.426	869.758	859.656
Nipsnap3b	995.715	0.292269	0.0943404	3.09802	0.00194816	0.0185497	985.047	969.735	952.281	748.697	794.689	826.605
Ccdc71l	233.243	-0.451914	0.145912	-3.09716	0.00195383	0.0185881	195.031	201.783	185.378	267.561	316.195	216.8
Cln5	435.874	0.280985	0.0907335	3.09682	0.0019561	0.0185881	415.744	409.715	401.797	330.148	329.156	350.756
Rpa1	1012.88	-0.38682	0.124907	-3.09687	0.00195575	0.0185881	849.714	992.316	823.883	1124.69	1026.04	1378.52
Fam195b	597.259	-0.324526	0.104808	-3.09639	0.00195892	0.0185922	493.22	490.915	506.314	600.36	613.251	664.2
Klhdc2	513.3	0.358965	0.115933	3.09632	0.00195941	0.0185922	547.843	480.173	569.66	403.679	421.688	410.271
Metrnl	47.197	0.633925	0.204746	3.09616	0.00196043	0.0185922	77.1789	55.7614	68.5243	33.2584	48.72	42.7926
Med11	261.555	-0.464427	0.150081	-3.09452	0.00197134	0.0186709	195.242	203.045	218.272	289.651	296.833	272.36
Snip1	221.364	0.520508	0.168198	3.09461	0.00197073	0.0186709	356.632	221.067	276.966	201.22	188.492	193.974
Abhd13	428.436	0.362404	0.117138	3.09383	0.00197588	0.0187014	589.311	408.435	501.781	387.239	385.798	383.363
Plag1	14.6188	-1.15883	0.374698	-3.09272	0.00198333	0.0187595	3.42136	10.7937	1.63477	8.93693	28.2825	28.4706
B3gnt9	442.626	0.617757	0.199782	3.09216	0.00198708	0.0187825	589.24	417.904	435.437	267.512	366.43	274.25
Cdpf1	206.772	-0.558278	0.180609	-3.09108	0.0019943	0.0188382	158.807	177.394	124.877	198.884	269.147	237.355
Plekha7	231.811	-0.678902	0.219655	-3.09077	0.00199641	0.0188457	111.174	300.246	220.993	307.732	446.188	311.696
Gpr110	304.952	0.980299	0.317416	3.08837	0.00201255	0.0189855	681.085	446.016	385.781	207.689	165.979	278.374
Oas2	80.4583	0.84368	0.27335	3.08644	0.00202567	0.0190967	178.743	157.453	104.103	74.6896	72.1591	79.8341
Eml5	565.273	-0.413766	0.134091	-3.0857	0.00203072	0.0191316	406.147	406.637	408.871	556.406	529.294	557.253
2610301B20Rik	150.924	-0.52085	0.16881	-3.08542	0.00203263	0.019137	128.044	97.9386	112.289	177.827	142.443	171.717
Clu	41979.4	-0.36899	0.119738	-3.08164	0.00205864	0.0193691	37652.4	35022.2	36970.5	49588.3	45731.5	47166
Cyp27a1	11811.5	0.376783	0.122288	3.08111	0.00206233	0.019391	11100.6	13897.9	11970.1	9433.17	9166.72	9687.35
Cnppd1	1795.25	-0.421533	0.136826	-3.08079	0.00206455	0.0193992	1189.13	1930.66	1582.02	2135.62	2369.75	1854.86
Rpl15	5924.75	-0.355062	0.11541	-3.07653	0.00209428	0.0196656	5143.2	5465.4	5181.44	6331.62	6745.17	7238.69
Fhit	41.2415	0.961628	0.312605	3.07618	0.00209672	0.0196755	67.4398	70.1387	61.3601	30.2194	29.7414	27.4898
Alpl	498.162	-0.595542	0.193618	-3.07586	0.00209894	0.0196835	243.613	349.04	309.337	569.675	316.928	523.352
Plin3	1247.61	-0.480882	0.156351	-3.07566	0.00210036	0.0196838	672.588	1146.91	820.231	1045.33	1417.53	1290.09
Paqr3	141.58	0.653991	0.212766	3.07376	0.00211379	0.0197966	176.043	199.458	174.051	103.737	136.281	94.9861
Mmd	2934.41	-0.319164	0.103847	-3.07339	0.00211638	0.019808	2444.95	2127.57	2181.19	2778.92	2767.21	2915.02
Gnpat	858.356	0.281992	0.091781	3.07244	0.00212315	0.0198583	901.681	822.454	916.089	735.407	662.838	767.868
Slc28a1	5.04796	1.05316	0.342879	3.07153	0.00212961	0.0198927	9.18722	19.58	21.0296	2.31807	0	3.2024
Wwtr1	519.662	-0.548177	0.178468	-3.07157	0.0021294	0.0198927	321.099	447.724	425.371	627.233	665.188	490.616
Acsm3	5347.1	-0.45348	0.147698	-3.07032	0.00213827	0.0199604	4153.21	4298.98	4212.63	6425.85	5605.53	5519.21
Sgce	159.717	-0.47552	0.154914	-3.06957	0.00214366	0.0199977	117.739	145.925	141.785	204.813	195.812	169.344
Tsen34	1119.8	-0.401226	0.130799	-3.06751	0.0021585	0.0201229	786.028	1003.71	935.389	1160.6	1221.9	1251.66
Cyp46a1	33.9127	-0.911294	0.297201	-3.06626	0.00216755	0.0201941	18.1349	21.5454	30.5045	42.2635	57.5261	49.3579
Spatc1l	36.7319	0.904849	0.295145	3.06578	0.002171	0.0202131	31.3776	42.0458	38.7134	17.6837	16.6218	18.1674
Rbms2	738.131	-0.357525	0.116677	-3.06424	0.00218227	0.0203048	553.185	738.674	620.056	850.005	845.28	774.345
Galnt10	126.209	-0.525865	0.171695	-3.06278	0.00219289	0.0203778	112.066	98.3398	78.4575	120.664	137.818	171.227
Rps10	6393.61	-0.409159	0.133591	-3.06277	0.00219298	0.0203778	5396.6	5872.87	5644.9	6642.44	8387.78	7630.34
Tmem253	33.9328	0.936505	0.305916	3.06131	0.00220371	0.0204642	80.6309	37.2093	73.0528	30.514	28.2885	26.1668
Fbxo30	257.238	0.444603	0.14525	3.06096	0.00220628	0.0204748	319.754	234.02	393.91	227.336	248.038	206.583
Etfb	10964.8	-0.326879	0.106812	-3.06032	0.00221103	0.0205056	8887.91	9207.75	9516.03	11093.8	11659.6	12032.8
Acsm2	48.7115	1.01155	0.330668	3.05909	0.00222009	0.0205762	115.704	50.1779	52.8429	23.5727	32.4778	32.4119
Tmem14c	1745.58	0.387631	0.126732	3.05866	0.00222331	0.0205927	1770.81	1939.1	1904.35	1316.64	1441.57	1503.93
AI463170	29.7819	1.05319	0.344422	3.05787	0.0022292	0.0206338	29.1386	29.6094	25.3849	8.93102	9.53168	10.8615
Unc45a	527.661	-0.42093	0.137725	-3.05631	0.00224078	0.0207276	433.57	408.411	425.24	604.015	531.805	575.714
Ccdc171	133.32	0.803287	0.262853	3.05603	0.00224288	0.0207336	158.753	136.593	154.191	77.7521	70.155	89.2585
Lrrc3	2978.36	0.414093	0.135513	3.05574	0.00224503	0.02074	2964.89	3484.48	3283.31	2418.96	2271.6	2551.53
Ccar1	1070.28	0.419152	0.137235	3.05426	0.00225615	0.0208293	1268.78	979.334	1187.41	958.172	781.022	801.007
Tlk1	1379.23	-0.272759	0.0895131	-3.04714	0.00231031	0.0213154	1060.09	1234.53	1178.75	1385.31	1431.47	1392.73
Mta3	176.741	-0.412643	0.135484	-3.04569	0.00232144	0.0214026	110.968	140.849	124.308	182.671	149.352	178.592
Trap1	6842.52	-0.23141	0.0759836	-3.04552	0.00232276	0.0214026	5732.39	5803.69	6015.63	6850.75	7110.19	6666.35
Med14	435.805	-0.367957	0.120839	-3.04502	0.00232663	0.0214245	378.648	368.303	403.598	522.592	481.344	486.324
Chrna2	416.297	0.752961	0.247397	3.04354	0.00233815	0.0215167	282.991	227.725	249.244	183.229	125.489	106.624
Rps7	8008.98	-0.36913	0.12131	-3.04285	0.00234348	0.0215519	7028.13	7301.45	6829.32	8809.96	9675.29	9021.44
Map3k4	723.624	-0.423469	0.139197	-3.04223	0.00234834	0.0215826	670.173	746.424	586.308	819.866	1018.2	883.183
Maff	59.9247	0.896852	0.294836	3.04187	0.00235116	0.0215947	122.824	170.283	73.006	64.3081	54.4186	57.679
Dnmt1	288.232	-0.528545	0.173776	-3.04153	0.00235382	0.0216052	173.727	283.981	248.65	330.191	397.713	314.931
Ddx58	656.242	-0.397434	0.130761	-3.03939	0.00237054	0.0217447	537.771	555.713	449.183	675.989	684.634	696.982
Map3k1	359.068	-0.470541	0.154827	-3.03914	0.00237251	0.0217488	257.253	278.107	282.065	449.891	356.7	338.5
Rbm14	673.837	0.401762	0.13234	3.03584	0.00239869	0.0219747	1100.14	856.635	965.951	722.209	824.218	639.627
Usp40	1319.46	-0.431936	0.142296	-3.03547	0.00240164	0.0219876	995.076	1128.31	1298.96	1650.92	1420.84	1589.75
Fbxo25	170.604	-0.44388	0.146343	-3.03316	0.0024201	0.0221196	130.372	156.242	128.067	175.409	221.629	177.696
Pygm	40.7456	0.820129	0.27037	3.03336	0.0024185	0.0221196	38.089	65.6707	65.3719	32.0725	29.5476	25.5239
Rassf3	2325.8	-0.426372	0.140574	-3.03308	0.00242072	0.0221196	2399.32	2525.25	2075.39	3025.37	3470.26	3011.41
Celsr2	33.4249	-0.993577	0.32763	-3.03262	0.00242443	0.0221394	20.6935	20.6706	27.715	47.1687	69.9267	46.6005
Hps4	194.877	0.542179	0.178799	3.03233	0.0024267	0.022146	183.303	198.455	240.27	118.72	140.915	159.087
Tarbp2	375.483	0.418722	0.138114	3.03171	0.00243172	0.0221776	457.523	420.434	432.25	312.72	307.237	353.294
Insig2	7409.51	0.563042	0.185822	3.03001	0.0024455	0.022289	2370.56	3272.81	2414.98	1730.4	1915.04	1666.86
Cab39l	1144.84	0.274017	0.0904849	3.02832	0.00245919	0.0223995	1106.63	1132.81	1136.34	890.84	931.753	964.183
Map1s	86.5337	-0.5903	0.194968	-3.02768	0.0024644	0.0224326	50.9607	70.8367	71.0219	99.385	92.1603	109.669
Col27a1	362.379	0.747631	0.247022	3.02657	0.00247343	0.0225004	316.139	399.717	374.674	240.478	196.288	170.042
Ehhadh	45570.4	-0.636803	0.210444	-3.026	0.00247812	0.0225288	7729.07	7613.41	8028.17	12826.2	12603.4	12379.7
Mien1	1451.32	0.450078	0.148781	3.0251	0.00248552	0.0225817	1825.47	1786.15	1580.31	1218.06	1145.5	1398.45
Gabarapl1	13922.6	0.437609	0.144691	3.02443	0.00249102	0.0226172	17258.7	18500.6	17386.7	11033.7	15066.9	12711.4
Bbs12	5.27798	-1.17209	0.387906	-3.0216	0.00251444	0.0228154	1.02422	4.13702	0	5.75083	11.192	11.0854
Pde4dip	3361.07	0.308024	0.101969	3.02075	0.00252148	0.0228647	4638.09	4293.76	4464.74	3737.25	3283.12	3762.68
Mapkap1	1295.04	0.222273	0.0736574	3.01766	0.00254733	0.0230845	1298.9	1452.64	1324.49	1213.81	1170.77	1104.52
Kbtbd12	20.6752	-1.03984	0.344842	-3.01541	0.0025663	0.0232417	8.55387	4.69952	9.35638	24.7261	11.1154	29.9151
Krt23	107.356	0.947751	0.314363	3.01483	0.0025712	0.0232712	154.208	78.2141	90.3851	34.0379	51.6911	55.8193
Fkbp15	1325.71	-0.31385	0.104135	-3.01389	0.00257921	0.0233289	1045.11	1107.22	1202.12	1432.31	1384.6	1361.72
Cib1	1711.05	0.372232	0.123515	3.01367	0.00258112	0.0233315	1717.44	1934.35	1804.67	1276.2	1425.51	1492.29
Cdr2	40.4916	0.853083	0.283149	3.01284	0.00258812	0.0233799	60.0656	54.4031	61.574	28.6329	36.0957	20.6859
Tfcp2l1	179.482	-0.641067	0.212832	-3.01208	0.0025946	0.0234236	99.198	116.222	135.751	153.183	236.686	178.686
Ap4b1	425.568	0.297503	0.0988069	3.01096	0.00260426	0.023496	444.704	420.116	388.56	347.386	292.899	385.083
Slc39a14	7776.36	0.496526	0.165056	3.00823	0.00262777	0.0236931	15249.6	11594.7	15342.3	10757	9388.22	9266.55
Ptbp2	245.506	-0.459734	0.152859	-3.00756	0.00263356	0.0237303	174.164	172.425	169.962	243.093	234.193	243.623
Map4	634.8	-0.313206	0.104193	-3.00602	0.00264694	0.0238358	564.833	655.931	632.442	751.824	760.927	802.062
Shroom3	169.846	-0.637383	0.212085	-3.00531	0.0026531	0.0238762	94.2043	110.093	106.428	166.945	183.461	153.443
Pxmp4	3802.63	0.501671	0.16694	3.0051	0.00265497	0.023878	3440.43	2713.85	2877.55	2254.72	1939.05	2071.24
Mup2	46759.3	0.931864	0.31017	3.00436	0.00266139	0.0239207	86787.8	55447	58078	25617.5	27183.8	37233.3
Ccdc77	107.291	0.560654	0.186662	3.00358	0.00266827	0.0239675	147.995	128.547	163.828	121.596	80.6878	83.5922
Bet1l	880.395	0.508458	0.169508	2.99961	0.00270322	0.024266	1468.23	960.393	1079.8	779.734	827.068	814.995
Pim3	1336.17	0.698659	0.233008	2.99844	0.00271369	0.0243294	1675.21	2345.97	2098.05	1411.79	1115.18	1053.88
Tbpl1	269.577	0.388238	0.129479	2.99846	0.00271346	0.0243294	301.968	292.589	323.774	226.604	254.304	209.695
Lrp2bp	32.8622	-0.913029	0.304636	-2.99712	0.00272548	0.0244116	19.4728	38.0497	31.0487	39.9549	79.5567	72.3259
Scamp1	1779.14	-0.39915	0.133182	-2.99703	0.00272627	0.0244116	1632.03	1871.21	1649.26	1843.71	2858.58	2152.41
Crem	637.058	0.48237	0.160984	2.99639	0.00273194	0.0244317	1000.26	630.383	745.006	536.75	687.304	444.826
Hsdl2	3776.54	-0.5035	0.16803	-2.99649	0.0027311	0.0244317	2021.87	1951.25	2238.69	3203.8	2881.31	2877.55
Tmem191c	18.4677	-0.978081	0.326619	-2.99456	0.00274839	0.0245634	8.46324	8.78402	6.1357	18.7311	15.5797	27.6739
Plbd1	1239.7	0.421113	0.140725	2.99246	0.00276741	0.024718	1154.3	1229.38	1054.35	830.795	736.279	982.645
Crnkl1	384.299	0.365597	0.122181	2.99226	0.0027692	0.0247184	456.289	400.72	428.552	378.29	284.713	325.534
Rps12	5594.11	-0.335926	0.112284	-2.99175	0.0027738	0.024744	4865.95	5098.29	4994.27	6055.09	6803.65	6115.15
Rab34	111.775	-0.598022	0.20005	-2.98937	0.00279555	0.0249225	52.5054	100.37	61.7656	126.707	101.528	118.642
Dnajb2	987.55	0.277211	0.0928002	2.98718	0.00281559	0.0250699	1133.28	1014.07	1129.53	854.965	901.246	940.055
Ehbp1	298.819	-0.411813	0.137858	-2.98722	0.00281526	0.0250699	262.134	283.542	299.331	372.592	432.637	322.401
Atp2a2	5925.88	0.48521	0.162468	2.98649	0.002822	0.0251112	9981.13	5628.46	7885.49	5398.11	5628.67	5492.89
Slc4a8	16.2399	0.938868	0.314526	2.98502	0.00283557	0.0252162	30.0454	25.4716	20.8827	12.6605	8.95309	13.1284
1110059E24Rik	530.982	0.528324	0.177051	2.98401	0.00284493	0.0252838	864.584	483.255	573.752	426.887	464.277	411.839
Gas8	64.159	-0.674177	0.225947	-2.98378	0.0028471	0.0252873	64.7057	35.1521	37.8922	81.4922	75.7232	68.9242
Prosc	1209.38	0.250405	0.0839397	2.98315	0.00285296	0.0253236	1309.16	1233.26	1338.66	1051.45	989.389	1221.53
Prdm2	1897.13	0.491574	0.164802	2.98281	0.00285619	0.0253365	2655.36	2410.49	2824.26	1672.66	2358.64	1482.34
Dip2a	170.205	-0.512495	0.171885	-2.98162	0.00286729	0.0254192	129.458	192.324	145.857	214.144	264.675	207.22
BC048644	767.102	0.651853	0.218804	2.97916	0.00289042	0.0256083	998.542	1255.73	1175.5	688.69	582.636	828.517
Necap1	1040.44	0.239474	0.0803943	2.97874	0.00289436	0.0256273	1234.11	1228.12	1200.85	1016.13	987.264	1101.82
Klhl13	186.671	-0.470342	0.157932	-2.97813	0.00290017	0.0256628	145.246	121.794	153.481	210.743	209.958	160.091
Capn8	172.406	0.803695	0.270051	2.97609	0.00291951	0.0258099	298.721	177.591	211.379	118.946	56.5481	189.556
Ptpn2	314.381	0.347919	0.116909	2.97599	0.00292041	0.0258099	357.112	330.056	337.508	271.902	280.453	243.942
Trim6	48.0578	0.984415	0.330835	2.97555	0.00292468	0.0258317	38.7611	35.1739	29.021	13.1811	11.4987	16.8701
Pou6f1	343.972	-0.451267	0.151935	-2.97012	0.00297683	0.026276	214.783	291.218	272.466	376.397	403.705	295.96
Bcap31	4789.17	-0.214653	0.072286	-2.9695	0.00298285	0.0262966	4388.23	4236.89	4071.61	4898.26	5138.18	4713.33
Cdca7	32.9416	0.811105	0.273141	2.96955	0.0029824	0.0262966	55.1275	36.7388	75.6665	35.8368	26.7705	22.0395
Atp11c	5968.09	-0.365441	0.123096	-2.96875	0.00299018	0.026345	5186.09	4927.11	5105.73	6660.71	6660.52	6411.82
Nfasc	17.1802	1.11094	0.37432	2.96788	0.00299864	0.0263528	13.9045	18.4718	21.2979	8.94822	1.623	2.20216
Osbpl5	161.21	-0.630233	0.212341	-2.96802	0.00299725	0.0263528	93.2122	123.696	135.931	219.338	173.49	171.425
Qprt	4110.35	0.442351	0.149053	2.96775	0.00299992	0.0263528	3820.06	5043.47	4337.82	2857.13	2907.07	3847.08
Ttc21b	96.7496	-0.591063	0.19914	-2.96808	0.00299662	0.0263528	56.408	87.3591	82.2548	112.916	99.3125	144.842
Wdr24	645.65	-0.36435	0.122772	-2.96771	0.0030003	0.0263528	505.895	564.477	557.664	736.173	688.611	683.6
Cflar	4141.56	0.353325	0.119103	2.96655	0.00301163	0.0264097	6060.14	5367.32	5519.06	4200.34	4953.21	4029.42
Sccpdh	65.3113	-0.666667	0.224705	-2.96685	0.00300865	0.0264097	40.681	43.9072	48.3963	65.6925	80.771	74.4996
Slbp	298.967	0.348692	0.117552	2.96629	0.00301418	0.0264097	297.433	352.115	338.51	241.004	262.705	271.731
Ube2v2	655.55	-0.324071	0.109249	-2.96634	0.00301369	0.0264097	566.302	459.795	525.721	657.107	643.372	645.74
Igj	39.806	-0.989563	0.333689	-2.96553	0.00302166	0.026459	8.48792	23.3909	16.4367	43.4558	38.0444	45.7566
Hapln4	96.9897	0.826528	0.278744	2.96518	0.00302503	0.0264723	158.141	94.7058	101.301	48.2064	67.3749	65.0248
D630045J12Rik	225.47	-0.659495	0.222518	-2.96378	0.00303884	0.0265768	152.258	203.809	193.087	313.456	349.708	241.013
Serpinc1	47524.3	-0.313128	0.105686	-2.96281	0.00304847	0.0266447	39734.9	42707.3	44634	51975.4	54961.8	51585
Hadhb	13303.9	-0.373926	0.1263	-2.96062	0.00307023	0.0267849	9279.14	8329.25	9064.01	11799.1	11231.2	11778.7
Mmab	901.757	0.323277	0.109181	2.96093	0.00306707	0.0267849	1146.92	1179.79	1035.54	955.161	796.721	930.855
Ppara	4094.9	0.508814	0.171871	2.96044	0.00307201	0.0267849	6220.74	5879.92	6331.42	4996.72	3246.86	4473.36
Rilpl1	122.509	-0.538035	0.181726	-2.96069	0.00306952	0.0267849	96.8241	118.033	114.603	141.001	183.724	167.145
Abi3bp	166.022	0.541639	0.182999	2.95979	0.00307845	0.0268065	166.569	196.226	191.011	136.701	123.127	109.793
Crcp	933.506	0.377849	0.127676	2.95944	0.00308195	0.0268065	1130.62	1011.97	1100.14	815.288	694.575	973.369
Fgb	146131	-0.513804	0.173602	-2.95967	0.00307971	0.0268065	106131	110384	104053	159438	153642	153642
Synm	44.7146	-0.750846	0.253712	-2.95944	0.003082	0.0268065	39.5931	34.2105	45.8041	87.3281	62.8152	57.4166
Sfxn5	987.836	-0.38058	0.128614	-2.95909	0.00308551	0.0268206	815.2	905.513	747.051	1025.65	1228.08	987.818
Stard3	276.571	0.370548	0.125301	2.95727	0.00310374	0.0269627	281.395	312.271	310.63	215.589	241.35	239.047
Frmd4b	1304.37	0.78521	0.265554	2.95688	0.0031077	0.0269642	1330.76	2370.32	1501.07	1275.44	485.654	1022.32
Tspyl1	1152.11	-0.287733	0.0973059	-2.95699	0.00310656	0.0269642	1107.3	1051.49	1068.78	1125.54	1482.93	1346.93
Prhoxnb	1113.38	0.874775	0.2959	2.95632	0.00311338	0.0269971	1395.62	1516.94	2056.5	930.772	395.902	1072
Eif1a	1386.24	0.518911	0.175643	2.95434	0.00313334	0.0271537	1896.12	1077.4	1392.63	1071.38	906.661	1006.26
Fam115a	83.2471	-0.638481	0.216192	-2.9533	0.00314394	0.027229	54.1388	56.1318	71.6956	85.625	115.326	89.935
Camsap1	530.805	0.419669	0.142171	2.95186	0.00315862	0.0273396	766.951	637.791	851.611	561.38	634.236	462.097
Prlr	5209.41	-0.539784	0.182915	-2.95101	0.00316735	0.0273903	3584.08	3189.42	5345.54	6450.11	5917.35	5643.86
Stk11	2232.28	-0.294873	0.0999259	-2.95092	0.00316832	0.0273903	1917.83	2190.53	2196.82	2445.06	2754.13	2562.6
Bmf	466.774	-1.00895	0.342115	-2.94915	0.00318652	0.027531	265.528	649.859	264.83	657.872	912.184	1383.84
Car5a	1658.71	0.564232	0.191378	2.94827	0.00319561	0.0275898	1979.03	2606.48	2581.02	1510.93	1288.17	1929.09
Ifnar2	1068.42	-0.33379	0.113222	-2.94811	0.00319719	0.0275898	862.906	844.621	838.878	1050.74	1029.5	1148.46
Pyroxd2	1018.49	-0.410849	0.139383	-2.94763	0.00320222	0.0276165	840.731	928.075	886.224	1079.21	1189.68	1301.83
Dnajb9	1417.61	0.825614	0.280135	2.9472	0.00320665	0.027638	3789.21	1539.26	1975.21	1091.24	1238.38	1410.31
Mpc2	3144.17	-0.342245	0.116156	-2.94641	0.00321484	0.0276919	2601.13	2608.01	2565.01	2987.73	3423.91	3501.46
Vmac	498.623	-0.368205	0.125003	-2.94556	0.00322368	0.0277513	349.013	432.558	340.25	463.315	530.689	474.984
Ythdf2	674.926	0.381802	0.129638	2.94515	0.00322799	0.0277716	832.39	574.895	748.243	584.256	527.906	523.261
Tjp2	591.636	-0.463641	0.157506	-2.94364	0.0032438	0.0278908	298.103	394.303	378.309	515.463	474.773	511.806
Ccdc151	65.2026	0.953127	0.323974	2.94198	0.00326118	0.0279728	58.7491	93.0761	48.4718	41.7966	17.1686	26.0764
Crp	15025.2	0.345948	0.117581	2.9422	0.00325884	0.0279728	13602.6	16045.4	18095.5	11519.5	14164.2	11659.3
Ppargc1b	201.018	0.658086	0.223678	2.94211	0.00325981	0.0279728	312.539	415.577	298.697	216.116	163.822	248.855
Stard5	2094.6	0.389987	0.132541	2.94239	0.00325689	0.0279728	2197.14	2639.46	2606.94	1950.93	1612.77	2074.51
Tor4a	335.104	-0.551767	0.187603	-2.94114	0.00327011	0.0280326	280.56	263.73	181.58	341.383	364.749	395.385
Abi3	541.947	0.712307	0.242224	2.94069	0.0032748	0.0280391	321.097	457.523	396.233	205.296	227.636	242.489
Erp29	1801.93	-0.297645	0.101214	-2.94075	0.00327415	0.0280391	1477.68	1596.34	1541.88	1761.99	2019.9	1916.77
Dtx1	32.623	-0.914355	0.311066	-2.93943	0.00328821	0.0281202	18.4633	17.3617	8.93715	38.1763	23.7277	43.9291
Tmpo	874.224	-0.316815	0.107778	-2.93951	0.00328728	0.0281202	776.15	765.816	765.031	990.068	984.376	908.243
5033411D12Rik	1250.05	0.280352	0.0953971	2.93879	0.00329494	0.0281609	1231.25	1200.96	1317.87	1069.13	997.491	1006.43
Prep	448.497	0.295296	0.100513	2.93788	0.00330462	0.0282267	467.067	506.333	494.261	399.59	359.548	437.894
Gramd1a	525.819	-0.461639	0.15716	-2.93738	0.00330996	0.0282554	391.548	532.778	472.565	572.372	740.384	642.708
D330023K18Rik	33.7511	0.852374	0.290384	2.93534	0.00333184	0.0284252	37.0831	45.7065	43.3644	17.691	27.4649	15.9354
Fadd	422.984	-0.343346	0.116986	-2.93494	0.00333615	0.028445	359.283	397.93	352.629	458.957	479.53	485.941
Gnal	99.1038	0.611348	0.208323	2.93462	0.00333953	0.0284465	103.779	72.0708	96.8042	61.2878	40.1199	71.2382
Ssbp2	62.0399	-0.609185	0.207591	-2.93455	0.00334032	0.0284465	46.393	44.0176	31.9478	68.0977	74.5772	51.186
Ccdc141	388.525	-0.652923	0.222515	-2.93428	0.00334318	0.0284539	206.746	227.772	272.54	305.117	375.703	484.448
Jmjd8	2078.67	-0.246367	0.0839737	-2.93386	0.00334771	0.0284755	1956.61	1964.37	1886.11	2215.31	2194.06	2506.27
Fam149a	694.045	-0.374523	0.12768	-2.93329	0.00335389	0.0285111	636.702	572.593	603.094	685.657	869.925	811.394
Usf2	2835.59	-0.326311	0.111252	-2.93309	0.0033561	0.0285129	2426.51	3303.7	3009.9	3488.89	4105.48	3417.04
Gas1	484.179	-0.942809	0.321485	-2.93267	0.00336057	0.0285169	117.264	340.493	286.559	481.32	529.796	719.227
Rhox8	34.6141	-0.904099	0.308268	-2.93283	0.00335887	0.0285169	22.0887	11.6533	27.1516	54.23	33.968	38.7896
Col20a1	185.5	-0.545418	0.186042	-2.93169	0.00337125	0.0285905	168.509	140.983	109.093	207.719	182.374	242.861
Ugt2a3	7106.46	-0.284296	0.0969969	-2.93098	0.00337892	0.0286386	6666.03	5997.66	6390.27	7790.05	7860	7621.81
Atp10d	297.178	-0.898765	0.306729	-2.93016	0.00338787	0.0286974	97.0825	132.488	90.9203	321.209	212.01	172.267
Dnajc10	546.86	-0.351382	0.119964	-2.92907	0.00339976	0.028781	479.599	424.422	482.852	594.884	542.793	641.96
Tceal1	39.8494	-0.865461	0.295502	-2.92878	0.0034029	0.0287905	20.8826	22.7475	9.29439	30.2941	57.4925	29.4956
2410131K14Rik	191.717	0.478068	0.163244	2.92854	0.00340553	0.0287957	215.673	191.974	223.961	152.216	126.322	168.845
Camk2g	466.965	-0.487329	0.166472	-2.92739	0.00341815	0.0288788	305.695	500.087	343.552	488.68	623.972	537.927
Cenpm	32.0326	0.929746	0.317614	2.92728	0.00341941	0.0288788	82.6896	48.7467	41.0999	31.3013	17.6853	29.3356
Eif4h	6941.93	-0.232195	0.0793355	-2.92674	0.0034253	0.0289115	6331.06	7064.11	7193.05	8229.08	8106.61	7880.69
Pde4c	523.436	-0.84314	0.288189	-2.92565	0.00343741	0.0289965	323.258	358.95	354.883	704.273	682.157	696.981
Entpd7	48.8465	0.779244	0.266394	2.92515	0.0034429	0.0290246	123.694	72.1268	87.5491	38.7773	49.2686	66.2566
Zfp740	1168.78	-0.316142	0.108084	-2.92498	0.00344481	0.0290246	949.557	1068.77	931.216	1229.48	1258.61	1207.17
Serpina5	6.90603	1.0257	0.350801	2.92389	0.00345689	0.0291084	43.2924	18.699	10.4812	7.54337	2.34259	0
Snap47	2581.35	0.220378	0.0753773	2.92367	0.00345935	0.0291084	2366.92	2417.69	2301.94	2121.64	1787.71	2180.53
Tcea3	1466.75	-0.473766	0.162053	-2.92353	0.00346087	0.0291084	1208.85	1450.04	1251.65	1611.98	1965.68	1941.48
Fzd4	359.79	-0.697597	0.238664	-2.92293	0.00346755	0.0291474	291.354	366.152	421.987	505.89	808.997	529.244
Lrrc8a	421.56	0.345455	0.118247	2.92148	0.00348374	0.0292663	510.501	450.697	539.577	383.819	377.192	412.562
Pygo1	5.14352	-1.13691	0.389287	-2.92049	0.00349483	0.0293422	1.97804	0	2.91415	8.67765	8.78476	11.2564
Fam129c	18.0408	-1.01915	0.349122	-2.91917	0.00350962	0.029449	23.3356	9.12619	12.5267	52.0215	25.7472	31.7827
Hlf	1382.8	-0.531654	0.182209	-2.91782	0.00352484	0.0295594	913.141	1678.06	1450.47	2172.28	1723.73	2080.76
Adnp	1674.45	-0.397268	0.136216	-2.91645	0.00354038	0.0296631	1466.56	1417.48	1462.57	2003.95	2088.62	1675.67
Ang	6037.57	-0.307215	0.105346	-2.91623	0.00354285	0.0296631	6139.78	5894.73	5803.71	6666	7745.86	7754.66
Pde7a	160.211	-0.475094	0.162917	-2.91618	0.00354344	0.0296631	113.495	131.153	146.427	203.662	193.229	147.211
Cyp2c39	103.937	-0.742594	0.254707	-2.91548	0.00355141	0.0297123	52.5098	28.0438	41.0064	79.181	76.4811	61.4265
Rpl17	10045.3	-0.336168	0.115376	-2.91369	0.00357187	0.029866	9021.97	9675.65	8936.4	11173.7	12380.2	11519.4
Ddit4	262.761	0.962318	0.330333	2.91317	0.00357774	0.0298976	208.891	524.788	293.567	225.094	91.979	111.458
Ercc4	227.465	-0.365009	0.125345	-2.91203	0.00359094	0.0299903	186.81	203.477	184.487	259.265	248.973	238.817
2310010J17Rik	103.885	0.564341	0.193813	2.91179	0.00359368	0.0299957	114.129	125.324	113.616	75.2224	64.7085	96.7071
Acy1	1201.85	0.491172	0.16875	2.91064	0.00360687	0.0300882	1166.05	1210.47	1170.24	746.687	909.038	824.428
Cyp4f16	170.656	-0.49658	0.170713	-2.90886	0.00362752	0.0302251	130.98	129.381	124.782	208.467	154.223	191.959
Spryd4	1381.71	-0.344549	0.118441	-2.90903	0.00362547	0.0302251	1302.08	1241.66	1268.58	1600.22	1510.66	1762.19
Prdx5	8521.34	-0.392067	0.134888	-2.90661	0.00365372	0.0304256	6284.43	7508.06	6856.16	8582.85	9687.23	9063.81
Btbd2	729.932	-0.400734	0.13793	-2.90535	0.00366843	0.0304794	598.607	819.006	658.051	861.825	930.674	984.349
Degs1	2571.44	-0.300804	0.103535	-2.90534	0.00366854	0.0304794	2121.71	2232.23	2107.99	2546.07	2785.19	2662.71
Rer1	2849.46	0.224109	0.0771373	2.90533	0.00366872	0.0304794	3047.73	3028.12	2971.26	2586.26	2568.43	2580.28
Ttc7b	704.582	0.377107	0.129792	2.90548	0.00366693	0.0304794	939.594	1182.38	1068.67	796.424	881.524	760.895
Hsd3b2	4787.26	-0.545074	0.187642	-2.90486	0.00367415	0.0305068	4658.7	4890.72	5509.33	7016.65	7255.73	8229.58
Chd2	1327.73	-0.47341	0.162986	-2.9046	0.00367722	0.0305145	977.631	1203.94	1169.18	1611.97	1552.87	1560.6
Cd247	121.766	-0.637977	0.219741	-2.90331	0.00369235	0.0306223	75.0322	70.7647	65.2715	109.717	108.528	129.227
Trpm4	78.0343	-0.74198	0.255635	-2.9025	0.00370198	0.0306843	37.0496	27.7491	36.0059	68.9423	59.8091	51.4811
Ywhae	5056.49	-0.200012	0.0689848	-2.89936	0.00373923	0.030975	4880.84	4633.86	4833.4	5694.2	5516.57	5278.19
Fam188b	65.4759	-0.659009	0.227342	-2.89876	0.00374643	0.0310167	33.537	62.2473	43.0141	93.3704	67.7084	73.6627
Zc2hc1c	121.825	0.497997	0.171999	2.89534	0.00378746	0.0313382	157.843	155.261	140.012	81.2593	116.657	123.261
Hist1h2bc	2255.12	-0.573227	0.198095	-2.8937	0.00380736	0.0314664	1432.47	1783.3	1569.14	2043.67	2837.68	2453.5
Ube2e2	574.234	-0.393725	0.136058	-2.89381	0.00380601	0.0314664	402.828	450.098	380.575	570.095	552.634	515.782
Fbln2	38.5197	0.706466	0.24422	2.89274	0.00381894	0.0315439	49.2345	56.5609	51.6138	26.6667	38.4778	25.2688
Ndel1	1129.59	0.32248	0.111534	2.89131	0.00383639	0.0316655	1432.28	1358.61	1497.35	1099.18	1264	1040.97
Zfp618	10.2813	-1.00771	0.348546	-2.89117	0.00383811	0.0316655	3.42953	5.1621	4.49276	10.7564	13.9979	12.4382
Zkscan8	371.652	-0.35785	0.123887	-2.88851	0.00387066	0.0319156	355.043	278.754	296.983	462.608	350.686	382.425
Unc119b	1963.08	-0.309104	0.10704	-2.88773	0.0038803	0.0319766	1560.64	1638.31	1623.96	1916.16	2144.56	1938.47
Gm5506	2201.31	-0.327353	0.11338	-2.88721	0.00388671	0.0320109	1732.04	1868.94	1814.1	2222.18	2468.25	2135.39
Ankrd23	89.3093	-0.684224	0.237034	-2.8866	0.00389429	0.0320365	42.4982	39.9311	65.8021	106.744	65.0149	73.5569
Fh1	6439.67	0.361817	0.125352	2.88642	0.00389654	0.0320365	8303.82	6284.66	7708.76	5396.93	5769.37	6067.1
Tmem176b	8126.94	-0.398138	0.137931	-2.8865	0.00389553	0.0320365	6390.07	6642.32	6685.85	9565.3	8582.91	8069.58
Ash2l	620.209	-0.313694	0.108699	-2.8859	0.00390295	0.0320707	562.18	550.083	542.819	638.642	741.837	686.801
4930525G20Rik	12.7428	-1.12806	0.39111	-2.88426	0.0039233	0.0322194	4.09483	0.112488	4.89939	14.9262	19.7001	23.5571
Clint1	866.53	0.375088	0.130146	2.88205	0.00395092	0.0324275	995.769	744.301	911.095	721.505	612.292	693.331
Scara5	288.238	1.1298	0.39226	2.88024	0.00397369	0.0325956	447.479	900.867	508.577	212.616	29.1578	193.948
Bzw2	252.025	-0.437578	0.151936	-2.88001	0.0039766	0.0326008	227.956	189.702	143.669	300.756	217.768	257.014
Obp2a	113.542	1.02368	0.355543	2.8792	0.0039868	0.0326657	187.76	79.7607	75.9436	36.1535	38.1975	48.2915
Lgr5	137.029	-0.837107	0.29077	-2.87894	0.0039902	0.0326748	41.5667	148.019	64.2925	149.182	210.288	159.759
Cpq	1535.42	-0.348539	0.121124	-2.87753	0.00400797	0.0327652	1152.42	1066.15	1213.5	1464.3	1409.82	1520.47
Gm4788	5812.02	-0.393838	0.136861	-2.87764	0.00400656	0.0327652	4440	4078.34	4539.31	5828.77	5662.94	5815.47
Mmd2	116.754	0.868077	0.301682	2.87746	0.00400896	0.0327652	48.9183	113.369	133.069	48.8087	41.6588	48.5563
Mycn	18.1395	1.12307	0.390314	2.87734	0.00401043	0.0327652	25.0989	49.3052	28.4624	13.932	4.78737	9.42679
Ralgps2	608.776	0.458209	0.159318	2.87607	0.0040266	0.0328785	569.554	771.535	673.655	447.368	531.4	468.131
Tchh	94.9502	1.12736	0.392182	2.87459	0.00404559	0.0330147	691.76	73.3752	169.468	45.036	167.603	41.7686
Abcb1b	486.905	-1.02924	0.358133	-2.8739	0.00405436	0.0330674	330.759	367.19	365.923	897.181	1002.46	971.707
Isg20l2	285.932	0.334575	0.11646	2.87287	0.00406766	0.0331569	364.499	276.176	333.147	269.246	252.273	241.622
Cdc42bpb	2713.3	-0.363509	0.126589	-2.87156	0.0040845	0.0332751	2276.71	2679.36	2999.63	3404.73	3563.19	3331.38
Jmjd6	604.758	0.423165	0.147379	2.87128	0.0040881	0.0332855	958.462	612.098	777.11	618.82	567.829	538.391
Zfp862	114.236	-0.710556	0.247548	-2.87038	0.00409976	0.0333614	138.179	85.3085	63.3317	156.766	133.261	212.073
Hist1h2bg	320.52	-0.704631	0.245612	-2.86888	0.00411928	0.033482	183.339	283.739	186.4	293.853	432.339	415.306
Slc7a6os	603.483	0.396666	0.138263	2.86892	0.0041187	0.033482	696.182	675.2	707.298	504.543	539.841	519.254
Rplp1	12989.9	-0.429714	0.14985	-2.86763	0.00413565	0.033596	9442.66	13078.3	12322.3	13456.1	17926.7	16105.7
Aifm2	565.106	-0.413768	0.144365	-2.86613	0.00415527	0.0337015	352.534	398.094	420.464	531.778	431.543	616.85
Cxcl11	18.6791	1.00406	0.350302	2.86626	0.00415351	0.0337015	21.803	21.2291	19.6386	3.92663	4.77701	16.6792
Sardh	23375.1	0.373886	0.130451	2.86609	0.00415572	0.0337015	26212.6	27183.7	27461.4	21447.8	18012.1	22472.1
Blnk	46.0844	-0.693296	0.242049	-2.86428	0.00417952	0.0338538	39.3636	36.3046	30.5357	52.808	65.7904	65.1135
Cd47	575.715	-0.323406	0.112916	-2.86413	0.00418162	0.0338538	483.3	516.824	486.739	559.783	652.226	661.668
Rbks	374.25	0.37766	0.131853	2.86425	0.00417999	0.0338538	342.672	369.74	316.979	299.398	210.666	281.2
2310030G06Rik	459.768	0.405979	0.141774	2.86357	0.00418895	0.0338939	571.753	493.48	560.38	400.761	428.089	381.622
Rnaseh2c	666.635	-0.505597	0.176596	-2.86301	0.00419633	0.0339344	448.904	562.665	634.544	636.435	857.733	890.828
Lsm2	137.782	0.446728	0.156088	2.86202	0.00420944	0.0340211	196.638	164.394	174.828	124.611	120.833	144.063
Plekha1	165.415	0.408256	0.142657	2.86179	0.00421251	0.0340267	150.037	146.366	176.747	117.271	125.793	106.073
Prpf19	2084.81	-0.256183	0.0895561	-2.86058	0.00422864	0.0341377	1925.41	1784.23	1961.7	2317.45	2275.57	2188.82
Chn2	459.26	0.354104	0.123798	2.86034	0.00423181	0.0341439	540.389	483.514	450.372	397.928	442.654	299.604
Pls1	13.7294	1.11989	0.391607	2.85974	0.00423986	0.0341895	24.7958	20.113	13.7944	5.19276	1.47883	3.87499
Slc22a5	2287.07	-0.603248	0.211011	-2.85885	0.0042518	0.0342665	1091.6	1197.97	1186.05	2055.25	1782.07	1637.69
Mup9	50396	0.911578	0.318897	2.85853	0.00425607	0.0342815	101721	58077.8	61666.1	31012.5	30880.4	37976.3
Senp2	485.332	0.323236	0.113138	2.85701	0.00427658	0.0344174	631.756	485.868	606.473	480.745	415.202	472.84
Sptbn2	3578.71	-0.499145	0.174714	-2.85692	0.00427776	0.0344174	2087.19	3536.95	2785.69	4138.48	3891.27	4093.43
D130020L05Rik	311.839	0.304022	0.106438	2.85634	0.00428561	0.0344417	355.254	317.46	381.322	265.294	291.106	290.855
Nudt18	218.476	-0.477685	0.167229	-2.85647	0.00428387	0.0344417	121.256	147.954	133.474	189.827	149.979	237.572
Yod1	230.577	0.60739	0.212755	2.85487	0.00430538	0.0345812	363.231	307.761	317.001	257.575	186.807	179.468
Cyp2c67	8874.63	0.690551	0.241979	2.85377	0.0043204	0.0346823	9270.58	8213.42	9737.09	4770.73	4286.31	6858.84
Gm15455	74.324	0.696579	0.244113	2.85351	0.00432391	0.0346909	134.846	96.7768	84.3231	79.585	54.0418	47.7896
Dync1li1	285.462	0.319744	0.112074	2.85298	0.00433111	0.0347292	369.659	294.603	338.378	258.71	273.919	263.328
Gsta3	36938.6	-0.301823	0.105925	-2.84941	0.00438008	0.0351021	32908.7	34717.7	34399.8	45731.7	42707.1	37820.5
Sec23a	1929.17	0.341411	0.119839	2.84893	0.00438671	0.0351356	1930.89	1819.62	1986.85	1522.17	1465.54	1512.7
LOC100503496	56.0903	-0.687118	0.241256	-2.84809	0.00439826	0.0352067	36.672	37.8178	45.4641	72.3214	64.0371	66.707
Map7	438.804	0.281672	0.0989044	2.84792	0.00440053	0.0352067	454.916	395.8	474.922	359.27	364.593	358.653
Lss	922.482	0.474526	0.166638	2.84765	0.00440433	0.0352174	1072.61	1234.46	1132.98	879.313	744.871	813.179
Ttc32	171.542	0.519003	0.182351	2.84618	0.00442469	0.0353604	216.992	170.117	165.31	123.234	129.24	124.477
AW209491	355.038	0.439643	0.154511	2.84538	0.00443578	0.0354292	530.945	371.721	412.462	346.357	306.903	301.51
Eif1	6421.45	0.366235	0.128847	2.84241	0.00447746	0.035742	7841.87	6793.25	7012.47	6011.36	4833.85	5829.34
Bola3	438.287	0.449472	0.158332	2.8388	0.00452833	0.0361279	500.377	416.344	449.076	295.464	316.304	376.484
Smarcd2	2501.7	-0.345581	0.121759	-2.83823	0.00453649	0.0361728	2182.68	2652.82	2515.91	3296.65	2973.2	3129.7
Zfp217	430.946	-0.510211	0.179781	-2.83795	0.0045404	0.0361838	339.579	406.426	364.862	406.611	748.407	459.693
Fam185a	191.157	0.455875	0.160723	2.8364	0.00456255	0.03634	282.29	223.056	232.625	172.483	172.313	186.238
Atp8b4	46.456	0.778446	0.274508	2.83579	0.00457125	0.0363788	58.9129	57.0746	37.5912	15.8114	41.201	25.4707
Oxnad1	820.009	0.388782	0.137102	2.8357	0.00457252	0.0363788	1089.51	809.755	770.33	733.866	649.23	635.898
Fxyd1	4471.29	0.330785	0.116687	2.8348	0.0045855	0.0364597	4900.3	5190.62	4730.33	3929.16	3987.19	3807.11
Pros1	1152.34	0.382983	0.135108	2.83464	0.0045878	0.0364597	1023.77	1090.43	1177.31	899.417	763.278	838.985
Zfp872	26.0053	-0.813393	0.287159	-2.83255	0.00461777	0.0366775	32.5775	15.0256	23.381	48.2699	47.215	35.0707
Slc9a7	29.2399	-0.920668	0.325236	-2.83077	0.00464367	0.0368627	13.5435	27.4918	20.8003	41.1992	59.7149	38.9177
D030056L22Rik	90.0423	0.478407	0.169064	2.82974	0.00465865	0.0369611	133.663	95.7844	134.773	81.5249	87.8571	85.0628
Gadd45b	126.148	-1.05131	0.371556	-2.82949	0.00466228	0.0369693	30.0467	24.7103	39.6922	225.75	34.0621	48.5328
Ppia	18252.1	-0.232118	0.0820418	-2.82926	0.00466559	0.036975	16631.7	18278.8	17471.7	20231.6	21395.8	20010.3
Gtpbp3	375.413	-0.481976	0.170425	-2.82808	0.00468282	0.0370909	265.048	280.68	346.605	387.022	449.369	428.304
Tbl3	717.788	-0.322836	0.114168	-2.82773	0.00468789	0.0371105	551.037	475.666	498.858	661.559	612.111	641.741
Nsdhl	2210.55	0.507129	0.179408	2.82667	0.00470343	0.0371923	2999.5	3684.56	2754.31	2319.77	2178.41	2013.48
Zfp810	187.69	-0.450638	0.159417	-2.8268	0.00470161	0.0371923	96.4985	133.542	105.716	171.009	140.454	163.634
Slc35a4	624.38	0.505095	0.178724	2.82611	0.00471165	0.0372366	996.62	708.793	906.972	637.437	643.82	517.487
Rnf135	222.098	0.427382	0.151263	2.82543	0.00472167	0.0372952	263.932	230.319	274.468	205.244	172.716	183.562
Mfsd11	478.639	0.328258	0.116212	2.82464	0.00473335	0.0373668	635.175	550.856	529.251	463.201	427.891	471.27
Nol9	305.567	0.534248	0.189151	2.82445	0.0047362	0.0373686	560.477	311.831	456.325	340.794	275.641	276.739
Adk	15674.6	-0.250151	0.088592	-2.82363	0.00474831	0.0374286	12989.7	12825.9	13301.2	16212.2	14451.8	15965.1
Atp6v0e2	40.2342	-0.884618	0.313297	-2.82358	0.00474905	0.0374286	17.0329	23.2666	25.9541	46.0292	42.0102	57.0727
1810014B01Rik	55.4117	0.671435	0.23783	2.82317	0.00475519	0.0374563	43.6154	52.9264	63.7239	22.3762	32.2642	42.399
Mier2	295.29	-0.352791	0.124983	-2.82271	0.00476196	0.037489	229.577	272.774	266.143	317.162	345.305	327.887
Cox19	1161.39	-0.380743	0.134949	-2.82139	0.00478166	0.0376233	1032.18	853.291	852.629	1127.33	1275.25	1192.93
Slc45a3	920.077	0.531797	0.188535	2.82067	0.00479228	0.0376861	303.76	355.178	323.309	256.645	152.216	254.046
Ddx5	10819.6	-0.403324	0.14302	-2.82006	0.0048015	0.0377377	9936.16	8378.24	9653.97	13740.5	12277.6	11334.7
Ugt2b36	14695.5	-0.342539	0.121478	-2.81976	0.00480593	0.0377518	13526.3	12471.7	12711.4	14451.2	19147.2	15777
Acsf2	6678.36	-0.359473	0.127525	-2.81884	0.00481973	0.0378173	6829.04	6011.62	6247.05	8337.1	8159.63	8159.62
Cbs	20237.1	-0.40025	0.141986	-2.81894	0.0048183	0.0378173	13052.7	16385.5	16212.5	18327	20246.3	22270.8
Thnsl2	1725.2	0.234462	0.0831816	2.81868	0.00482222	0.0378173	1766.35	1858.12	1756.39	1466.39	1545.65	1561.48
Nat2	244.05	0.418128	0.148389	2.81778	0.00483574	0.0379026	259.225	250.127	229.038	184.725	160.266	204.858
Sox12	207.169	-0.566884	0.201211	-2.81737	0.00484192	0.0379301	164.433	198.099	186.884	247.328	334.774	256.042
Fam86	694.602	-0.317083	0.112624	-2.81541	0.00487152	0.0381202	592.457	588.324	532.855	728.688	744.175	673.185
Pdlim7	197.105	-0.435544	0.154698	-2.81544	0.00487104	0.0381202	147.11	200.569	209.664	271.034	253.932	236.173
Plekhb2	566.904	-0.369082	0.131181	-2.81354	0.00489986	0.0383209	530.526	500.043	515.704	663.113	643.189	706.879
Nucks1	2005.45	0.340926	0.121277	2.81114	0.0049367	0.0385711	2051.55	2011.2	2083.75	1875.31	1396.14	1550.32
Unc13b	238.929	-0.988395	0.351604	-2.8111	0.00493725	0.0385711	178.732	160.82	167.636	420.54	415.947	453.151
Pcsk4	442.271	-0.44818	0.159451	-2.81077	0.00494231	0.0385895	432.253	524.795	483.532	663.394	634.9	697.376
Usp46	429.135	-0.30965	0.110205	-2.80977	0.00495776	0.0386889	354.713	412.996	385.888	493.626	499.201	441.998
Fhl1	108.079	0.480449	0.171019	2.80932	0.00496456	0.0387208	93.1409	116.562	156.948	89.5307	80.8837	85.9339
Sel1l	5324.08	0.475225	0.169217	2.80837	0.00497933	0.0388148	11544.6	6515.55	7170.8	5733.7	5694.59	6423.08
Mprip	2043.73	-0.306534	0.109171	-2.80783	0.00498761	0.0388393	1751.67	1846.33	1976.01	2256.44	2357.06	2307.54
Mrpl17	1807.18	-0.293164	0.10441	-2.80781	0.00498792	0.0388393	1463.15	1480.14	1461.64	1835.69	1679.83	1907.18
Socs3	436.326	-0.874153	0.31138	-2.80735	0.00499503	0.0388735	314.672	283.161	221.835	257.582	675.711	811.913
Galnt7	83.6328	-0.567087	0.20205	-2.80666	0.00500581	0.0389362	66.3488	78.4587	71.0162	108.823	136.452	81.7992
Comt	19017.6	0.45067	0.160659	2.80513	0.00502956	0.0390996	27410.2	21927.9	23608.8	15933.2	19968.3	16716.2
Ido2	2223.91	0.643031	0.229317	2.80411	0.00504556	0.0392027	2141.12	2409.05	2315.37	1710.29	968.118	1516.74
Epb4.1l4b	3927.3	-0.332292	0.118512	-2.80386	0.00504948	0.0392118	4026.67	3875.28	3606.27	4740.2	4633.63	5203.36
Etnk2	5552.43	0.628545	0.2242	2.8035	0.00505513	0.0392343	8015.87	8832	7943.57	5555.07	3348.52	6473.98
Dsp	941.269	-0.599348	0.213883	-2.80223	0.00507514	0.0393682	548.127	813.492	676.438	972.653	1326.17	905.099
Mad2l1	100.97	0.562795	0.20092	2.8011	0.00509293	0.0394848	132.195	117.647	119.669	74.2638	86.6347	82.0387
Eif3e	1829.8	-0.21728	0.0775995	-2.80001	0.00511004	0.0395959	1613.87	1494.79	1574.5	1718.96	1815.18	1921.79
Pfdn2	432.701	0.273009	0.0975242	2.7994	0.00511975	0.0396496	546.131	461.499	476.757	410.863	364.463	454.007
Gltscr2	2971.03	-0.354876	0.126797	-2.79878	0.00512955	0.039704	2275.73	3137.76	2676.81	3061.22	3750.98	3615.15
Dhx37	541.192	-0.378634	0.135346	-2.79753	0.00514955	0.039794	530.849	505.722	479.516	688.258	644.976	654.955
Nlrc5	685.594	-0.682211	0.243852	-2.79765	0.0051476	0.039794	347.238	483.931	364.092	590.715	707.069	743.765
Pdxk	2795.19	-0.359433	0.128479	-2.79761	0.00514821	0.039794	2797.71	3230.46	3238.99	4206.83	4283.1	3474.62
Dis3l2	231.885	0.365065	0.130574	2.79584	0.00517654	0.0399593	205.225	222.64	220.947	180.377	129.355	194.691
Spata7	48.0229	-0.680344	0.243328	-2.79599	0.00517405	0.0399593	22.7211	42.1175	24.0149	52.6759	56.753	49.5591
0610007N19Rik	41.6432	-0.75203	0.269065	-2.79497	0.00519046	0.0400344	28.6059	27.5958	28.7469	49.7342	54.0739	51.9952
Spats2	67.6001	-0.496469	0.177635	-2.79488	0.00519188	0.0400344	48.7852	47.8502	50.3858	82.7122	59.0702	69.0952
Hspb6	306.754	-0.417629	0.149463	-2.7942	0.0052028	0.040097	212.005	290.396	263.502	319.052	363.217	357.947
Zfhx2as	55.7559	-0.909791	0.325827	-2.79225	0.0052343	0.0403179	29.8362	43.2491	40.4554	82.4809	84.2182	88.3808
2810007J24Rik	25256.8	-0.442844	0.158643	-2.79145	0.00524729	0.0403745	25366.6	20231.8	22134.9	30880.2	31439.1	31012.9
St6gal1	2727.45	-0.486262	0.174187	-2.79161	0.00524472	0.0403745	2581.66	1966.38	2346.41	3167.22	3609.08	3055.82
Cml2	38231.3	-0.316926	0.113545	-2.79118	0.0052516	0.0403858	33432.1	31680.7	26964.7	41477.3	34399.1	39386.1
Vps26b	1527.29	-0.189568	0.0679276	-2.79074	0.0052588	0.0404194	1476.17	1493.79	1369.61	1604.77	1725.55	1632.71
Klf10	949.032	-0.875509	0.313757	-2.7904	0.00526428	0.0404397	821.664	810.214	663.517	2264.68	1487.31	1116.25
4930405P13Rik	98.4885	0.629383	0.225586	2.78999	0.00527093	0.0404691	110.005	123.652	101.177	64.7909	93.1438	46.9427
Serpina3k	579093	0.638333	0.22905	2.78686	0.00532208	0.0408398	695690	564089	564089	334843	334844	448570
Tubg1	664.252	-0.321637	0.11543	-2.78643	0.00532929	0.0408732	596.952	644.267	572.706	763.789	783.523	734.05
Bet1	922.201	0.286616	0.10289	2.78566	0.00534195	0.0409482	1079.69	917.053	844.564	790.01	713.861	823.252
Phospho2	589.366	0.378498	0.135883	2.78547	0.00534494	0.0409492	749.714	561.327	685.453	493.713	538.269	486.637
Gkap1	425.997	-0.338204	0.121484	-2.78394	0.00537022	0.0411208	339.134	376.276	356.944	427.622	522.535	411.704
Ctnnal1	201.547	-0.449004	0.161332	-2.7831	0.00538421	0.0412058	133.743	162.718	130.414	209.721	191.247	196.777
Mapk6	1229.46	0.295528	0.106204	2.78264	0.00539187	0.0412423	1514.62	1401.38	1412.49	1236.34	1209.13	1060.21
Commd3	1079.92	0.332875	0.119637	2.78237	0.00539641	0.0412549	1155.35	1124.27	1118.44	852.234	828.259	1007.79
Lrpprc	2917.51	0.331857	0.119348	2.78057	0.0054263	0.0414612	3454.19	3009.88	3134.47	2710.46	2319.81	2552.57
4933426M11Rik	900.346	0.448268	0.161362	2.77803	0.0054689	0.0417644	988.763	1106.52	1100.16	691.499	796.774	821.61
Abat	7137.97	0.500451	0.180275	2.77604	0.00550253	0.0419941	7790.25	6828.86	7729.44	5012.23	4167.93	6297.08
Bin3	408.016	-0.366057	0.13187	-2.7759	0.00550487	0.0419941	258.122	305.02	285.254	333.49	400.385	373.469
Rpl41	12257.3	-0.338386	0.121915	-2.77559	0.00551023	0.0420125	11950.1	12674.4	11430.6	14163.8	16631.4	15067.4
Crtap	320.704	-0.38157	0.137543	-2.77418	0.00553413	0.0421723	289.727	317.218	280.591	394.755	401.93	371.832
Gsta4	2097.98	-0.320141	0.115464	-2.77265	0.00556024	0.0423486	1988.22	1909.82	1819.43	2260.94	2619.18	2294.21
Fam187b	88.537	0.623032	0.224795	2.77156	0.00557891	0.0424681	123.879	89.1283	100.4	68.4073	52.7176	73.8804
Smap2	1626.79	-0.251054	0.0906005	-2.771	0.00558844	0.042518	1336.69	1542.42	1460.18	1656.69	1804.2	1720.85
Ctgf	224.932	0.771049	0.278383	2.76975	0.00560999	0.0426593	222.894	284.064	284.657	190.525	102.444	128.308
Memo1	754.555	-0.369042	0.133266	-2.76921	0.00561927	0.0426843	588.463	611.852	581.851	727.026	792.438	803.966
Nr3c2	113.886	-0.825126	0.297949	-2.76935	0.00561687	0.0426843	93.5279	101.104	74.6794	165.359	247.066	123.89
4930480G23Rik	94.3334	0.533127	0.192534	2.769	0.00562292	0.0426893	81.6556	69.7472	97.6278	51.4932	62.1551	49.7968
4933422H20Rik	34.4263	0.92433	0.333925	2.76808	0.00563882	0.0427805	28.8144	40.8836	100.08	27.2292	20.7575	25.4135
Axin1	350.557	0.278915	0.100766	2.76796	0.00564092	0.0427805	386.231	362.064	396.742	298.255	340.369	298.046
Ovgp1	18.6232	-0.946114	0.341834	-2.76776	0.00564429	0.0427833	6.87236	8.21372	13.9886	18.5308	30.63	20.967
Sec61a2	180.203	-0.548385	0.198183	-2.76706	0.00565637	0.0428521	133.643	140.714	115.637	189.381	218.194	181.544
Fam160a1	250.486	-0.700074	0.253055	-2.76649	0.00566633	0.0429048	39.2516	110.738	117.195	105.683	201.844	165.823
Fbxo10	48.2078	-0.680661	0.246125	-2.76551	0.00568343	0.0430115	40.7257	45.8571	43.5966	65.1495	78.2511	78.5281
Usp1	317.25	0.398035	0.143986	2.7644	0.00570274	0.0431347	382.658	297.359	315.795	256.65	243.113	247.458
Hist1h2bf	96.721	-1.01846	0.368632	-2.76282	0.00573042	0.0433211	27.9525	86.2529	41.4912	105.659	166.955	178.632
Btaf1	457.272	0.375956	0.136121	2.76193	0.00574615	0.0434113	587.856	419.472	523.913	414.082	355.858	398.375
C130026I21Rik	8.74871	-1.08239	0.391916	-2.7618	0.00574843	0.0434113	10.1252	1.82911	0	10.9813	16.213	19.4057
Tnfaip1	1394.29	0.29902	0.108353	2.75969	0.00578565	0.0436692	1682.14	1525.98	1547.66	1271.19	1340.31	1234.77
Thbd	150.646	0.634327	0.229876	2.75943	0.00579025	0.0436809	241.743	166.638	229.175	163.763	100.216	125.676
Ggh	342.743	-0.363842	0.131937	-2.7577	0.00582102	0.0438898	284.12	280.454	252.511	331.676	359.744	373.29
Inpp5b	458.128	0.360881	0.130881	2.75731	0.00582784	0.0439008	352.855	510.493	488.33	340.741	338.767	367.821
Uox	75798.9	-0.40494	0.146863	-2.75727	0.00582863	0.0439008	66230.9	74550.9	74551.4	96181.7	100327	91620.6
Rbbp5	449.41	0.275202	0.0998364	2.75653	0.00584182	0.0439538	504.342	448.408	501.001	383.123	393.335	420.618
Rgs16	930.868	1.0813	0.392252	2.75665	0.00583959	0.0439538	1120.06	7171.28	2729.2	2086.97	529.748	681.823
Hmg20a	466.487	-0.248233	0.090095	-2.75523	0.00586502	0.0441051	421.094	451.653	490.693	523.552	528.935	571.496
Dusp4	44.7225	0.807186	0.293028	2.75464	0.00587562	0.0441382	83.3047	55.7372	82.8269	42.2979	29.3612	42.0274
Smurf2	1585.04	0.296555	0.107654	2.7547	0.00587466	0.0441382	1701.33	1641.64	2040.31	1476.31	1525.59	1351.19
Arl3	524.771	-0.360979	0.131112	-2.75322	0.00590126	0.0442131	427.702	452.397	397.737	575.835	515.709	568.517
Ccdc107	749.58	-0.37214	0.135161	-2.75331	0.00589962	0.0442131	612.159	568.282	595.429	706.484	815.251	795.752
Ebpl	1747.07	0.3469	0.125992	2.75335	0.00589893	0.0442131	2073.26	2013.43	1763	1452.17	1600.67	1520.47
Ell	829.512	-0.273251	0.0992535	-2.75306	0.00590416	0.0442131	867.478	887.492	850.128	1089.21	1015.68	1055.19
Pcbp1	5165.76	-0.319274	0.115965	-2.75319	0.00590174	0.0442131	5397.92	4716.04	4977.63	6168.17	6115.31	6642.13
Slc13a5	51.1713	0.759665	0.275872	2.75369	0.00589278	0.0442131	45.4489	85.6845	53.2901	41.089	24.9746	35.8455
Dgke	84.5551	-0.582036	0.211478	-2.75223	0.00591917	0.044279	51.0126	68.2644	82.6338	112.768	99.1809	97.8158
Nudt4	4033.4	0.320921	0.116604	2.75223	0.00591909	0.044279	3914.17	3931.34	3846.54	3137.69	3352.84	2816.63
Vmo1	139.919	-0.641735	0.233201	-2.75186	0.00592587	0.0443059	86.1039	103.64	137.397	162.684	220.231	146.806
Ccdc85b	306.994	-0.433244	0.157465	-2.75136	0.00593486	0.0443499	300.002	300.723	261.743	340.459	439.192	405.922
Dcaf15	164.496	-0.541063	0.196724	-2.75037	0.00595289	0.0444613	63.5258	147.727	144.882	165.49	185.375	186.917
Pfn2	82.8242	-0.67746	0.246472	-2.74863	0.00598449	0.044674	63.2876	78.7993	38.7705	92.2041	119.036	102.403
Fam20c	835.339	-0.367938	0.133873	-2.7484	0.00598866	0.0446817	681.695	924.739	881.484	953.738	1087.21	1200.83
Mcm3ap	963.378	-0.291922	0.10629	-2.74646	0.00602424	0.0449237	886.088	898.738	987.332	1186.19	1067.92	1147.27
Mtx3	442.901	0.404772	0.147394	2.74619	0.00602912	0.0449366	493.771	396.031	447.892	334.846	311.826	352.922
Sema4c	133.165	-0.524476	0.191079	-2.74482	0.0060545	0.0451022	123.444	96.2736	95.505	132.741	164.528	169.165
Spata13	558.872	-0.588582	0.214487	-2.74414	0.00606701	0.0451719	418.393	608.13	607.379	686.804	965.872	893.41
Ankrd13a	395.533	0.303626	0.110748	2.7416	0.00611412	0.0454752	393.39	409.819	460.162	297.804	364.278	357.042
Capn5	133.862	-0.498739	0.181909	-2.74169	0.00611237	0.0454752	99.3788	105.943	89.132	149.987	133.287	146.36
Srrd	361.175	0.341344	0.124542	2.7408	0.00612894	0.0455617	427.212	366.6	363.562	306.716	279.701	323.862
Bambi	80.5383	-0.609209	0.222333	-2.74007	0.00614257	0.0456392	40.5712	63.2443	54.3694	78.5187	89.2338	86.8796
Bag4	1139.46	0.314406	0.11477	2.73945	0.00615427	0.0457023	1107.56	1264.26	1153.58	920.82	1032.77	866.073
Lphn2	1496.17	-0.512911	0.187302	-2.73841	0.00617366	0.0457987	1075.27	1564.3	1877.62	2363.53	2058.24	2166.19
Mlkl	109.541	-0.630121	0.230093	-2.73855	0.00617109	0.0457987	82.5867	78.6947	60.9524	120.497	117.148	127.022
Gart	1224.85	-0.271913	0.0993266	-2.73757	0.0061895	0.0458923	1144.91	1076.83	1172.26	1473.57	1251.21	1379.6
As3mt	1457.3	-0.401957	0.146853	-2.73715	0.00619745	0.0459274	812.974	922.117	985.962	1297.71	996.673	1341.6
Slc25a51	3524.55	0.647367	0.236706	2.7349	0.00623984	0.0462176	5997.71	5531.63	5762.67	3909.82	3058.14	3543.37
Ube2f	573.797	0.396761	0.145114	2.73413	0.00625453	0.0463023	873.75	558.158	728.289	541.53	519.846	561.651
Prps1l3	705.668	0.303117	0.110904	2.73314	0.00627341	0.046418	796.73	667.952	746.734	650.571	563.819	565.627
Ankrd50	217.432	-0.411059	0.150427	-2.73261	0.00628341	0.046468	180.771	157.404	158.127	214.47	241.683	209.231
Pfkfb1	1264.81	0.564298	0.206603	2.73131	0.00630825	0.0466245	1377.16	1489.78	1604.94	1193.94	632.687	1104.9
Rbp1	381.125	0.620213	0.227088	2.73116	0.00631112	0.0466245	323.767	606.841	393.202	327.403	237.758	260.799
Nit1	2730.6	0.237835	0.0870976	2.73067	0.00632056	0.0466702	2864.66	3015.65	2715.63	2487.24	2207.24	2595.24
Rpl29	2796.6	-0.378444	0.138719	-2.72814	0.00636932	0.0470058	2014.22	2845.96	2540.63	3134.82	3177.71	3396.86
Klhl36	65.7285	-0.535569	0.196358	-2.72752	0.00638128	0.0470698	34.9838	55.815	67.9988	66.6988	75.2573	96.1078
Chpt1	4761.44	-0.327507	0.120087	-2.72725	0.00638649	0.0470839	3783.1	3594.67	3429.46	4422.54	4603	4614.47
Cntrob	124.731	-0.498816	0.183011	-2.72561	0.00641823	0.0472935	84.6197	108.741	106.143	174.546	133.976	121.469
AI118078	31.07	-0.820325	0.301059	-2.7248	0.0064341	0.0473859	10.1626	24.2756	28.5895	29.8409	52.7249	44.1615
Tmem82	680.616	0.438434	0.160921	2.72454	0.00643918	0.0473989	565.173	665.809	628.626	464.73	422.424	467.068
Lrrn4cl	79.1186	0.72769	0.267132	2.72408	0.006448	0.0474149	91.098	96.6866	72.1836	51.1165	47.128	47.0513
Mat2b	839.99	-0.274931	0.100924	-2.72415	0.00644673	0.0474149	602.832	728.488	681.309	812.586	828.197	805.198
Itga7	346.087	-0.380241	0.139605	-2.72369	0.00645566	0.0474468	278.969	234.644	219.35	352.586	302.318	307.407
Enthd2	351.825	0.35679	0.131013	2.72333	0.0064628	0.0474748	425.441	428.397	476.312	339.439	351.428	337.302
Acaca	3027.17	-0.545492	0.200329	-2.72298	0.00646968	0.0475009	3308.16	4092	3506.43	5345.54	6666.08	4349.3
1500017E21Rik	1353.88	0.567597	0.20848	2.72255	0.00647807	0.0475136	2178.23	1533.38	1748.64	1241.1	1404.27	919.276
Ctbs	194.496	0.366057	0.134451	2.7226	0.0064771	0.0475136	201.416	171.85	206.801	157.656	127.885	159.99
Gclc	3881.23	-0.628982	0.231077	-2.72196	0.00648961	0.0475199	1676.6	2018.71	1614.93	2105.43	4246.25	2268.39
Itih3	34750.3	-0.450921	0.165669	-2.72183	0.00649225	0.0475199	22271	25072.6	25072.6	34399.7	33108	33021.1
Rpl39	3518.96	-0.433894	0.159401	-2.72202	0.00648836	0.0475199	2944.64	2939.26	2746.53	3631.1	4505.36	3681.68
Trip6	511.885	-0.399493	0.146757	-2.72214	0.00648603	0.0475199	360.813	443.63	400.459	517.054	571.135	521.442
Rpl9	7373.35	-0.318916	0.117246	-2.72005	0.00652722	0.0477514	6888.23	6856.62	6607.04	8106.43	8831.79	8582.59
Arntl	271.841	0.748827	0.275366	2.71939	0.00654026	0.0478223	38.1191	37.8682	31.1037	19.4445	17.8036	16.4199
Mb21d2	596.049	0.283797	0.104422	2.71778	0.0065722	0.0480312	588.141	670.277	671.317	550.156	574.273	442.907
Slc25a32	475.83	0.516181	0.18997	2.71718	0.00658413	0.0480938	749.625	632.932	566.28	499.725	432.522	397.8
Slc18a1	125.22	0.598971	0.220538	2.71596	0.00660843	0.0482466	135.496	142.21	138.011	86.1106	77.6046	102.05
Cdip1	5129.8	0.482775	0.177789	2.71544	0.0066187	0.0482969	5351.57	6395.15	6028.67	4663.86	3453.64	4362.35
Dhrs13	91.4239	-0.494232	0.182063	-2.71462	0.00663511	0.0483672	53.8766	59.8613	77.6766	96.0101	79.3719	98.4739
St5	987.933	0.559988	0.206281	2.71468	0.0066339	0.0483672	507.451	543.933	452.754	382.633	355.194	243.403
Ank	519.936	-0.256599	0.0945383	-2.71423	0.00664301	0.0483753	567.965	507.788	521.387	664.459	648.832	594.368
Slc22a15	271.596	-0.412284	0.15189	-2.71436	0.00664042	0.0483753	168.923	207.794	159.445	259.628	216.17	257.602
Notch1	950.122	-0.52359	0.192925	-2.71396	0.00664851	0.0483907	671.617	948.199	726.416	1358.36	835.644	1271.67
Slc34a2	36.2161	-1.03434	0.381262	-2.71293	0.0066691	0.0485158	6.19643	0.111686	0	14.7966	7.01176	8.50218
Ugt2b38	2923.63	-0.406633	0.149921	-2.71231	0.0066817	0.0485827	2338.16	2061.6	2165.59	2431.88	3521	2846.88
Sult5a1	324.655	0.951257	0.350742	2.71213	0.00668532	0.0485843	727.226	514.197	467.662	130.684	177.733	393.207
Agtpbp1	298.913	-0.393011	0.14501	-2.71024	0.00672347	0.0488367	240.112	245.637	278.975	324.409	390.263	293.275
Serpina1b	295967	0.250606	0.0924867	2.70964	0.00673555	0.048885	298604	322668	334843	263907	263907	273848
Zfp868	217.56	-0.593729	0.219122	-2.70957	0.00673697	0.048885	182.175	181.622	152.006	292.298	275.505	241.706
Cx3cr1	16.7213	0.939631	0.34694	2.70834	0.0067621	0.0489519	18.2229	39.7526	27.465	18.3025	9.87115	7.28894
Gtf3c4	1098.83	0.371319	0.137097	2.70844	0.00676002	0.0489519	1331.32	1243.98	1397.21	1093.12	975.733	971.992
Ippk	232.739	0.429177	0.158437	2.70882	0.00675226	0.0489519	349.815	243.132	272.191	224.912	184.892	224.388
Nkiras1	794.025	0.368628	0.136098	2.70854	0.00675799	0.0489519	899.436	775.096	836.52	647.253	602.3	679.991
Syn3	154.36	-0.508145	0.187626	-2.70828	0.00676334	0.0489519	147.726	124.429	106.798	193.614	185.814	171.757
Txndc5	7252.14	-0.297498	0.109896	-2.70709	0.00678766	0.049103	8831.96	7256.1	7255.52	9778.48	8808.07	10228.8
Prdx2	3959.15	-0.271426	0.100274	-2.70684	0.00679275	0.0491149	3462.18	3817.98	3670.04	4109.62	4678.73	4475.92
Egln1	1154.31	0.263232	0.0972886	2.70568	0.00681644	0.0492613	1239.79	1334.29	1275.53	1099.99	1072.7	1024.03
1810062G17Rik	17.5602	-0.997419	0.36905	-2.70267	0.00687855	0.0496599	17.5613	1.94967	15.0352	27.7449	23.6946	33.9287
Prcp	309.722	-0.38278	0.141622	-2.70283	0.00687516	0.0496599	179.113	244.641	248.786	305.147	312.978	266.123
Morc4	64.9849	-0.664252	0.245821	-2.70218	0.00688866	0.0497077	54.0513	38.1192	54.0665	85.9881	92.6537	59.7025
Clp1	507.201	0.391537	0.144925	2.70165	0.0068997	0.0497622	774.069	526.658	526.667	504.246	432.943	440.499
Srrm4	199.708	0.71935	0.266327	2.701	0.00691306	0.0498334	292.003	303.719	271.716	238.997	97.0175	152.217
Mast1	105.178	-0.696501	0.258191	-2.69762	0.00698368	0.0502917	67.7384	98.0177	79.1316	110.261	180.34	136.528
Tnpo3	1619.76	0.251207	0.0931171	2.69775	0.00698102	0.0502917	1847.15	1604.89	1678.88	1468.02	1358.4	1473.96
Cuedc2	778.194	-0.357915	0.132693	-2.69731	0.00699021	0.0503133	557.73	648.059	654.435	803.987	813.964	783.284
Rhoc	165.753	-0.403541	0.149637	-2.6968	0.00700084	0.0503644	102.388	126.384	118.289	158.336	152.534	155.729
Slc7a7	124.934	0.502099	0.186286	2.69531	0.00703231	0.0505653	165.04	152.216	166.509	103.25	122.711	106.546
Snx32	123.184	-0.562169	0.208726	-2.69334	0.00707411	0.0508402	80.2398	116.487	84.7773	136.355	151.206	149.732
Ube2d1	207.977	-0.369175	0.137103	-2.69268	0.00708798	0.0509143	140.574	191.356	184.413	214.44	234.749	227.512
Arfgap2	3504.66	-0.292855	0.108772	-2.69238	0.00709438	0.0509346	3348.6	3203.83	3224.16	3957.24	3834.22	4237.4
Ctps2	342.161	-0.396296	0.147213	-2.692	0.00710259	0.0509679	224.659	262.268	226.398	320.888	305.403	329.53
Calr	27797.3	-0.377969	0.140436	-2.6914	0.00711532	0.0510122	35467.6	23850.2	25986.8	38908.2	34513.6	38419.8
Otud4	713.047	0.388556	0.144371	2.69137	0.00711591	0.0510122	910.197	644.9	887.996	618.932	624.242	601.452
Cln8	1180.5	0.512042	0.19036	2.68986	0.00714828	0.0512186	1654.51	1744.76	1316.29	1148.62	847.939	1238.17
Grap	98.7678	0.49881	0.185511	2.68884	0.00717	0.0513227	125.995	142.797	98.925	72.1576	93.7382	94.9552
Nr2c1	206.805	0.387486	0.144104	2.68894	0.00716803	0.0513227	204.573	207.787	230.839	170.801	128.668	190.131
Sorbs2	2418.98	-0.390634	0.145313	-2.68822	0.00718337	0.0513926	1441.06	2182.54	1864.08	2196.68	2733.33	2342.45
Phlpp2	103.288	-0.542591	0.202063	-2.68526	0.00724737	0.0518245	78.1988	98.1378	101.354	144.078	146.908	123.807
Eif1ad	564.318	0.376629	0.140336	2.68376	0.00727986	0.0520308	799.988	669.888	707.087	539.792	557.366	564.766
Eps8l1	25.8647	0.928934	0.346257	2.68279	0.00730115	0.0521241	42.0334	27.5695	17.771	16.5456	8.63235	9.73864
Itch	1965.55	0.268679	0.100154	2.68266	0.00730388	0.0521241	2617.06	2428.31	2546.25	2141.46	1882.81	2261.74
[truncated: 21,412 more rows]

## Sheet: WTvsHMZ 2030
Gene	baseMean	log2FoldChange	lfcSE	stat	pvalue	padj	WT2030_1	WT2030_2	WT2030_3	HMZ2030_1	HMZ2030_2	HMZ2030_3
BC089597	3031.11	4.30761	0.146942	29.315	6.68147e-189	9.53646e-185	6297.2	7017.45	6054.71	357.198	306.738	204.416
Scnn1a	483.077	4.51536	0.185387	24.3564	4.95836e-131	3.53853e-127	1051.52	992.196	998.877	35.1654	42.1593	32.2243
Ces2e	3208.75	4.05536	0.179244	22.6248	2.4728e-113	1.17648e-109	6172.94	5518.18	6858.53	240.745	451.888	263.068
Cyp2c50	21612.9	4.05461	0.185522	21.8551	6.95038e-106	2.48007e-102	46209.8	37976.3	44246.7	1761.48	2957.75	1776.83
Cyp2c54	7185.28	3.84736	0.185024	20.7939	4.91399e-96	1.40275e-92	14821.5	13301.1	18531.6	783.518	1167.94	803.987
Cideb	6142.55	1.77534	0.0904487	19.6281	8.89994e-86	2.11715e-82	9038.66	10125.2	9387.43	2935.04	2503.29	2744.98
C8g	8503.73	2.64356	0.136599	19.3527	1.93503e-83	3.94552e-80	16328.5	17385.7	18500.6	2462.64	3209.13	2212.22
Nr1i3	2652	3.25476	0.173193	18.7926	8.67565e-79	1.54784e-75	5332.16	4349.24	4087.03	390.757	478.15	413.233
[truncated: 23,403 more rows]

## Sheet: FASTED WTvsHMZ
Gene	baseMean	log2FoldChange	lfcSE	stat	pvalue	padj	WT1030_F_1	WT1030_F_2	WT1030_F_3	HMZ1030_F_1	HMZ1030_F_2	HMZ1030_F_3
[truncated: 23,411 more rows]

[truncated: 2 more sheets: WT Fed vs Fasted, HMZ Fed vs Fasted]
