# Supplementary material for: HNF4α isoforms regulate the circadian balance between carbohydrate and lipid metabolism in the liver
Source: Front Endocrinol (Lausanne). 2023 Dec 4;14:1266527. doi: 10.3389/fendo.2023.1266527 (PMC10726135; doi:10.3389/fendo.2023.1266527)
Supplement: Supplementary file 7 [file Table_5.xlsx]

## Sheet: Cover sheet
Supplementary Table 5. PBM HNF4a8 vs HNF4a2
Deans et al.
PBM info for Figure 4D
Only the binding data from the ChIPseq sequences are given in this file.
Custom design from Agilent, 4 x 180K format
PBM DESIGN
TYPE OF MOTIF	# OF SEQUENCES	DESCRIPTION
ChIP-seq Peaks	24990	100bp windows from HNF4a ChIP-seq from proliferating Caco-2 cells (Verzi et al., 2010). 30bp sliding windows
Columns:
Seq	Test sequence spotted on the slide. Not shown is the linker sequence or cap (see below)
ID	Unique identifier of test sequence. Sequences ending in ".rev" are the same test sequence in the opposite direction.
HNF4a2	Normalized average signal intensity of replicates (n=2) of test sequence for HNF4a2. Scores have been log-base 2 transformed.
HNF4a8	Normalized average signal intensity of replicates (n=2) of test sequence for HNF4a8. Scores have been log-base 2 transformed.
	all values are from Agilent software gProcessedSignal and background corrected
Tabs:
Cos-7	Nuclear extract of Cos7 cells expressing human HNF4a2 vs HNF4a8
mLiv	Nuclear extract of liver from WT adult male mice (express primarily HNF4a2) vs a7HMZ adult male mice (express only HNF4a8) fed a standard low-fat rodent diet
Verzi MP et al.. Differentiation-specific histone modifications reveal dynamic chromatin interactions and partners for the intestinal transcription factor CDX2. Dev Cell (2010) 19:713–726.

## Sheet: Cos-7
ID	Seq	HNF4a2	HNF4a8
probe.10001.HNF4a8_PBM.proPeak335.11	AACTACAAACGGATATTTGATCAAAGGTCA	5.55313	6.27379
probe.10002.HNF4a8_PBM.proPeak26.3	GAATGGCCAGAGTTCCTGTGCAAGCCCCTG	-0.331535	-0.985568
probe.10003.HNF4a8_PBM.proPeak932.2	AGTTAGGCAGGATGGGGTCATGATAAGAGC	0.491127	0.655642
probe.10004.HNF4a8_PBM.proPeak351.7	TTAATGTGCTTGTCTGACTGCTGCCAAAGG	-0.630988	-0.966519
probe.10009.HNF4a8_PBM.proPeak966.3	GTCCTCCACAGCGTTTTCCTCCAGCCTGTC	-0.192946	-1.29642
probe.10013.HNF4a8_PBM.proPeak1223.12	GGGGAGGTCAACCAGGGAAATTACCCTCTA	-0.241354	0.0161362
probe.10014.HNF4a8_PBM.proPeak37.3	AGGTGTAACCTGCTCTCTCATGCCCTTTGC	4.3082	4.81287
probe.10016.HNF4a8_PBM.proPeak1257.2	ACCGTAGCCTGACCATCACCACTTCAAGCT	-1.15217	-1.27617
probe.10018.HNF4a8_PBM.proPeak1178.7	GCTGGCGGGAGCATAGCAGCGAGGACAACC	-1.29747	-1.19733
probe.10021.HNF4a8_PBM.proPeak1104.2	CAGCAGGGCACCGCCTCCACACCCCAGCCT	3.0272	2.5512
probe.10025.HNF4a8_PBM.proPeak1072.5	CTCCAGAGTCCAAACTGGGACCTGTGACAC	1.61985	1.35416
probe.10027.HNF4a8_PBM.proPeak1393.13	GCATGAACCTTTGCTCCCTGGGAACCCCTC	2.71504	3.4732
probe.10028.HNF4a8_PBM.proPeak56.7	GCCACCATGCTCGGCTGCCTCTCCAAACAA	-1.14626	-1.33629
probe.10029.HNF4a8_PBM.proPeak953.15	ATCTCACTAACAGTGTTCCTCGTGTGTTCT	1.80438	2.16599
probe.10033.HNF4a8_PBM.proPeak1142.15	CATTGATCTAACAGGAGGTGGAGCTCAGGA	-1.08045	0.214668
probe.10034.HNF4a8_PBM.proPeak317.8	CTTCGATCACCTCAAGAAAGAGGTGGTTCT	-1.09449	-1.21637
probe.10038.HNF4a8_PBM.proPeak938.6	CACAGGAGAGGAGAAAGAGCAATCTCTCAT	-1.17229	-1.39378
probe.10042.HNF4a8_PBM.proPeak374.10	CCTCGAGGCAACCTTTGACCTGGTACTATG	6.01902	6.80058
probe.10053.HNF4a8_PBM.proPeak820.13	CTGTCAAGTCCAAAGTTCTTGGCCAGGCAT	2.50489	3.09635
probe.10063.HNF4a8_PBM.proPeak86.7	CAGTCCATTTCAGTGAACTTTTCAATGCTC	0.554928	1.28601
probe.10068.HNF4a8_PBM.proPeak1135.4	GGCAGAAGGTTCCAGGGAACTGTCCACCAA	-1.11934	-1.28098
probe.10072.HNF4a8_PBM.proPeak1322.3	GAGGGGCCTGTCAGGCCCAGAAACACTGAA	-1.09392	-1.2394
probe.10073.HNF4a8_PBM.proPeak449.11	AAGTTCAAGTAGATAAAATCAAACAGATGT	1.02276	0.35905
probe.10075.HNF4a8_PBM.proPeak1039.11	AGGTTCCTCGCCTATGGTATGTATGGAATG	2.03906	2.19706
probe.10076.HNF4a8_PBM.proPeak1601.14	TGTTGCTCTCTTGCCATTCGTGGATGAGCG	-0.0127872	-1.32542
probe.10077.HNF4a8_PBM.proPeak1448.12	AAAGCGCAGCGCGGGGCTCAAAGGCGGCCC	-1.11158	-1.2345
probe.10081.HNF4a8_PBM.proPeak1200.6	TCTCCTCTGCCACTGTATCAGGGAGATAGT	-1.10002	-1.07462
probe.10084.HNF4a8_PBM.proPeak1389.14	TTTGCTGAAGACAGGCCAGGGTGATCAAAC	1.10571	0.842609
probe.10086.HNF4a8_PBM.proPeak796.5	ATCTTTATCTTTTCACTTTTTCCCTGCATG	0.10494	1.04216
probe.10092.HNF4a8_PBM.proPeak368.15	TGTGCTAGATACTGGAGATATGTTGCTGGA	0.885789	0.670233
probe.10094.HNF4a8_PBM.proPeak1191.6	GAAGTTTTGCAATATAGGCCAGGCATACCT	-1.09558	-1.39751
probe.10102.HNF4a8_PBM.proPeak1592.11	AACTACAGGGTCTGTGGTAGATTATCTACA	-0.989358	-0.39866
probe.10106.HNF4a8_PBM.proPeak1437.11	CTGCCAGTTGTCATTTGGGGCGGGCGGTCG	1.73981	1.03151
probe.10109.HNF4a8_PBM.proPeak454.8	TGCCTCCTAAGGCCTCCAGAAGGAATGCAG	-1.07426	-1.29198
probe.10111.HNF4a8_PBM.proPeak465.8	GACGCGGTCTCAGTTAACGGGGACGCTTTA	-1.06886	-1.28159
probe.10114.HNF4a8_PBM.proPeak802.8	CTTTGGAACCTGCCCTCTGTCCCATGGTGT	2.47892	2.85494
probe.10118.HNF4a8_PBM.proPeak839.13	AATGGATGGCAAATAAAGGAACTCTTATCT	-0.765273	-1.27273
probe.10128.HNF4a8_PBM.proPeak420.6	TTCACATTCCATCATCACGGTGGACATTGT	3.47805	3.46989
probe.10130.HNF4a8_PBM.proPeak592.15	AGTTCAGAGAGGAATCGGCAGTTTGGGCCT	-0.989923	-0.872627
probe.10137.HNF4a8_PBM.proPeak1347.10	TTTCTCAGCTCTCCTCTGCCTCCAGCTGTT	-1.13661	-1.296
probe.10138.HNF4a8_PBM.proPeak1334.11	GTCTCTCAGGCACAGCTCGACCTTTGACCT	10.0975	10.0148
probe.10142.HNF4a8_PBM.proPeak994.10	GGTTCTCAGACCACCAGCTGCTTCGGCCAG	-1.12426	-1.22813
probe.10144.HNF4a8_PBM.proPeak1285.6	AAACAATGACCTCTGCACCCTTCCCTGAGT	3.51474	4.47405
probe.10154.HNF4a8_PBM.proPeak670.9	GATGACATCATCTGTTTGTACGCGTCGAAC	-0.199121	-0.313214
probe.10160.HNF4a8_PBM.proPeak947.10	GTCTTTTCTCCCCCGATAAGGCTGCCTCCT	3.412	3.69773
probe.10162.HNF4a8_PBM.proPeak186.2	ATGAATACATGAGTGATCCTGAAAACAAAT	-1.09644	-1.23984
probe.10164.HNF4a8_PBM.proPeak875.2	TAGGCCTTTCCTGGGCCTTAAAGCATGACA	-0.733389	-1.15188
probe.10169.HNF4a8_PBM.proPeak643.4	GGTCCACAGCTTTGGGCATACAAAACAACC	-1.08935	-1.22383
probe.10172.HNF4a8_PBM.proPeak476.3	CTGAACATGGTGACACACACCTCCAGCCAC	-1.15112	-1.38047
probe.10173.HNF4a8_PBM.proPeak1596.4	CACTGACTAAAGCAAGTCAGATGGCCAAAG	-1.0831	-1.27026
probe.10174.HNF4a8_PBM.proPeak272.15	TTGACTTTTTGTGGGGGCAGATGTTTCTTT	2.03482	1.9454
probe.10178.HNF4a8_PBM.proPeak665.2	CCTGAAAGGTAGGCAGAGAGGCTGCTCAGT	-0.92723	-1.1757
probe.10180.HNF4a8_PBM.proPeak38.11	TTCCCTCTCTCCTGGTTTGGGGCCTAAATG	0.625533	1.07997
probe.10183.HNF4a8_PBM.proPeak22.2	CTGGCCCAGCCTGGCCTCTAGAGTGGTTGC	-1.13663	-0.873694
probe.10184.HNF4a8_PBM.proPeak1520.5	GACGGGAGGAAAACTGGGCAAAGGTCAGGA	4.9244	5.5821
probe.10185.HNF4a8_PBM.proPeak863.7	CAGCCACAAAAACCAAAGGTCACTTCGCAT	3.46624	4.16554
probe.10188.HNF4a8_PBM.proPeak913.5	CACCTCGTCCAGGTGTCTTCAGGCTGGGGC	-0.695203	0.0763128
probe.10191.HNF4a8_PBM.proPeak955.1	ACTGAACCCAGGCATACTCAGTTATCAACC	-0.997107	-1.19635
probe.10192.HNF4a8_PBM.proPeak364.8	GAAACTTATTGTGAACTGGAGCAAAGGTCA	5.28432	5.97459
probe.10193.HNF4a8_PBM.proPeak1241.8	AACAAAGATTGCTTGCCAGTTCCCTCACTG	-1.13061	-1.31686
probe.10196.HNF4a8_PBM.proPeak1454.1	ATTTGAGCCCAGGAGTTCAAGACTGGTATC	0.860857	0.556511
probe.10199.HNF4a8_PBM.proPeak805.11	CCTTGACCCTTCCTCCCATTTGCTGCTCTA	2.08239	1.81204
probe.10203.HNF4a8_PBM.proPeak352.14	GAAGATTCTTTGGTTGGGAATAACATTGTG	1.79065	1.41628
probe.10204.HNF4a8_PBM.proPeak906.8	CATTAGACAGAAACCAAGCTGTCCGACTGC	-0.865378	-1.35054
probe.10211.HNF4a8_PBM.proPeak348.6	AATGCTGCAATTCTCTTTGCCAAAGCATAG	-0.944498	-1.25548
probe.10216.HNF4a8_PBM.proPeak139.5	TCAGGCCATTTCACCTTTGCCCTGTCAGTC	5.88197	6.79287
probe.10221.HNF4a8_PBM.proPeak1316.7	CGCAAGCATATCTCTAGATCTCAGTTGGTC	1.19957	1.508
probe.10222.HNF4a8_PBM.proPeak302.9	AACCTGGCTGCGAGTCCCTGCTGTGTCACG	-1.20248	-0.900671
probe.10226.HNF4a8_PBM.proPeak412.11	AACATTACTAACTGGACTTTATCTACCATT	1.72452	2.73338
probe.10227.HNF4a8_PBM.proPeak1433.3	GTTGCTGTGCTGCCCTCTTGTGGCCATTTG	1.00435	1.55565
probe.10232.HNF4a8_PBM.proPeak821.13	TCAAGGATGTTTATACAGCCTTGGAAGACA	-0.976194	-1.41294
probe.10233.HNF4a8_PBM.proPeak98.9	GTATGTGGACTTTCAACTGCAGGGGGGTGG	2.57771	3.08739
probe.10234.HNF4a8_PBM.proPeak562.4	CTATTGGTTGTCAGACTGGTGTAGTGGGGA	1.56589	1.1349
probe.10235.HNF4a8_PBM.proPeak1462.11	TACCCAACTCATCAGTATTTGATGGTACAA	1.27728	1.31065
probe.10236.HNF4a8_PBM.proPeak1621.1	ATCAGAGATGGATTACATGGGAGATAGAGC	-1.16038	-1.23268
probe.10241.HNF4a8_PBM.proPeak1023.3	ATTGTGTCATTGGTATCCACAGAGTTCATA	1.70947	1.74351
probe.10242.HNF4a8_PBM.proPeak79.9	GGCTCAGGTTGCTGCCAGAGGGTGGCAGCA	-1.07298	-1.01573
probe.10243.HNF4a8_PBM.proPeak885.2	ATAAGCGAAGATAACCTACTTAAAAAGAAA	-0.986398	-1.15095
probe.10244.HNF4a8_PBM.proPeak1610.14	TGCCATGGGCCTGGCTGAGCCTGGGCCGCC	-1.22851	-1.37967
probe.10246.HNF4a8_PBM.proPeak556.4	CCCTGCCTAAACAAGGCAGACTTGGATTTT	0.121757	0.308134
probe.10248.HNF4a8_PBM.proPeak1049.15	GCTGTGATGAGGCCAGCAGGGTGCCCCCTC	3.33034	3.81146
probe.10253.HNF4a8_PBM.proPeak1125.4	TGCTTTGGGTGGATTTGGAGATCAGAGTCC	3.16341	3.7024
probe.10254.HNF4a8_PBM.proPeak737.2	TCACGTTGGGGGTGCTGATGTTAACACAAG	-0.823903	-0.14756
probe.10266.HNF4a8_PBM.proPeak398.13	AAAGGCCTTTGAAGCTTGAAGGAGTATATG	1.0614	0.256053
probe.10269.HNF4a8_PBM.proPeak692.8	ATGCCAGCTAAGATCAGTAGCTAGGAGACA	-1.16711	-1.34433
probe.10271.HNF4a8_PBM.proPeak604.4	TGAAATCTACAGGACAGCCAGGCAGTCGGG	-1.14569	-1.26531
probe.10274.HNF4a8_PBM.proPeak1034.12	ATTTGGAAGTAAGAACCCCACTATTCAGGA	1.9841	2.10341
probe.10275.HNF4a8_PBM.proPeak1647.4	GATATGCGGCTGCAAATTCTGCATTTTTCT	-1.06324	-1.17343
probe.10281.HNF4a8_PBM.proPeak435.6	TACTTATGTCTCCAGAAACCAACCTTTGAT	3.3247	3.99521
probe.10282.HNF4a8_PBM.proPeak461.5	GGAGCATCTATTTTCTATTTCCACTGAGGT	0.712811	0.149099
probe.10286.HNF4a8_PBM.proPeak525.4	TAGAATTTGAACTATGGTCATCTGAGGGAA	1.32116	2.2428
probe.10290.HNF4a8_PBM.proPeak599.9	TATGGCTTATACTTGAGGTATGATGCATCC	1.52856	1.30646
probe.10292.HNF4a8_PBM.proPeak1343.8	ACTTTGATAGGCACAATCAGCAAACACAGA	-1.1939	-1.30131
probe.10293.HNF4a8_PBM.proPeak1445.4	GAAAGGAAATCATTCCAGAAAGACAGCTGC	-1.01727	-1.32111
probe.10295.HNF4a8_PBM.proPeak314.15	GCATTTAGAAATAGTTGACTTTTCTAACAA	-1.09848	-1.26566
probe.10303.HNF4a8_PBM.proPeak177.13	CAGTATCAAAGTCCCCAGATAAGACAAAGT	1.91623	2.22114
probe.10308.HNF4a8_PBM.proPeak1260.6	GGAGGGGAAGCTGGGCAGGCGCCGACTGCC	-1.15488	-1.37088
probe.10309.HNF4a8_PBM.proPeak1354.4	TCTAGGTCACCACCTTTTTTGGCCTTTACC	1.84387	1.95357
probe.10310.HNF4a8_PBM.proPeak1201.1	AATGATGATGACTTTTGACCCCAGGGGAAA	5.5081	6.3796
probe.10312.HNF4a8_PBM.proPeak1408.12	GCCTGGCTAAAACCCTGGCCACTCCCTGAT	-1.111	-1.27186
probe.10315.HNF4a8_PBM.proPeak954.3	CCTATTATTTTATAGAAAAGGAAAGTGAGG	1.42409	1.22449
probe.10316.HNF4a8_PBM.proPeak531.13	AGTGTTTCAAAGGAGTGTCTTTCTCCTTGA	1.09185	1.3807
probe.10320.HNF4a8_PBM.proPeak404.3	CTGAAGTCAATGTCAGCTAGAGGCCCTGCA	-1.20078	-1.3375
probe.10323.HNF4a8_PBM.proPeak1358.4	AGTCTGAGGCTGCTCTCTGTCCCTGCACCC	0.834962	1.68777
probe.10331.HNF4a8_PBM.proPeak1312.9	TGGTTAGTTCCAAAGGACAAATCTCACTGA	1.10594	1.08589
probe.10335.HNF4a8_PBM.proPeak910.4	CCTTCCCCTTTTTCTGTAAAGCTTTATTTT	1.33472	1.41707
probe.10336.HNF4a8_PBM.proPeak1423.4	GGAAAGGCATACGTGCTTAATCCTGGTGCA	-0.117249	-0.941194
probe.10338.HNF4a8_PBM.proPeak1485.6	CAGCGACTTGGGAGGCTGAGGTGGAAGGAT	-1.26914	-1.16211
probe.10339.HNF4a8_PBM.proPeak1135.14	TGATATTGGGTGAGTGTTAGAGCACCCTCT	-0.244322	0.925812
probe.10341.HNF4a8_PBM.proPeak1494.1	TCACTGGGAGGGTGGGTTATCAGTAAGAGC	0.686648	0.0261497
probe.10344.HNF4a8_PBM.proPeak679.11	GTCATTGATGAAACTCCTTCCCTTTCATGT	1.49842	1.43162
probe.10353.HNF4a8_PBM.proPeak140.10	ACATTAAGACCACCTCTATGCACACGTTCA	-1.10124	-1.09957
probe.10358.HNF4a8_PBM.proPeak1318.14	CAAACAGAACTGTTAACTTTGTACTCAATT	1.89038	2.25778
probe.10359.HNF4a8_PBM.proPeak847.15	AGCTATGCCTGAGGCTGAGGTTGCCCAGGG	-1.09267	-1.11748
probe.10361.HNF4a8_PBM.proPeak190.14	CAGGGTCCAAAGGTGTCAAGAACATAGCCC	2.57848	3.56955
probe.10362.HNF4a8_PBM.proPeak1001.14	CCAGTTGAGTGCAAAGTCCCTAGAAGGGAT	1.4417	1.94182
probe.10364.HNF4a8_PBM.proPeak831.10	CTCTGCAGACTGGTGCTATGTCCCTGACTG	0.386176	-0.646213
probe.10366.HNF4a8_PBM.proPeak301.2	ATTAAACACAGTTGCCTATGCCCTTTGAAA	2.36014	3.08476
probe.10369.HNF4a8_PBM.proPeak304.9	ATAAGGGTGGCCATCCATCCTGGCGACAGC	-1.18841	-1.29459
probe.10371.HNF4a8_PBM.proPeak1154.15	AGTGCAGTATGCGCTCTGGGAAACAGCACT	-0.983665	-1.23962
probe.10377.HNF4a8_PBM.proPeak973.8	CTAAAGGAAGGGAGGTGAGTGCTAGCATTG	-1.125	-1.2329
probe.10378.HNF4a8_PBM.proPeak172.13	CTTTCATGAATAAATGACATAGTGACATTT	1.6533	1.78004
probe.10379.HNF4a8_PBM.proPeak793.1	ATCCAGCAGACTTAGACCCTGACCTGGCAT	1.49849	2.5077
probe.10380.HNF4a8_PBM.proPeak489.7	GCAGAGTCCCAAGCATCTCTGAGCAGTGAA	-1.15971	-1.37954
probe.10381.HNF4a8_PBM.proPeak415.7	TACTGACTGAGAAACCAAGATCCTAGTCTT	-1.23527	-1.32294
probe.10385.HNF4a8_PBM.proPeak1277.14	TGACTTTAAGTTGACTCCAATGCTCGTTGA	0.9677	0.873718
probe.10386.HNF4a8_PBM.proPeak275.11	CTTAGACCCCTGAATAGGTCTTGGAATGTG	1.74882	1.84501
probe.10387.HNF4a8_PBM.proPeak1532.11	CTGGAATTTCAAAGGGAGCATATGTATGTC	1.44086	1.14852
probe.10388.HNF4a8_PBM.proPeak932.9	CAGGCCTGTGTCCAAACTTCAGGATTCTTT	-0.805956	-1.11222
probe.10392.HNF4a8_PBM.proPeak437.12	AATCAAACTCTCTGTGGATGTATGTCCAGA	1.19114	1.68016
probe.10393.HNF4a8_PBM.proPeak1442.10	CGGAAGCCTTCCCCGCCCGCAGCCCAGTCT	4.01739	3.8849
probe.10394.HNF4a8_PBM.proPeak698.3	TTATCTGATAAGTCCATACCTAGTCTTATC	0.619652	0.551328
probe.10399.HNF4a8_PBM.proPeak706.13	CCTCCCAGGGACACATGCCCCTTCCCTCCC	4.10731	4.28065
probe.10404.HNF4a8_PBM.proPeak760.10	ATGATTGCTCTCTACTTGGTGGGAGGAGGG	-1.08152	-1.29295
probe.10405.HNF4a8_PBM.proPeak500.1	TTGGTGGTGAGGGTGGGCCTGGGGGGAGAC	-1.14884	-1.3612
probe.10410.HNF4a8_PBM.proPeak1584.3	GAACAATTATTGCCTGGCATCTAACCTTCG	0.556571	1.53709
probe.10412.HNF4a8_PBM.proPeak990.13	CAGAGATCAAAAACCAAAGCTGGAGTGCAG	-0.82986	-0.858396
probe.10415.HNF4a8_PBM.proPeak750.13	TTGAACACCACAAGTTTGAACTGCACAGGC	-0.332514	0.139854
probe.10423.HNF4a8_PBM.proPeak1327.13	TTGTAAAGGGTAATCTGCTTTTCTCGAAGC	-1.02253	-1.14145
probe.10425.HNF4a8_PBM.proPeak1086.15	GCCTCACTAAGTCCTGCTTAGAGCATCCAA	-1.1735	-1.44468
probe.10427.HNF4a8_PBM.proPeak1606.6	ATTTTCAGCCACCTTTATCTGATCAGAAAT	0.328779	0.594607
probe.10428.HNF4a8_PBM.proPeak1199.7	CTCCGGCCGGGAAGATGCCAGCCCCGAGAT	3.78122	3.90653
probe.10429.HNF4a8_PBM.proPeak1433.14	GTAAGTGTTAATGGCACTTCGTTTCAAAGT	1.05954	0.602347
probe.10431.HNF4a8_PBM.proPeak1330.15	ACAGAAGGCAGAGATTTGAGTCAACCCAAC	-1.0369	-1.14936
probe.10432.HNF4a8_PBM.proPeak546.8	TCATGGGCCAAAGTTTGTTTCTTATCACAC	1.60372	1.40008
probe.10437.HNF4a8_PBM.proPeak963.10	CTGAGCTAAGATAACCATCAAATCCTCGGA	-1.00233	-1.3194
probe.10443.HNF4a8_PBM.proPeak795.15	CATAGTAACAACCTAAATCAGAGCACCATT	-1.14147	-1.42219
probe.10445.HNF4a8_PBM.proPeak1497.3	TTATCATAAGTCAGCCTGGCTGAAGACCTG	0.567527	-0.91953
probe.10450.HNF4a8_PBM.proPeak54.4	AAGCACATACTTCTTCCTGTTTGACCTTCG	5.0173	5.60938
probe.10451.HNF4a8_PBM.proPeak830.9	GTCATAAGAAACATTTTACAACCTATTCTC	-0.899668	-1.30901
probe.10452.HNF4a8_PBM.proPeak718.12	AATGGATCCACTCAGTATGGCAACCTTTGT	3.54386	4.13302
probe.10457.HNF4a8_PBM.proPeak912.10	CCAGACAGAGAGGTCAGCAAATGTGGACAC	0.904334	1.81339
probe.10459.HNF4a8_PBM.proPeak282.12	GAAACTGTTTCCAATAGGTTTGATTTCAGC	-1.07347	-1.35331
probe.10460.HNF4a8_PBM.proPeak791.3	ACAAAACATTTGGTGTAAGCACTTGTGGTA	0.863467	-0.286755
probe.10461.HNF4a8_PBM.proPeak453.1	GAAGCGCACTAAGCCGAACGCTGGGGCAAA	-1.1159	-1.31974
probe.10462.HNF4a8_PBM.proPeak1578.3	GAGTGGGAGGCTGGGGCCTCCTGGCTGGGC	-0.740765	-1.3359
probe.10465.HNF4a8_PBM.proPeak662.8	AGCACTTCATCCTTATGTAACTGTAACTAT	0.739826	0.645374
probe.10468.HNF4a8_PBM.proPeak209.1	AGGAGAAAGACCCTAAACCTGTTGGGTCAG	-1.1258	-0.00485341
probe.10469.HNF4a8_PBM.proPeak484.14	AGTTACGTAATGTGTCCCCACATCTGTGAA	1.70164	2.08245
probe.10470.HNF4a8_PBM.proPeak856.5	AGCTGGGCTATACAATTCCAGCAAGGATGG	-1.19614	-1.36672
probe.10471.HNF4a8_PBM.proPeak21.6	GCAGTGACCAAGGGTCAGTTTGAAATTAGG	2.2	3.09256
probe.10472.HNF4a8_PBM.proPeak496.5	GAGTTCTTCAAGTCAGTCAAAATGAATAGT	1.31997	0.159453
probe.10475.HNF4a8_PBM.proPeak822.14	GATAAGGATTCCTGGAATGTTTGAGCTGGG	-0.779243	-0.532758
probe.10476.HNF4a8_PBM.proPeak422.11	GGGCAGCCCTGTTTAGGAGGAAATAGAGAG	-0.96544	-1.37272
probe.10479.HNF4a8_PBM.proPeak907.12	TAATCTGGCTCCAAAGTCTATGTGTGCTTT	2.23781	2.41403
probe.10482.HNF4a8_PBM.proPeak159.11	TATCAGCAGGAGGAGGAGCCAGTGAAGACT	-1.0115	-1.17082
probe.10486.HNF4a8_PBM.proPeak1426.9	ATCTCTGATGCCCTTTGGCCTTTCTAATTA	5.12927	6.21045
probe.10487.HNF4a8_PBM.proPeak965.7	AAGTGCGTCCTGTGGCAAAGGTGAATGACC	2.57664	2.99456
probe.10492.HNF4a8_PBM.proPeak1442.3	CCAACGGGCCACGCCCTGCACCCTACGTAA	-1.20363	-1.09858
probe.10499.HNF4a8_PBM.proPeak1581.12	CTCCCACCTCAGCCTCTTGAGTAGCTGGGA	-1.16745	-1.27246
probe.10502.HNF4a8_PBM.proPeak1357.14	GGGCATAGCAGATAAGCATTGTGTGTGTTG	2.18643	1.88278
probe.10503.HNF4a8_PBM.proPeak559.3	ACACACACACACACACACATTGCAGTATGC	-1.12938	-1.18359
probe.10505.HNF4a8_PBM.proPeak593.15	GAGTGTATAGTGGCACTGTTATGACCCATT	2.31594	2.7294
probe.10506.HNF4a8_PBM.proPeak255.4	CCTTTGGCATTGTGTTACGTCTGGTTTCTT	1.94577	1.66886
probe.10508.HNF4a8_PBM.proPeak1067.11	ATTCATAAAATTACGCCACAGAGTTGCTGT	0.195489	-1.17448
probe.10511.HNF4a8_PBM.proPeak954.8	TGAGGCCTGGCCGAGGTTGCCCAGCTATTA	-0.983915	-1.13661
probe.10513.HNF4a8_PBM.proPeak1573.15	CTTTTGTGCTCTGTACCCGGCTGCCCGATA	1.09855	0.931979
probe.10516.HNF4a8_PBM.proPeak44.12	GAGAGAAATTGCTTAAGTGCTTGTCAGTTT	1.04078	1.163
probe.10517.HNF4a8_PBM.proPeak1581.2	TGGTGCTATCTTTGCTCACTGTAACCTTTG	3.77535	4.34076
probe.10519.HNF4a8_PBM.proPeak1197.8	CTCCCTCCCTCCCCCATTAGAGGCACACTC	4.33666	4.45019
probe.10523.HNF4a8_PBM.proPeak566.7	CAGTAACTCACTATCAGGAAACTCTTTCCT	-1.11044	-1.09886
probe.10524.HNF4a8_PBM.proPeak794.6	CTGTGAAGACTGCAGCAAAGTCCTCCAACT	-1.1914	-1.34796
probe.10525.HNF4a8_PBM.proPeak501.10	CACATTAACTGTGCTTCTGGGGTATAAAGG	1.71782	1.66643
probe.10528.HNF4a8_PBM.proPeak339.2	ACCACAAAGCAGTGAGTGAAACATCCCACT	-1.1755	-1.36958
probe.10529.HNF4a8_PBM.proPeak123.10	ATCATTCACGTGCCTGAGATTCCTTCAAAG	-1.15161	-1.20704
probe.10531.HNF4a8_PBM.proPeak113.9	AGCTGTCTGGTTTGACCTTAAGTCAGAAGA	3.25974	3.88469
probe.10534.HNF4a8_PBM.proPeak612.13	GATCTTTGGGCCATATTGACTAAACATTCT	0.122075	0.589904
probe.10538.HNF4a8_PBM.proPeak1618.7	TGAGAGCAGAGGCTGGGGCCCTCTTCCAGC	-1.01698	-1.32917
probe.10539.HNF4a8_PBM.proPeak1225.10	ATGTTCAAGAAGTTCCAAAGGCCAGTGTGG	1.20107	1.92217
probe.10541.HNF4a8_PBM.proPeak1194.12	TTTTAGATTAGGAGAGGGAGAGTGAGTGAG	1.36084	-1.39118
probe.10542.HNF4a8_PBM.proPeak532.14	ATGGAGAGTGGAAGACTGCACCAAAATAAA	-1.18066	-1.32174
probe.10548.HNF4a8_PBM.proPeak311.1	TCTTGGCTTCAAAGGTCACTGTCCTAATTT	3.85224	4.50436
probe.10549.HNF4a8_PBM.proPeak1179.9	CAAGATTCCTTGAGCATTCCAAAAAGCTTT	-0.357135	-1.33945
probe.10550.HNF4a8_PBM.proPeak237.13	GTTAAAGTCCGTTACAGACAGGCAGCCCCT	-1.01622	0.204528
probe.10551.HNF4a8_PBM.proPeak1487.14	TCCCCACGTGGCAATCATTCTGTCTGCCTT	-1.03982	-0.770094
probe.10552.HNF4a8_PBM.proPeak1378.1	AGTTCTGTCCTTTGTCCTGTACCTGGGAAG	2.11509	2.47355
probe.10554.HNF4a8_PBM.proPeak630.6	CAGCAGACACGGGCAGGTGAGAGGGCTCTG	-1.02316	-1.32607
probe.10557.HNF4a8_PBM.proPeak289.11	GCTACTGTGGTTCCCAAGAAGAGCCCAGAC	-1.12315	-1.36067
probe.10558.HNF4a8_PBM.proPeak1174.14	CTTGCCAAGCCTAGTTTTGATTATCACTAC	-0.838359	-1.29166
probe.10561.HNF4a8_PBM.proPeak807.7	TTTGCACAGTACTGATCTGGGGCCTATCTT	0.204201	-1.30794
probe.10562.HNF4a8_PBM.proPeak520.1	AGGGTCTTTGCAACTGTGTGTGGCCTGCAC	1.37934	1.52689
probe.10563.HNF4a8_PBM.proPeak1175.7	TTCTGGAGGATTAGTGGGAGATAAGGTGGA	0.81547	-0.593062
probe.10564.HNF4a8_PBM.proPeak1079.13	ATATGAAAGAGCCATGGACTGCTGACCTTT	6.31916	7.12503
probe.10567.HNF4a8_PBM.proPeak1455.8	AGGTGACAGCCTTTTCTTATCAGGCTCATT	0.0546587	-1.0193
probe.10568.HNF4a8_PBM.proPeak393.14	CACTCTTGCTATGCAAACAGACTGGCGGCG	-0.993637	-1.38764
probe.10569.HNF4a8_PBM.proPeak592.9	GCCTCTTAACAGATGAGGACATTTCAGCAA	-1.07919	-1.29538
probe.10571.HNF4a8_PBM.proPeak1465.7	CAGGCAGATTTGACCTACGGACCATGGATC	3.11355	4.03564
probe.10574.HNF4a8_PBM.proPeak1403.2	TTATATCAGAGGAATGTCTGACCAACCTGT	0.0786475	0.807039
probe.10578.HNF4a8_PBM.proPeak1564.3	GGGCGTGTAGGGAGTGGTTCCCACAGCCCA	-1.14104	-1.3293
probe.10580.HNF4a8_PBM.proPeak906.1	TACAGTTCTGGAGGTGAGAAGCCTGAAATG	-1.01968	-1.33674
probe.10582.HNF4a8_PBM.proPeak1556.8	GGATGGGGTCACGAGACGGTGTCCCTGGCC	-0.830565	0.531067
probe.10592.HNF4a8_PBM.proPeak436.11	GAGAATCCCTCCCCTGTGCAAACTTTTTCC	2.03699	2.25869
probe.10594.HNF4a8_PBM.proPeak1537.14	CAGTCCACATTTCTGAGCTGTGGAAACTCC	-1.15469	-0.410231
probe.10597.HNF4a8_PBM.proPeak1565.15	CATGGTGACTCTAGTCAATGTATTTTATTC	1.06031	1.11221
probe.10599.HNF4a8_PBM.proPeak253.15	CGGCAGCACAAGGCGGTAGCCATGGCGGAG	-1.1382	-1.42021
probe.10603.HNF4a8_PBM.proPeak1597.13	ATAGAGAAGCCAGGGGTAAGTTTCTAACTA	-1.0805	-1.32003
probe.10604.HNF4a8_PBM.proPeak314.10	TTTTCAATCTTATTTTTACTATGTGGCATT	1.8017	1.35327
probe.10607.HNF4a8_PBM.proPeak1129.8	GCCTGAACTGACTGCATTCCCTTTCTCCTC	-1.12332	-0.597482
probe.10608.HNF4a8_PBM.proPeak1386.6	CTTTGACACAGGCGACCTTCGCTCGGCTCG	3.4603	4.26595
probe.10609.HNF4a8_PBM.proPeak72.3	GAAACCTAGGAGTTATCTAAGACCCATCCC	1.29383	1.42812
probe.10611.HNF4a8_PBM.proPeak1628.9	CGCCAGGCGGGTTCTGCCATCTCGCAGAAA	-1.16479	-1.33373
probe.10612.HNF4a8_PBM.proPeak1453.13	TGTCTCCAGAAATCAACCTTTGATCGTTTG	5.82708	6.76792
probe.10613.HNF4a8_PBM.proPeak987.14	GTCCTATGACCCTGCCAAATCCCCCTCTGC	4.57822	4.7907
probe.10617.HNF4a8_PBM.proPeak1268.7	AGATTGCATCTGTTTTTATTTCCCCTTTCT	2.0467	1.87411
probe.10618.HNF4a8_PBM.proPeak975.6	AGGCAAGGAATTTGGAATTCCCTGCAAGGA	-1.18346	-1.43159
probe.10626.HNF4a8_PBM.proPeak657.15	TCCTTCTCACCGGGTGGAGCCTCACTGCAG	0.142924	-0.400065
probe.10633.HNF4a8_PBM.proPeak1654.1	GTGGCCTTTGTCCTAGTGCATGCTGGGAGT	1.73632	1.54505
probe.10635.HNF4a8_PBM.proPeak1400.2	TCTTGGAAACATTTTACTCACCCCTTGCTG	2.0556	1.62052
probe.10636.HNF4a8_PBM.proPeak318.13	ATGTAATGTATGCATAGACTGCCCAGAATT	0.478406	0.899405
probe.10641.HNF4a8_PBM.proPeak905.5	AGATAAATGGTGTAGAGGCCAGAGGTCGTG	1.9345	2.91442
probe.10644.HNF4a8_PBM.proPeak195.10	TGGCTAGTGACTCAGAGCATATGTTGACCC	4.71234	5.32649
probe.10649.HNF4a8_PBM.proPeak414.13	AAGTCCACAAAGATAAGAAAGAATCAGCAC	-0.903926	-1.11006
probe.10653.HNF4a8_PBM.proPeak1275.2	GGTCAAAGAGCAATCATCAAGGTGGTTTCA	1.70699	2.27367
probe.10658.HNF4a8_PBM.proPeak1298.6	TCAGTTTCATTGCACTTTGCCCTCTCTTCA	6.57163	7.3537
probe.10660.HNF4a8_PBM.proPeak1312.15	TAGTCTCCTATCAAGAAAATAGAAGTGCTA	-1.17227	-1.27346
probe.10662.HNF4a8_PBM.proPeak229.13	CTAAATGGCAATGGCTGCAGCTCTTCCACG	-1.18452	-1.30727
probe.10663.HNF4a8_PBM.proPeak1062.9	CATCCCTCTCCCGCCTCTTGGCCTCCCCCT	6.01204	5.61519
probe.10664.HNF4a8_PBM.proPeak1355.5	TGTGACTTTTATCTTAGGTAATAAGCCTGA	1.20291	0.788675
probe.10665.HNF4a8_PBM.proPeak1611.11	TAACGCCCGCCTAACCTTGAGGAGCCCTAT	-1.21389	-1.38483
probe.10666.HNF4a8_PBM.proPeak1549.13	ATTTAGTAAGTTCAAGAAGACCTTTGCTCC	5.89373	6.78032
probe.10668.HNF4a8_PBM.proPeak637.6	ACTGAATATGTTCGGGAGACATGTGGCCTT	1.93874	2.13467
probe.10671.HNF4a8_PBM.proPeak1240.9	CAGATGAAAGTAGTTGGGGATTGTGTAACA	0.89331	0.949174
probe.10672.HNF4a8_PBM.proPeak1079.9	AAGAATGAAAGCCAAGGCAGATATGAAAGA	-0.999632	-1.29048
probe.10675.HNF4a8_PBM.proPeak1019.12	TCCTGGTTGGCAAACAAAAAGCTCTGCCTA	-1.13852	0.00251651
probe.10676.HNF4a8_PBM.proPeak84.7	GAACTGTAACCTCAAAGGAGGTCAGAACTG	0.392959	1.35343
probe.10677.HNF4a8_PBM.proPeak1186.4	GGCGTGACCCCCACTGCCTGCCTGCCAACT	2.89358	2.93921
probe.10683.HNF4a8_PBM.proPeak1041.7	AAGGGCTGAGGTTAAAGTCCACATTCTTTA	5.7568	6.81546
probe.10685.HNF4a8_PBM.proPeak1304.10	AAACATCAAGACAGGTGAGAGAGCTGCATT	-0.923473	-1.16376
probe.10687.HNF4a8_PBM.proPeak610.15	CCCAGCCTATTAACCCCAAATTCCTCATGC	1.66638	1.30894
probe.10690.HNF4a8_PBM.proPeak1161.4	TTCCCTCCCTCCCAGTACAAAGTTCACTTT	6.4378	7.26493
probe.10692.HNF4a8_PBM.proPeak321.4	GTACAGGCAGTGACTGGACCACGATCAGCC	-1.09402	-1.35664
probe.10693.HNF4a8_PBM.proPeak203.6	TATTCCAGGCACAAGAATGGTCATTCTCTG	-0.977	0.0295541
probe.10694.HNF4a8_PBM.proPeak1168.4	CAGTATAAACAACACAGAACTAGCCAGACC	-1.16383	-1.27924
probe.10695.HNF4a8_PBM.proPeak1480.12	AGCTCCAGGAGACGTAGAGATAAGGTCTTC	-0.875162	-1.27772
probe.10697.HNF4a8_PBM.proPeak1095.2	TTTGCAGTAGGATAAGTCCTTCCAAAGTCC	4.09925	4.9331
probe.10698.HNF4a8_PBM.proPeak596.8	CTGCAGTGTGACCTTTGCCTTCTTGACATC	5.94206	6.79758
probe.10700.HNF4a8_PBM.proPeak309.7	TATCTGACTGATGCTAAAGTCTACATTCTA	0.710682	1.24763
probe.10701.HNF4a8_PBM.proPeak1242.3	GTCTGCCCAGAGCGGCAGCGCCTCCCGGTC	-1.39247	-1.31631
probe.10703.HNF4a8_PBM.proPeak1115.6	TCTGAAGATAAATGCCTTAGCTGTGACCAT	0.619133	0.411938
probe.10707.HNF4a8_PBM.proPeak194.2	GCCACCCTCTGGCCACCAGTTATTCATGTC	1.09857	0.887408
probe.10711.HNF4a8_PBM.proPeak1151.14	GTGACGGAGGTGACCTTTGGTTGTCCTTAC	4.30988	4.93839
probe.10713.HNF4a8_PBM.proPeak1415.2	CCTCTCTCTCTCTCTCTCACACACACACAC	2.08537	1.80557
probe.10714.HNF4a8_PBM.proPeak18.15	GGAATGCGGGCTCCACCACTTGCTCACGAA	-0.969066	-1.226
probe.10716.HNF4a8_PBM.proPeak97.12	TATCAGTGTTGACCTCTGGACCTCATCTTC	5.362	6.22706
probe.10718.HNF4a8_PBM.proPeak579.11	TTTGCATTCTTACCCAAGCCCCAAATCTAG	2.94435	3.0623
probe.10722.HNF4a8_PBM.proPeak1054.4	AGGAGGAGATAAGATCAGTATAGTTAGGGC	0.153428	-1.23888
probe.10730.HNF4a8_PBM.proPeak647.13	CAGCTGCAGGTGTGGGGGCGGCAGGAGCCA	-1.1545	-1.2521
probe.10732.HNF4a8_PBM.proPeak117.13	GGTGATGAGTTCTTATCTAGGTAAGTATAG	1.64721	1.17551
probe.10733.HNF4a8_PBM.proPeak239.14	ATGTTCTAACCATAGGAGGCTGGTCTAAGT	-0.114551	-0.240802
probe.10734.HNF4a8_PBM.proPeak142.8	TAGCCTCAAATTCCTGGGCTCAAACAATCC	-1.18658	-1.35622
probe.10738.HNF4a8_PBM.proPeak852.9	TAATTTTGCACAGCCAGCCTGAGGCAGTTG	-1.14369	-1.28828
probe.10739.HNF4a8_PBM.proPeak1602.11	CAGGGTCAGTGCAATCACGCCTCAAATGAG	-1.09363	-1.37351
probe.10743.HNF4a8_PBM.proPeak1177.4	AAAGAGCAGCTAGCTCCAGTTGGTTGCTAA	-1.15429	-1.4429
probe.10748.HNF4a8_PBM.proPeak449.2	ATAGGCTGGGATGATTTCAGCTTATAAATC	-1.11615	-1.39281
probe.10751.HNF4a8_PBM.proPeak1636.12	AGGTAGATGAATCCACAAAGATAAGAAAAA	-1.26129	-1.44978
probe.10754.HNF4a8_PBM.proPeak1437.9	GAATGCTGTCCTGCCAGTTGTCATTTGGGG	1.48091	0.650793
probe.10761.HNF4a8_PBM.proPeak1044.13	AGTCTTCCTGTCTCCATTGCCTCACCTCTC	0.625328	1.1185
probe.10764.HNF4a8_PBM.proPeak1548.7	AGTGTGAGTGTCAGAGGCTAAACCTAGCCC	-1.2481	-1.445
probe.10766.HNF4a8_PBM.proPeak564.14	AGCCTCACTTGCTGATAAGGCAGACCAGGG	-1.06396	-1.2962
probe.10768.HNF4a8_PBM.proPeak1040.9	GCCCCAGGTGAACCAGGGTGCAATTCGCAT	-0.848498	-0.836842
probe.10769.HNF4a8_PBM.proPeak599.14	CATCCTGAGGCAAAATTCCTCGCTAGCTGT	-1.23227	-1.2064
probe.10773.HNF4a8_PBM.proPeak802.3	AAAGCCTAGGCTCCAGGGCACTGCCCTTTG	3.00442	3.51222
probe.10774.HNF4a8_PBM.proPeak339.9	GTCAGGGCTAGGCTGATAAGGAGGGTAACA	-1.06448	-1.3157
probe.10776.HNF4a8_PBM.proPeak630.15	GCTTGAAAACACAACAAAAGAACTCAAGAG	-1.05289	-1.33824
probe.10777.HNF4a8_PBM.proPeak687.15	TCAAGTGATCGAAGGTCAACTTATCAGCAT	3.19201	3.88592
probe.10778.HNF4a8_PBM.proPeak129.12	TTTAATACCTCTGATCACTACAAGCTTTGA	-1.10202	-1.20127
probe.10780.HNF4a8_PBM.proPeak317.2	CTGGCAGGGAGGAGGGATCAAGCAGGTGAC	-0.731218	-0.99378
probe.10784.HNF4a8_PBM.proPeak1581.9	CAAGTTGAAGCCATCCTCCCACCTCAGCCT	2.39655	1.98943
probe.10786.HNF4a8_PBM.proPeak549.1	TTCTCCTGTGATCTGGATTTTCAGGTTCCC	0.467212	1.50811
probe.10787.HNF4a8_PBM.proPeak474.7	TTGGACAAGGTAACCCCCAACATTCTTTCC	2.78805	2.66693
probe.10788.HNF4a8_PBM.proPeak416.5	CCTGCAAGGATTGATCAGCACATGAAGGTC	1.22664	1.79597
probe.10789.HNF4a8_PBM.proPeak777.1	CTGCCTCCCATCTTGCAGCTGACCCTGGCC	2.9482	3.38714
probe.10790.HNF4a8_PBM.proPeak604.14	ATGTTAGTCTTGAGTCCCAAAGTCCAAAGG	5.41963	6.24533
probe.10791.HNF4a8_PBM.proPeak355.9	GGAGAGATAAGAAAAACTGAGCTTTAGATA	-1.16157	-1.40631
probe.10792.HNF4a8_PBM.proPeak1410.7	GGTATTACAAAGCAATCTACTTTTCTTTTG	0.209122	0.285441
probe.10793.HNF4a8_PBM.proPeak1383.15	AGATTCCAGAGGGAGGGAGGGTGGAGGAAC	-1.21382	-1.38779
probe.10794.HNF4a8_PBM.proPeak641.6	GCTCAGTGCCTTCTCTAATGACTGATAATT	1.14212	0.878017
probe.10797.HNF4a8_PBM.proPeak1563.6	GCGCAGACGGCGGATCCTCCCAGCCTGGAG	-1.07935	-1.44437
probe.10798.HNF4a8_PBM.proPeak1089.5	TGCAGAGCTTAGTTTGCCACGGTCAGCAAT	-0.852219	-1.30946
probe.10799.HNF4a8_PBM.proPeak1301.8	GAAAGGATCTCACCCAAACCATCCCAGGCA	3.25749	3.10092
probe.10800.HNF4a8_PBM.proPeak1011.11	AGTTGAGAATTCCAGAGATGCCAGGAGAGC	-1.11075	-1.29319
probe.10801.HNF4a8_PBM.proPeak106.9	GTCTATCCTTATTTATCTTCCAGCGGGTGC	1.78216	2.09977
probe.10802.HNF4a8_PBM.proPeak755.1	TAGAAGAAAGTCTTGATAAGAAACCCAAGA	-1.04388	-1.30987
probe.10809.HNF4a8_PBM.proPeak320.1	GCAGAAAAACATATTTGCATAATGGAGCAA	-0.977075	-0.811525
probe.10810.HNF4a8_PBM.proPeak1324.1	CCCAAGTAGAGAGCAGTCCTGCACATGAAT	-1.16046	-1.54236
probe.10811.HNF4a8_PBM.proPeak1163.2	TCGTGGCCCCTGGGTCGTTGGTGCTCCCCC	4.21219	4.5296
probe.10812.HNF4a8_PBM.proPeak1098.13	CTCCTCTCCAGCCCATCCTAAGCCCCAGGG	1.15073	1.27661
probe.10814.HNF4a8_PBM.proPeak1021.7	CTTATCTGGTGTGCTTTCTGTCCTCTCAAA	0.944577	1.25353
probe.10816.HNF4a8_PBM.proPeak1100.15	TCACTGTGAAGACGTTAGGGGGCAGCAGGG	-0.461826	-0.0778831
probe.10817.HNF4a8_PBM.proPeak1546.2	TCTTCAGAGAGTCTGGCTGACTAACAAGCT	-1.00226	-1.23698
probe.10818.HNF4a8_PBM.proPeak200.15	GCATTTGCTCCCTGACTTGGTTTACAAGGT	0.550616	0.866957
probe.10823.HNF4a8_PBM.proPeak1228.8	GATTTTAGAAGTCACTCCTTCCTCAAGACC	-1.16702	-1.49164
probe.10830.HNF4a8_PBM.proPeak878.4	GGTCAAAGTACATCCCCTAAAACATCAAAT	2.97718	3.45362
probe.10832.HNF4a8_PBM.proPeak481.8	TTGGCTTGGTTCCACATCAGAGAGTTCAAA	0.629371	1.89381
probe.10833.HNF4a8_PBM.proPeak1501.1	GAAATGGATTTTTTGGGTAAAGTCCAGGCA	2.35606	3.03001
probe.10835.HNF4a8_PBM.proPeak1053.4	CGGGAGGGAGAGAAGGACATCTATCATTTT	-0.616091	-1.31802
probe.10836.HNF4a8_PBM.proPeak1062.11	CCGCCTCTTGGCCTCCCCCTTCTGAGTCTC	2.68739	2.71453
probe.10842.HNF4a8_PBM.proPeak800.13	GACACTTCCAGCCAAACCAGGTCATGCATT	-0.383039	0.387369
probe.10844.HNF4a8_PBM.proPeak371.13	ATGCCAGGAATGCTGAGGAGGGCCTGGGGG	-1.16138	-1.22074
probe.10845.HNF4a8_PBM.proPeak1527.10	AACTTTATCAAGACTGCAGCCAGGGGCGTA	-1.06827	-1.34273
probe.10846.HNF4a8_PBM.proPeak1613.5	GTCAAAGGTTGATGGTATGTTTCAGCCAAG	1.16086	0.0323087
probe.10847.HNF4a8_PBM.proPeak1572.2	CACCCCCTATCTTGTGTAATAACGAGACCT	1.505	1.37697
probe.10850.HNF4a8_PBM.proPeak674.2	GTAGTGGTTGAATTTCAGAGGGAAGAGGAA	-0.561537	-1.29423
probe.10851.HNF4a8_PBM.proPeak1324.11	AGACAGGAGTAGTCAAATTTGTCTAGCGCA	-1.12009	-1.25586
probe.10853.HNF4a8_PBM.proPeak1130.10	ATAACACCTATGTGCAAAATACCTGGAAGT	-0.169901	-0.81087
probe.10856.HNF4a8_PBM.proPeak740.3	GTCTCAAAAAAAAAAAAAAGGCAGTCCTTA	-1.06539	-1.3154
probe.10857.HNF4a8_PBM.proPeak512.8	TACAGAGTATAATAAAGTGGCAACCCTTGA	1.11519	1.59095
probe.10863.HNF4a8_PBM.proPeak1519.1	AAATACATTCTGAACCAATGCCACAGAAAA	-1.13944	-1.30896
probe.10865.HNF4a8_PBM.proPeak539.2	CTGGATTCTCAAACCTTCCAAAGTTCAACC	3.18331	4.09342
probe.10869.HNF4a8_PBM.proPeak901.10	GAGTCCACCACTGACCTTAGACCCTCAGGC	4.12492	5.03035
probe.10870.HNF4a8_PBM.proPeak1123.3	GTCTGACAGATAAGATTTGGAAAATATTGC	-1.03665	-1.05674
probe.10874.HNF4a8_PBM.proPeak1183.3	GCTACTGACCAGATGTTATTACTTAATGCT	-1.03516	-1.37106
probe.10875.HNF4a8_PBM.proPeak373.2	TGAGGTAGTTGAGTGCCTCCATTTCACAAA	-1.02871	-1.13198
probe.10876.HNF4a8_PBM.proPeak705.13	GAAATTCTGGCCAACCAGCACTTCTGGAGG	-1.16988	-1.31835
probe.10877.HNF4a8_PBM.proPeak74.3	CTGAGACAACACTCAGGATACCTAAGCCCC	0.597502	1.33378
probe.10885.HNF4a8_PBM.proPeak136.6	AGCCCCAACCCACTGTTGCCCCTTCCAAAG	4.67913	4.73087
probe.10888.HNF4a8_PBM.proPeak117.7	CTGAAATAGGTAAGCTGGCCCGGGAAGAAG	-0.970366	-0.605026
probe.10889.HNF4a8_PBM.proPeak1600.12	GCCTGGACCTTGGAATGTCAAGATTGAGAC	1.66835	2.53936
probe.10900.HNF4a8_PBM.proPeak483.6	TTGCACTGCTCAGGGTGGGGTCTCGCTGCT	-0.754584	-1.1286
probe.10903.HNF4a8_PBM.proPeak600.10	GAACAGGTCAAAGGTCAGTTTCTTTAAGAC	7.03897	7.63103
probe.10904.HNF4a8_PBM.proPeak210.6	CCTTGCCACCCACACTGCAGCAAAACTTTA	-0.72312	-0.731446
probe.10906.HNF4a8_PBM.proPeak1055.9	GTCCTGGCAGGCTTCGAAAAATGGGTCTGG	-0.712149	-1.19249
probe.10907.HNF4a8_PBM.proPeak474.15	GTCTGCTACCATCAGATAAGCTCAGGAGAA	-1.19946	-1.39946
probe.10909.HNF4a8_PBM.proPeak1336.13	TTCTTCTGGTTCTGCAAGGCAACTGACCTT	3.64205	4.13443
probe.10913.HNF4a8_PBM.proPeak892.5	AGGTCACAGTAGGGAAAGTGGGGGGAAAGA	-0.785848	-1.05201
probe.10914.HNF4a8_PBM.proPeak39.7	TGGACCATGAGAAACATCCACATGTGGGTC	0.675694	0.883139
probe.10915.HNF4a8_PBM.proPeak48.15	TCTTTAAGGACCACATCAAAGGTCATCTCT	4.15422	5.08518
probe.10917.HNF4a8_PBM.proPeak246.2	AGTTTTAGAGTCAATACTCCACAAGACCAC	-1.13103	-1.36201
probe.10918.HNF4a8_PBM.proPeak1264.7	CTCCTCCCCCCGCCGCATCTACCAGCGTAA	4.20409	4.22272
probe.10920.HNF4a8_PBM.proPeak1374.11	TGGAACTGACATGCTGTCACTTCTGCTGCA	-1.22754	-1.35118
probe.10921.HNF4a8_PBM.proPeak770.11	TCTCAGTGGGTGGGAAAGGGTGCTCCAGGC	-1.02142	-1.25383
probe.10934.HNF4a8_PBM.proPeak649.11	AACAGCACTTGTGCAGTTTTTCTGCCGAAG	-1.10187	-1.37384
probe.10937.HNF4a8_PBM.proPeak721.14	GGTGTGGGGGTGGAGAAGGAAGGGGAAGAT	-1.07416	-1.27059
probe.10938.HNF4a8_PBM.proPeak950.1	CCACAACAGAACCTTGTTTTGTCTTCTGTT	0.794315	0.586018
probe.10942.HNF4a8_PBM.proPeak1560.3	TTACTGGGGCCCATTGTATGAGGGTGAAGT	1.01017	0.972234
probe.10946.HNF4a8_PBM.proPeak617.1	ATGAAGATATATTCCTTCAGGAAGGCCTGT	0.708217	0.756221
probe.10948.HNF4a8_PBM.proPeak736.14	TCAGGGAGCTTTTACCTCAAATAAAGGTCA	2.96125	3.82733
probe.10951.HNF4a8_PBM.proPeak572.7	GAACATTAACTCTCTGTGAGTGTGTTGGCA	1.43486	0.990062
probe.10957.HNF4a8_PBM.proPeak1131.9	GTTGCCCGCTTGGCCCTCTTCCAAGTGTTC	1.45996	1.6335
probe.10959.HNF4a8_PBM.proPeak731.8	ACGTTTCTGTGGTCAGGGCCTTTCCAGCAA	-0.905292	-0.895039
probe.10963.HNF4a8_PBM.proPeak1380.6	TTCTTCCTATGGGATCAAAGTGCGACAGGG	3.08736	3.88514
probe.10965.HNF4a8_PBM.proPeak846.5	AAGGTTATTATATTGTGGGTTCTTGCCCTT	2.97253	3.45514
probe.10966.HNF4a8_PBM.proPeak670.6	CGCGCGTGTGGATACGATGACATCATCTGT	1.1109	0.524767
probe.10967.HNF4a8_PBM.proPeak1492.13	GAGCTGTGATTGCGCCACTGTACTCCTGTC	-0.12971	0.906906
probe.10969.HNF4a8_PBM.proPeak268.8	TAATGCTGGTAAAGCACTTTGCCCCCAAGA	5.53936	6.08401
probe.10970.HNF4a8_PBM.proPeak701.14	GATCCTTATCAGTGTGAGCTACAAGTGAAT	-0.00209844	0.424279
probe.10976.HNF4a8_PBM.proPeak1305.7	TTTGTGTGTGTGTGTGTGTGTCTGTAGTTT	3.28403	3.02835
probe.10977.HNF4a8_PBM.proPeak1140.1	AAACCTTATCTATTTGCTCCCAATTTCTAC	1.07706	1.45116
probe.10978.HNF4a8_PBM.proPeak749.14	CCAAGATTGAGGCCAGCAAAGGGCAAGTAA	0.974665	1.34501
probe.10979.HNF4a8_PBM.proPeak1245.12	AGATGATAAGCCCTGAGTAGTTCTTCTGGT	0.188218	0.112822
probe.10983.HNF4a8_PBM.proPeak161.8	TCAGTTGCAGAAAAACAGGTTCTGCAACAC	0.882946	0.876246
probe.10987.HNF4a8_PBM.proPeak1440.6	TGGATGGGGGAGGGGACTTCGCTGGAGGTG	-0.382125	-1.36403
probe.10988.HNF4a8_PBM.proPeak419.5	ACAGCGCCGCCACCCGGTTGGCGCCAATAC	-1.15839	-1.33383
probe.10990.HNF4a8_PBM.proPeak1259.11	TTCTACTCTCCCCAGTTCAAAGGTTAAGAC	5.20795	6.04327
probe.10991.HNF4a8_PBM.proPeak1498.13	GGGCTGGAACACAAAGAAAGCCAAAGTTCA	2.40918	2.8951
probe.10993.HNF4a8_PBM.proPeak1410.11	TTTTCTTTTGGCATCTGTTGCTCAAGGAGG	1.35983	0.983463
probe.10995.HNF4a8_PBM.proPeak1575.5	CATAGGAGAAACACATAAACCCTGACCCTC	2.02503	2.99619
probe.10996.HNF4a8_PBM.proPeak1269.5	CATTCTACCCCTGTGGTTGACCTTTAGTCT	7.72562	8.32715
probe.10999.HNF4a8_PBM.proPeak541.2	ACAGATGGTGTTAAATCCTATCCTAGGGTT	-1.08232	0.666596
probe.11002.HNF4a8_PBM.proPeak517.9	CTTTCCACCCTGTTGCACAAGCTGTGTGGC	0.784139	0.722914
probe.11003.HNF4a8_PBM.proPeak267.10	TGGCATGCAGCAGGGGAATGGAGACACACC	-0.627748	-1.21012
probe.11004.HNF4a8_PBM.proPeak715.1	GGACAGGAGCTCATACCTCTTACCAGATAG	-1.14046	-1.28091
probe.11005.HNF4a8_PBM.proPeak697.13	TTTGACAAAAAATGATGAATTTTCATCCCT	-1.13636	-1.332
probe.11008.HNF4a8_PBM.proPeak1419.3	GGGCTGGGGGCAGGGCTGGTCGGATGGCCG	-0.960335	-1.25055
probe.11011.HNF4a8_PBM.proPeak1482.5	TTTTGTGTTAGAGGGTGGTGGGTGAAGGAT	1.46988	1.17875
probe.11012.HNF4a8_PBM.proPeak1036.14	CTTTGCCCTTTGGGAAGGGGCAAAAGAGAG	2.42961	2.51895
probe.11015.HNF4a8_PBM.proPeak398.4	CAGGTCTTTCTGGAGATAACAGTGTAAGGA	1.27681	0.952702
probe.11019.HNF4a8_PBM.proPeak555.10	AGATTACAGCCACATGCTAACACACCTGGC	-1.1024	-1.35429
probe.11024.HNF4a8_PBM.proPeak1520.15	AGGCCAGCAGTGCTTTTCCCAGGAATAAAA	-1.12695	-1.33033
probe.11026.HNF4a8_PBM.proPeak1521.15	CTCAACACTGGCTTCTCTGGCCTAGTAAGA	-1.10755	-1.30482
probe.11027.HNF4a8_PBM.proPeak998.10	AGATAAAAAGCTTTTCTTCCCCCCTCCCTC	5.26138	5.54333
probe.11028.HNF4a8_PBM.proPeak122.8	TGCTGATTACATAGGAGGCTGCCTCTCTGT	-1.01763	-1.30636
probe.11034.HNF4a8_PBM.proPeak330.3	CTCAATCTTTGCCCTCTTGGTATCAGCTTT	2.2285	2.54263
probe.11035.HNF4a8_PBM.proPeak867.4	GGATAAGCATGGAGATGAGTGGGTTCACTT	1.24465	1.94084
probe.11039.HNF4a8_PBM.proPeak984.6	GTGTGGCATCTTGGGGTCAAGGCCTTTAAG	1.63509	2.32582
probe.11043.HNF4a8_PBM.proPeak356.10	GGTGCTGCATGGGCTGAGCCCAGCAAACCT	-1.23583	-1.34835
probe.11047.HNF4a8_PBM.proPeak397.9	GTCCACAGAAAGGCAAGAAGTATGACAACA	-0.936066	-1.28236
probe.11048.HNF4a8_PBM.proPeak306.3	TGGCTCATTTTGGGCATCTGCAGGGCAGCA	-1.09015	-1.29445
probe.11049.HNF4a8_PBM.proPeak806.11	CGCTGCCTCCCACCCCCACGGTGCGCTGCC	4.10693	4.26472
probe.11051.HNF4a8_PBM.proPeak1611.9	CGGGCACTGATAACGCCCGCCTAACCTTGA	-1.1852	-1.19948
probe.11057.HNF4a8_PBM.proPeak1299.14	GCTGGACTTTCATCTGAGTCTCAGCAATTA	1.10095	1.15089
probe.11063.HNF4a8_PBM.proPeak1187.12	TTTTATTTAACTTCTGGGGGCAAGGTACAC	4.221	5.13141
probe.11065.HNF4a8_PBM.proPeak1264.10	CATCTACCAGCGTAATTCTGGCTCTTTGAG	0.870499	-0.849235
probe.11067.HNF4a8_PBM.proPeak107.15	CGCAGTCGCCTGCAAGACAATACCTTCACT	-0.991529	-1.28604
probe.11068.HNF4a8_PBM.proPeak1313.14	CCAAGAACAAACAAAAACCAAAAAAACTTA	-1.16136	-1.41396
probe.11069.HNF4a8_PBM.proPeak1280.7	GTAAGTTAAGTAACTCTCCAAATTCCAGGA	-1.10083	-1.27593
probe.11070.HNF4a8_PBM.proPeak898.3	TCCCATGGCTAATCTGTGACTGAGCAGAGA	-1.0023	0.339116
probe.11074.HNF4a8_PBM.proPeak1605.7	TGTGGGTAATTAATCTGATCGCCCTCCCCC	5.2553	5.28815
probe.11075.HNF4a8_PBM.proPeak682.2	GAAGGCCAGGCAGCACAATTTGTGTCTCTC	-1.0358	-1.18456
probe.11078.HNF4a8_PBM.proPeak931.13	TCGCCTCCACCTGCACCATTCTTGTCCTTT	2.4012	2.66072
probe.11079.HNF4a8_PBM.proPeak305.12	GGAAGAGAAGACCAAACAACCAGGGAGATG	-1.11428	-1.30132
probe.11080.HNF4a8_PBM.proPeak244.8	TTCAATTATTTACTTTAGTTAGAGTCACTG	0.821596	-0.287812
probe.11084.HNF4a8_PBM.proPeak598.10	CCAAATCATGGAGGTGTGGGGAGTTCCTTC	0.0523341	-0.926351
probe.11086.HNF4a8_PBM.proPeak1053.10	TATGTGGCATTTCAAAGGAGGAGGCCTAGG	-1.031	-1.17061
probe.11089.HNF4a8_PBM.proPeak1101.3	CGCCACAGCACCACCTGCTGGTCAGGAGAC	-1.14285	-1.37842
probe.11090.HNF4a8_PBM.proPeak1067.2	TGACCTTGGGCCAGTCGCTTAACCTCTTGA	1.36499	2.32516
probe.11091.HNF4a8_PBM.proPeak18.2	GGAGGGAGGAGCACAGAAGGAGAGAGAGGG	-1.0498	-1.26835
probe.11094.HNF4a8_PBM.proPeak440.3	CTGAGGCCAAAAGTCTCAGAAGCTGGGAGA	-1.15766	-1.32658
probe.11095.HNF4a8_PBM.proPeak235.10	ATAACCATGCTCAACATCAAAGGCCTTCCT	-1.20638	-1.27727
probe.11096.HNF4a8_PBM.proPeak1499.12	CCCAAGCGAATATGTCAGGCTCAGGGACCC	-1.00328	-1.20227
probe.11100.HNF4a8_PBM.proPeak281.2	CTCCTGCAGACCCTATTGGGCTAGCCGCTC	-1.20533	-1.36101
probe.11102.HNF4a8_PBM.proPeak211.10	GGAAAGCTATCCCGGCCAACGGTCGGAAGG	-0.959387	-1.09594
probe.11103.HNF4a8_PBM.proPeak1268.15	GATAAGCCAAGAATGTACTCTCCCCACCTG	3.05461	2.9457
probe.11109.HNF4a8_PBM.proPeak1367.1	GATGGCTCTGCAGAGGCTTCCTCTTTGGTG	-0.631302	-1.3167
probe.11114.HNF4a8_PBM.proPeak822.9	CTGTCTGCTGAGGATGTGGCCCCGAGATAA	2.05886	2.25003
probe.11116.HNF4a8_PBM.proPeak884.1	ACTCCTACAATTGCTGGTCCCTTTCAAAAC	0.439912	0.174359
probe.11126.HNF4a8_PBM.proPeak460.3	CTTTAAGGTCACATAGCAGGCATACCAGGC	0.0309484	-0.870078
probe.11127.HNF4a8_PBM.proPeak1245.3	AGGCCGGAAAAGATTAGATTGCTCAGAGGC	-0.848852	-1.03866
probe.11128.HNF4a8_PBM.proPeak248.1	TCCTGGGTCCACCGTGCGCAAACACACCCA	-1.11316	-1.23299
probe.11129.HNF4a8_PBM.proPeak1244.6	AAAAGATAAGGACACAAGTGTCAGAGCAGG	-1.05522	-1.28974
probe.11130.HNF4a8_PBM.proPeak893.14	GTGTTTGTCCTTTGTTGCAATGCTGGAACA	1.24581	1.28222
probe.11131.HNF4a8_PBM.proPeak506.2	CATCTCAAAGGCATTTTTTGTAGATGCCTG	0.800703	0.625159
probe.11133.HNF4a8_PBM.proPeak1416.8	CACAAAGCTTGGGTTCACATTCCAGCTCTG	-0.320689	0.776301
probe.11138.HNF4a8_PBM.proPeak825.4	AGTTGAGATTTATTCCCAGGTTCCAAAGGT	2.07456	2.89463
probe.11140.HNF4a8_PBM.proPeak670.15	TAGCTTGGTGCAGGGGCGGGGCCGCGCGTC	-1.11753	-1.31163
probe.11143.HNF4a8_PBM.proPeak713.8	GTAGAGACCTGTCTTCCTGGTGACCTTTGT	7.10907	7.94705
probe.11144.HNF4a8_PBM.proPeak131.1	CCCCACCCCACCCCACTCCACCTACGCTAC	5.38932	5.32934
probe.11148.HNF4a8_PBM.proPeak307.14	ACACTTAGAAAATGCCCTCAATCAAAGTGA	-0.979758	0.00256815
probe.11150.HNF4a8_PBM.proPeak741.14	CGCTGGACTCTGCTCCTAAGGCAGGATTGG	0.801336	2.00597
probe.11151.HNF4a8_PBM.proPeak1523.2	GTGTTTAACCTTTGGGTGTGTTCAGCGAGG	2.06683	2.33903
probe.11152.HNF4a8_PBM.proPeak961.1	GAGCATATAAAAGCAGTCTACACTAGGAGG	-1.10459	-1.27601
probe.11153.HNF4a8_PBM.proPeak784.13	AGGAGCGAGTCAAGGGTCAATCCTCTCTTT	2.4433	3.089
probe.11156.HNF4a8_PBM.proPeak944.12	GGTCTAAACCTACTTAGATCAAGATTTTCA	-1.18582	-1.40249
probe.11157.HNF4a8_PBM.proPeak392.4	TCTATCAAAGGAGAAAAAGTCAACACTTAG	-1.15931	-1.33098
probe.11161.HNF4a8_PBM.proPeak1477.7	GACAATGGGAGACATTCCTTCAGCGTGAAC	-0.649042	-0.780762
probe.11162.HNF4a8_PBM.proPeak669.2	GCCCCCGCAGACCCAGTCTTAGGGACTAAG	3.86313	4.0351
probe.11163.HNF4a8_PBM.proPeak1381.14	AGCCTGAGCCACTTCACTGGTGTGATCTTT	2.72957	3.51645
probe.11164.HNF4a8_PBM.proPeak251.5	TGGGGGAAATTCTCAAAAGTTTTTCCCTTC	0.684837	0.231206
probe.11165.HNF4a8_PBM.proPeak1356.13	GCACCAATGATCAAAGAGACACAATCCCTA	-1.12441	-1.35132
probe.11167.HNF4a8_PBM.proPeak1455.12	CAGGCTCATTCTAACCCAAATGCAAATACC	0.932396	0.831133
probe.11168.HNF4a8_PBM.proPeak264.12	TCCAGGAATGGAAACCCCTGTAAGTCCAAA	2.6919	2.81985
probe.11170.HNF4a8_PBM.proPeak483.4	CACTCATCCCTTGCACTGCTCAGGGTGGGG	-0.0659392	0.063148
probe.11171.HNF4a8_PBM.proPeak499.13	CAAAGGTCACTTAGTCCCTAAGTCTTTCAA	2.78888	3.67777
probe.11172.HNF4a8_PBM.proPeak1148.8	CTGGTCCCCTGCACAGTCAAAAATTTGTGT	0.967163	0.925797
probe.11175.HNF4a8_PBM.proPeak700.8	CAAACACAAAAAGCGGACAAACCAGTCCCA	-1.1911	-1.37062
probe.11176.HNF4a8_PBM.proPeak158.4	TTCTTGAGCTACCGCCTGAACCTTGGATCT	3.3542	4.48477
probe.11177.HNF4a8_PBM.proPeak1035.3	CAAATAACATTCCTAACATTCTTCCTCACA	-1.11099	-0.982017
probe.11178.HNF4a8_PBM.proPeak573.5	CAAACATACTTAGGATTTTTGTGCCTCTTT	1.04638	0.87278
probe.11179.HNF4a8_PBM.proPeak234.10	GGATGGGGCCTGGGAGATAAGGGTTCAGAT	0.715141	1.09764
probe.11184.HNF4a8_PBM.proPeak691.6	TCCAAAGGTAATGGTCTCTCCCAGCGGGTC	-0.215212	0.650457
probe.11186.HNF4a8_PBM.proPeak1267.15	AGAATGGAATTCCAGAGAGACTCACTGCAA	-1.1487	-1.36869
probe.11187.HNF4a8_PBM.proPeak864.5	ATCTTTTTACTGAGACTTAACAGTCACTCA	-1.0837	-1.24302
probe.11188.HNF4a8_PBM.proPeak1112.14	CTAAATGGTAGGATTGTTTGGGGATTACAC	0.61018	-0.097507
probe.11189.HNF4a8_PBM.proPeak1418.6	CCTTTCGGTGGGACTAAATTCTGCGGCGGA	-0.758871	-0.775821
probe.11199.HNF4a8_PBM.proPeak1499.15	CAGGCTCAGGGACCCAGCGGAATGCCAGCC	-0.980069	-1.19305
probe.11200.HNF4a8_PBM.proPeak372.11	TGCGCAAACATAAAGGCAAAGGTCAAGGAC	3.9214	4.90495
probe.11202.HNF4a8_PBM.proPeak461.7	TTTTCTATTTCCACTGAGGTCAAGATAAGA	1.43272	1.52421
probe.11204.HNF4a8_PBM.proPeak825.8	TTCCAAAGGTCACCCGTATTCCTTAGCTTA	1.60412	2.39074
probe.11206.HNF4a8_PBM.proPeak1658.7	CAAATTTGCCTTGTCCTTAGACAGTAACCC	0.908086	1.80403
probe.11207.HNF4a8_PBM.proPeak676.13	GTGCCCTTTGAGATTTGCATTCATGATCTT	1.92789	2.01569
probe.11209.HNF4a8_PBM.proPeak903.3	TAGAATCTTAGGAAAGCACAGCTGATTGCT	-1.10206	-1.34398
probe.11212.HNF4a8_PBM.proPeak1340.6	CAGCCCTCCTCTCTGTAGTCCTCAGCAATA	0.712659	0.966679
probe.11213.HNF4a8_PBM.proPeak1428.14	TCCGGAGAACACGGAGTCCTTCTGGGGCTA	-1.1062	-1.35806
probe.11214.HNF4a8_PBM.proPeak926.2	CCTTAGCTCTAGACATCGACCTTTGTGGGC	3.95152	4.66763
probe.11219.HNF4a8_PBM.proPeak741.13	AGCATCGCTGGACTCTGCTCCTAAGGCAGG	2.18812	3.25769
probe.11223.HNF4a8_PBM.proPeak517.12	CACAAGCTGTGTGGCATGGTGTTTTGCCTT	1.37701	1.27432
probe.11226.HNF4a8_PBM.proPeak853.3	AATACTTATGATATGAAGCATTGCTTGAGT	0.612673	0.753622
probe.11228.HNF4a8_PBM.proPeak925.15	TATTTACTGTCCTCAAACTGTCACCTGCCC	0.663858	1.73932
probe.11229.HNF4a8_PBM.proPeak926.9	ACATTGCAAATCTCTTCTTCCTTTCTATCA	0.333922	-0.0142062
probe.11232.HNF4a8_PBM.proPeak1414.7	TCAGATGAACTTTGCCTTAGGCCATTGTCC	3.25458	3.97805
probe.11233.HNF4a8_PBM.proPeak69.7	TGTGATCTTGGGTAAGCCACTGAACTTTCA	2.38491	3.10287
probe.11237.HNF4a8_PBM.proPeak982.8	CAGTAGTTCTCCTTTCTGCCCTTTGAAGCA	2.8809	3.18409
probe.11238.HNF4a8_PBM.proPeak329.5	AATGACAGTGTCAGGACCTTGCTCCTGTTC	1.2808	1.45918
probe.11239.HNF4a8_PBM.proPeak765.5	CATCTCGTCAAGGTGAAAAGCCTTTTGAAG	0.675164	0.289458
probe.11242.HNF4a8_PBM.proPeak1544.8	CATTGCTGACCTTGCCTCTGTGCTCCCAGT	-0.0996252	1.03685
probe.11243.HNF4a8_PBM.proPeak1409.11	TTTTATTATATTGAATTCCTGGAAATCCCG	-0.687404	-0.0113163
probe.11244.HNF4a8_PBM.proPeak337.5	GCCTTTCAGGCAGGAGACGATGGTTTTCCA	-1.18201	-1.30291
probe.11245.HNF4a8_PBM.proPeak303.12	AGCCTCTCACAGTAGCCCAGGTCCTTTGGT	0.177684	0.598186
probe.11246.HNF4a8_PBM.proPeak1411.6	TTCAATGGTGCTTTTGATATTGTTGTAAAG	2.3628	1.76562
probe.11248.HNF4a8_PBM.proPeak748.4	CAACATGTGGGCAAATAGGATTAGGAAACC	-0.787986	-1.27778
probe.11253.HNF4a8_PBM.proPeak1487.5	ACCTCTGGTCATTCAATGTTTGGGAGCCTT	1.45158	1.20473
probe.11256.HNF4a8_PBM.proPeak536.15	CTAAAAACATTGTGGAGCTCATGTAAGGTC	1.62005	1.9158
probe.11257.HNF4a8_PBM.proPeak1317.7	GATAGAGAAAGAAAAAGTACACACCTGCAA	-1.17408	-1.34507
probe.11258.HNF4a8_PBM.proPeak10.1	CCCGGCAGATCAGGGTCAGGCTGTGGTACG	0.661973	1.39653
probe.11259.HNF4a8_PBM.proPeak1401.8	GCCTGAGAATGAGGGGCAGGCTTAGCTGGG	-1.13239	-1.37633
probe.11260.HNF4a8_PBM.proPeak568.11	GTCATAATTTGATCCAGTGTGCAAATGTGT	2.28274	2.05117
probe.11264.HNF4a8_PBM.proPeak884.15	ACTGCAATAAAGTGGGTTGAAGTTCTCCCT	-0.373828	-0.0107984
probe.11267.HNF4a8_PBM.proPeak1007.6	ACAGGAGCCCAGAGACAGTGGAATCTACAG	-1.14365	-1.36466
probe.11272.HNF4a8_PBM.proPeak1362.7	GGATCAGAGACACGATGTTCTTGCCAAGTC	-0.996707	-0.451355
probe.11273.HNF4a8_PBM.proPeak1183.2	GCTCTGCTACTGACCAGATGTTATTACTTA	0.358672	0.449219
probe.11279.HNF4a8_PBM.proPeak120.8	GCCTCCCAGAACGTGGCCTTTAATCAACTG	-0.0773685	-0.057947
probe.11283.HNF4a8_PBM.proPeak1299.10	TCTAGGGTTGCCCAGGGAGAGCTGGACTTT	6.11413	6.83336
probe.11284.HNF4a8_PBM.proPeak783.10	ACATGATGTCAGTTTGACTCCAAAGGGCTG	-0.999263	0.897577
probe.11286.HNF4a8_PBM.proPeak338.2	ATTCCTACTAATTTTGTTTCCTAGTTCAAA	0.00559574	0.155704
probe.11288.HNF4a8_PBM.proPeak1231.14	AGAAAGAAACAGGGGATGTTGATTCCCCTG	-1.24202	-1.23612
probe.11290.HNF4a8_PBM.proPeak217.10	GTCGCAGAAAACACAGAGATCTGATCAAAG	-1.12118	-1.21154
probe.11295.HNF4a8_PBM.proPeak643.6	TTTGGGCATACAAAACAACCACTCTTATCA	-1.11047	-1.40624
probe.11297.HNF4a8_PBM.proPeak55.14	AGCAGATGCTTCCCAGAAAGAATGAGCGGG	-1.04569	-1.29391
probe.11299.HNF4a8_PBM.proPeak541.10	ACCAGAACTTCTTATCACTTGGTGGACATG	1.45046	1.6591
probe.11302.HNF4a8_PBM.proPeak748.6	GCAAATAGGATTAGGAAACCTGGTAGCGTG	-1.01892	-1.23298
probe.11307.HNF4a8_PBM.proPeak1123.8	ATTGCCAATATCTGCCATCTACTAAGTGCT	-1.16825	-1.38695
probe.11308.HNF4a8_PBM.proPeak185.11	TCAAAAGCTGTGTGCTCCTGTAGAATGACC	2.3256	2.69942
probe.11310.HNF4a8_PBM.proPeak697.4	TTTGATCCTGATGACTGCAGAGCTTGCTCT	-0.686592	-1.23013
probe.11313.HNF4a8_PBM.proPeak1375.3	TTAACATTGCCGACCTCATGAGTAGAGAGC	0.0700856	0.0683427
probe.11318.HNF4a8_PBM.proPeak251.10	CCTTCTGTTAGAATGTATTGAGAAGAAACC	0.655659	0.897199
probe.11323.HNF4a8_PBM.proPeak1456.10	CTGGCCTCTGTGAAGTGGAGATAATAGGAG	-0.433241	-1.22949
probe.11324.HNF4a8_PBM.proPeak1437.7	TGTTTCTGGAGAATGCTGTCCTGCCAGTTG	0.81209	-0.0726952
probe.11325.HNF4a8_PBM.proPeak318.15	TGCATAGACTGCCCAGAATTTCCTGTTAGA	-0.237627	-1.18267
probe.11334.HNF4a8_PBM.proPeak171.9	AGAGGGAAGACCAAAGGCCAAAGAGCAAAG	0.517837	1.10278
probe.11335.HNF4a8_PBM.proPeak18.4	GCACAGAAGGAGAGAGAGGGAGAGTGGCCT	-1.15783	-1.20935
probe.11336.HNF4a8_PBM.proPeak1665.14	ATAGAACACTTGTACATACTTTTGGGGTAT	0.795732	1.10937
probe.11337.HNF4a8_PBM.proPeak931.11	TCCAGTTGTATCGCCTCCACCTGCACCATT	-0.717525	-0.213181
probe.11342.HNF4a8_PBM.proPeak475.7	TAAAACACAAATCTCCACAAACATACAACC	-1.2194	-1.45662
probe.11345.HNF4a8_PBM.proPeak1540.6	AGGCCACTCCTGATAGCTAGAGAGTTCAAG	-1.13173	0.377189
probe.11347.HNF4a8_PBM.proPeak1037.11	AGATAGCACCAGCCCATTAATCAAGGCTGC	-1.07474	-1.27295
probe.11348.HNF4a8_PBM.proPeak257.12	GGTATGTACTTTCTTTTGGCTCTCTCTCTT	1.47738	1.06306
probe.11349.HNF4a8_PBM.proPeak1082.5	CTGTCCCTCAGTGTGGGACTTTGGTCTGCT	4.15483	5.11057
probe.11351.HNF4a8_PBM.proPeak1581.5	TCACTGTAACCTTTGCCCCCCAAGTTGAAG	6.71705	7.67591
probe.11352.HNF4a8_PBM.proPeak276.13	TTATTAGTCCAAGAGATTTCTACAGATAGC	-1.08234	-1.14407
probe.11356.HNF4a8_PBM.proPeak1515.12	TAGCTCATTAAGCTTAGCGTTATCAAACCA	-0.904742	-1.31057
probe.11361.HNF4a8_PBM.proPeak772.6	GTACTTTTCTGTTTGTCTTACTGTGTTGTC	2.23852	1.95162
probe.11368.HNF4a8_PBM.proPeak420.5	TTATCTTCACATTCCATCATCACGGTGGAC	1.79796	1.71365
probe.11370.HNF4a8_PBM.proPeak1074.10	CCCTCAGGGATCTTTGCACTTGATGTTCCC	1.67024	1.68868
probe.11372.HNF4a8_PBM.proPeak322.14	TGCTCTGGACATACCTCTAATCATAAAGCT	-1.11223	-1.2987
probe.11376.HNF4a8_PBM.proPeak755.9	CCTTTGGACTGTCCTTTGCTAGATTCTTTC	2.01479	2.12639
probe.11381.HNF4a8_PBM.proPeak1313.10	ACAGGTGCTCTTTATCAGCACCAAGAACAA	-1.12356	-0.837193
probe.11384.HNF4a8_PBM.proPeak1534.4	ATATCCTGACTGCTGACCTTTAAGCCTATA	3.84526	4.6994
probe.11389.HNF4a8_PBM.proPeak1379.14	CCTTCTTGGCAAGTTAATGTGGCCTAATGT	1.85109	1.85321
probe.11391.HNF4a8_PBM.proPeak263.8	CTGGCTTTCTTTGGAGTCAATCTGCAAAGG	1.16095	1.17721
probe.11394.HNF4a8_PBM.proPeak1229.4	TGCAGCTGCTGCCCAAAGGTCACCTCTTCA	3.63038	4.68421
probe.11396.HNF4a8_PBM.proPeak1039.3	GGACAGCTGGCCTCATGCCTTATCTACATA	-0.765439	-1.28769
probe.11397.HNF4a8_PBM.proPeak736.15	GAGCTTTTACCTCAAATAAAGGTCAGAGTC	1.78909	2.65919
probe.11407.HNF4a8_PBM.proPeak71.4	TTTCTGTATAAGACAACCTTTGTTCACAGT	3.20305	3.99756
probe.11408.HNF4a8_PBM.proPeak32.8	TATCATTAGATTCCATGCAGCAGCATCCAG	-0.708345	-1.29795
probe.11411.HNF4a8_PBM.proPeak1542.14	GGGTGCCTGATAATGACTCTTGAACCACAG	1.48809	1.58476
probe.11413.HNF4a8_PBM.proPeak35.1	TTCTGCCCTGCCCTCAGGGAATCCTGCATT	0.805997	0.864085
probe.11414.HNF4a8_PBM.proPeak1434.5	AGATTCGGTGAGGGATTGTTTAGGTACAAA	1.53033	1.24879
probe.11420.HNF4a8_PBM.proPeak947.14	GCTGCCTCCTATCCTCTGATCCCCAGGTCA	2.31516	2.86959
probe.11421.HNF4a8_PBM.proPeak1244.10	TCAGAGCAGGTGAACGACTTGACAAAGGTC	3.2227	4.10202
probe.11426.HNF4a8_PBM.proPeak1353.9	TCAGTGTTTTCACTGCTGGGTTTCTTCCCT	1.18735	1.04188
probe.11428.HNF4a8_PBM.proPeak1546.6	CTAACAAGCTGCCAAACTCTCACTCTACTC	-1.05662	-1.25855
probe.11429.HNF4a8_PBM.proPeak1234.1	TGGCTCCTCACCTCCAGGGAGGGGAGAGGG	-1.12801	-1.30455
probe.11434.HNF4a8_PBM.proPeak208.14	CCCTGAGGCCAATGAGGGAAGTTATTAACA	-0.951366	-1.16103
probe.11436.HNF4a8_PBM.proPeak915.10	TCGCAGACTTTGGACTCTGCAAGGAAGGTG	4.93117	6.04281
probe.11437.HNF4a8_PBM.proPeak1034.10	GGGCCTCCATATTTGGAAGTAAGAACCCCA	1.68579	2.1667
probe.11439.HNF4a8_PBM.proPeak275.13	TGAATAGGTCTTGGAATGTGACGGCAGGTC	1.28041	1.24956
probe.11440.HNF4a8_PBM.proPeak1153.15	TTGGACAGAGTTTGTGGTGTTTGTGGCATT	2.06751	2.05183
probe.11441.HNF4a8_PBM.proPeak1085.9	TCTTATCACCATCCCTGTTGCCTCATCTGA	0.898757	0.484991
probe.11444.HNF4a8_PBM.proPeak906.10	AAACCAAGCTGTCCGACTGCACACCGTCCA	-1.07646	-1.13055
probe.11445.HNF4a8_PBM.proPeak906.9	GACAGAAACCAAGCTGTCCGACTGCACACC	-1.17404	-1.31007
probe.11446.HNF4a8_PBM.proPeak76.9	ACCTAGTAGGCACAAAGGTGCAAAGTACAT	4.29913	5.13759
probe.11454.HNF4a8_PBM.proPeak869.14	GAATGCTTTGAGCCAGAATCTGTCAGCTGC	-1.10234	-1.35557
probe.11456.HNF4a8_PBM.proPeak1524.13	GATGTCTGCTTCTTGGGTCAAAGTCTCTGG	3.53267	3.96693
probe.11457.HNF4a8_PBM.proPeak942.5	TTCACCAAGAGGGAAAAGATGGTCTCTCAC	-1.12967	-0.945394
probe.11458.HNF4a8_PBM.proPeak239.8	GCAAGGATCAGCCCCACACTCCTGGGCTGT	-1.15749	-1.4602
probe.11460.HNF4a8_PBM.proPeak717.15	AGAGCGATCAAAGGTCACAGAGACCACAGG	4.82792	5.88745
probe.11464.HNF4a8_PBM.proPeak780.8	TTCCCGGCCTGGCCACTCCGTTTGCTATGG	-1.06514	-1.25713
probe.11466.HNF4a8_PBM.proPeak163.7	AGAGGAGGGGGCAGGAGCCCAAGAAGCGTC	-1.15145	-1.28839
probe.11467.HNF4a8_PBM.proPeak1482.11	GGAATGCTGAAGGGAAGGCTGCCGTCCTCA	-1.13696	-1.32171
probe.11472.HNF4a8_PBM.proPeak206.4	GAGCTGAAACAGTCTGATTCTAGGGCCCAT	-1.16089	-1.34666
probe.11475.HNF4a8_PBM.proPeak1349.12	TTAGAGAAAGGGTCAAAGGTTAAGCCATTG	5.92388	6.33251
probe.11476.HNF4a8_PBM.proPeak1529.8	GCGGCATTCCTGTCAAAATCTGATCTTTCC	1.44867	1.46856
probe.11479.HNF4a8_PBM.proPeak1093.11	TCCTGGCCTCCACTCCTCCTCCTTCCCTCC	1.13108	0.827416
probe.11482.HNF4a8_PBM.proPeak1507.7	CAGCAAACAGGTCCTGCTGGTTTGCCATTT	0.580618	0.235448
probe.11483.HNF4a8_PBM.proPeak773.12	AATGCTCTGGCCTTTTTTTTGTGTGTGTGT	3.22451	2.92745
probe.11488.HNF4a8_PBM.proPeak1570.13	TATGCACTCTCACCTTGGGGGCTGCTGGGG	-0.635903	-1.15681
probe.11491.HNF4a8_PBM.proPeak1628.3	AGCAGAAAGGAGGCAGAGACTGCCCTGAGC	-1.2744	-1.12253
probe.11494.HNF4a8_PBM.proPeak829.7	GAGGTGACTTGTCCTGAGATAAGTCACCTT	-0.65987	0.77901
probe.11495.HNF4a8_PBM.proPeak221.12	CCAGAGCCTCCAAAGTCCGCTTGCCTGAGG	-1.00904	-0.939431
probe.11502.HNF4a8_PBM.proPeak941.14	CCCCTTGAGACTTTAATCTCTCCTCTGACA	-0.399581	0.305522
probe.11509.HNF4a8_PBM.proPeak1161.3	ACCTTTTCCCTCCCTCCCAGTACAAAGTTC	5.12859	5.73858
probe.11510.HNF4a8_PBM.proPeak596.7	TTACCCTGCAGTGTGACCTTTGCCTTCTTG	7.4883	8.08716
probe.11511.HNF4a8_PBM.proPeak1557.15	TCTGGTCATGGCCCTGAGGGAGGAGAGAGG	-1.11472	-1.36109
probe.11513.HNF4a8_PBM.proPeak28.4	GCCTGGGGTAAAACCAAACTGCAGCTGCTG	-1.04556	-1.14047
probe.11516.HNF4a8_PBM.proPeak337.15	GCGGTTCATCCAACAGGTGAGGTGGGTGTT	1.0404	1.12163
probe.11520.HNF4a8_PBM.proPeak1466.7	CAATCAGCAGCAAAGTCCTGGAAGAAACCC	-1.14636	-1.24803
probe.11522.HNF4a8_PBM.proPeak909.10	AACTTTGGAAATGCAAACACCTACATTCAA	-1.07988	-1.34985
probe.11523.HNF4a8_PBM.proPeak99.3	TACAGGCGTGAGCCACCGCGCCCCGCCCCC	5.74277	6.17396
probe.11524.HNF4a8_PBM.proPeak1017.9	GGAATGTGCTTGGACCTGCTCTGTTTTCTT	1.5539	1.90505
probe.11525.HNF4a8_PBM.proPeak187.10	AACCTAGGAAATCAAAAACCATTTGACAAT	-1.19622	-1.12068
probe.11528.HNF4a8_PBM.proPeak1172.11	TTTGTTTGTGTAAGTGTGGGTTTAAGTAAG	2.17215	1.68844
probe.11529.HNF4a8_PBM.proPeak245.8	TATTTGGATAATGTGCCCTTTGTACCTGGG	7.01435	7.71929
probe.11532.HNF4a8_PBM.proPeak287.5	CCTCTGTTGCTTCAAAGGGCAAAAGGGCAA	5.02682	5.69197
probe.11536.HNF4a8_PBM.proPeak278.13	CATTCTGCTGCTCTTTAATCCTAATAATCC	-0.263883	-0.0986038
probe.11538.HNF4a8_PBM.proPeak393.10	TTAAGAACTGGAGTAAAGGTCACTCTTGCT	3.14733	3.94297
probe.11543.HNF4a8_PBM.proPeak74.12	ACAGATGGCCTCACTCGGTGTGAGTGGTCC	0.654367	0.966128
probe.11545.HNF4a8_PBM.proPeak1368.14	TTACTTAATCCCTTGGAATGTCCTTTCCTC	1.54659	1.95898
probe.11548.HNF4a8_PBM.proPeak445.11	CCATGTGCTATTCTGTCTCCTGGAAAGGTT	2.07028	1.87023
probe.11549.HNF4a8_PBM.proPeak114.10	ATCAAGGATTTTTTCTTGGACTTTGGTCAT	8.10102	8.58475
probe.11550.HNF4a8_PBM.proPeak673.7	AGTGTAAATATTTGAGGACACAAAGTGGAC	2.09278	2.34368
probe.11552.HNF4a8_PBM.proPeak1094.9	ACGATGTGTAAACAAGTGAGCATGGCTGTG	0.635718	0.480688
probe.11553.HNF4a8_PBM.proPeak456.2	GGGACTAGAACTCAGTGTGAACTCAATGCT	-1.02281	-1.04756
probe.11554.HNF4a8_PBM.proPeak1442.7	CCCTACGTAAATGCACGGAAGCCTTCCCCG	-1.13267	-1.49106
probe.11555.HNF4a8_PBM.proPeak582.10	CTGAAAAACAAAATGCATTTCCTTATTCTT	-1.15253	-1.28058
probe.11556.HNF4a8_PBM.proPeak856.10	GATGGGGGCAAAGGTTGACACCTAGCTGAG	4.0847	5.10977
probe.11565.HNF4a8_PBM.proPeak934.4	TATAGGGGAGGTCCTAAAGAGGATATCCTG	-0.196853	-1.16402
probe.11566.HNF4a8_PBM.proPeak491.13	CCCCTATGTCTAGGACTCTAGTGTTCTCTT	1.14655	1.5453
probe.11567.HNF4a8_PBM.proPeak451.15	TTTTCAACATATACTTTGAACTTGTTTTTT	2.26968	2.56123
probe.11570.HNF4a8_PBM.proPeak190.2	GATTCCTGCTGAGAGAGCAGGTTGAGTATC	-0.16396	0.114471
probe.11573.HNF4a8_PBM.proPeak1089.7	AGTTTGCCACGGTCAGCAATGTGGACTTTG	6.18427	6.82555
probe.11575.HNF4a8_PBM.proPeak138.3	TCATACCACATGGATGGATTCAGATCCAGT	-0.961409	-1.31938
probe.11576.HNF4a8_PBM.proPeak177.5	CTGCTAACAGATAAAGGGTGGTAAAGATGT	0.867173	0.0319623
probe.11577.HNF4a8_PBM.proPeak813.3	ATACTTTCAGCTAGCTGAGTGAGTAGGTTC	1.31434	0.8822
probe.11580.HNF4a8_PBM.proPeak978.7	ATCAGGAAGGTCAGAAAGCAGAAGTTCTAG	-1.15266	-1.29825
probe.11584.HNF4a8_PBM.proPeak897.2	AGCCTTTCCTCAGATGGAATGTGTGCCCGT	1.76018	1.78554
probe.11589.HNF4a8_PBM.proPeak1141.12	TTGCCTGATAGCATCGTGGGTATTTGGGGA	0.617969	1.17082
probe.11591.HNF4a8_PBM.proPeak1017.15	TCGGTCACCCACACAAAAATGTGCCTTCCC	-1.09042	-1.24085
probe.11592.HNF4a8_PBM.proPeak595.9	GCGGCTCCGGGAGCTGGCGGCGCGGCCGGA	-0.587264	-1.26279
probe.11597.HNF4a8_PBM.proPeak1514.2	GAGAAATCTAGGCTGATAAGACACATTCCA	-1.15693	-0.889263
probe.11602.HNF4a8_PBM.proPeak44.5	ACTGACTGCTTTATCAGTGTAGTTTGAAGC	1.58484	0.517765
probe.11605.HNF4a8_PBM.proPeak1612.11	GCCCACACTGCCCATCCCCACTGAAAGTGT	3.06331	2.97322
probe.11607.HNF4a8_PBM.proPeak916.4	GCAGGCCTGGGGGCAAAGTCAGGTACTGGT	0.527478	1.16392
probe.11612.HNF4a8_PBM.proPeak1206.8	TGCTGCAATTTAAGCTTACTTCCTCTCCTA	-1.16928	-1.32925
probe.11615.HNF4a8_PBM.proPeak755.12	TTGCTAGATTCTTTCTTCCTTTTGAAAAAG	-0.90215	-0.90736
probe.11616.HNF4a8_PBM.proPeak1558.8	ACACGAGCTGTGCGCTTAGTCCATGACGCA	-1.15177	-1.21
probe.11618.HNF4a8_PBM.proPeak98.13	AGGGGGGTGGGCACCCCTGCCCCCATGTTG	2.97496	3.20155
probe.11629.HNF4a8_PBM.proPeak402.6	AACTTTCAAGATGAAGCAAGAGTCCAAATT	2.14286	3.4056
probe.11632.HNF4a8_PBM.proPeak1498.10	GCTCAATCAAGGACTGGGCTGGAACACAAA	-1.12857	-1.31927
probe.11633.HNF4a8_PBM.proPeak855.14	TGCTGACCTTTGTTCACATTTGTGCTCAGC	3.43308	4.37312
probe.11636.HNF4a8_PBM.proPeak637.4	TTTCCCCCTCACTGAATATGTTCGGGAGAC	2.61259	2.88539
probe.11638.HNF4a8_PBM.proPeak809.9	AATAATAGTTGACCTTTGAGAACCTCCCAT	4.08378	4.65544
probe.11639.HNF4a8_PBM.proPeak569.7	CTCTGAGATGGACTCCAGTGATCTTATCGC	1.84255	2.48794
probe.11641.HNF4a8_PBM.proPeak1076.13	ACCCACCCACACCTCCCCTTTGTTTAACTT	2.79518	2.78898
probe.11642.HNF4a8_PBM.proPeak1095.7	AGTCCTTCTAAAGCAAATTTATAGGCACTA	-0.984396	-1.46227
probe.11644.HNF4a8_PBM.proPeak1095.15	AGCCTTGAATTGGCATGAGATCCACCTAAG	-1.07069	-1.24048
probe.11645.HNF4a8_PBM.proPeak539.1	ACATCCTGGATTCTCAAACCTTCCAAAGTT	-0.183829	0.852692
probe.11647.HNF4a8_PBM.proPeak378.15	GATAGCAAGGAGACATCGCTCCTCCCTTCT	-1.24348	-1.37659
probe.11649.HNF4a8_PBM.proPeak26.1	CAGGGAATGAGAATGGCCAGAGTTCCTGTG	-1.05546	-1.21631
probe.11655.HNF4a8_PBM.proPeak1298.5	ATAATTCAGTTTCATTGCACTTTGCCCTCT	8.6535	9.38918
probe.11657.HNF4a8_PBM.proPeak325.3	AGTTCCCATTTGCGCTGGTTTTATGGTGTC	1.90687	1.93664
probe.11659.HNF4a8_PBM.proPeak1330.2	ATCTGGTCTTACTGATGGGCAAAGTTTTCA	1.194	1.18136
probe.11661.HNF4a8_PBM.proPeak750.15	CAAGTTTGAACTGCACAGGCCTACTTATAG	-1.14704	-1.2431
probe.11669.HNF4a8_PBM.proPeak494.8	ATTTCACAAAGGGCAAAGTCCCCTTTCCTC	5.42339	6.35561
probe.11670.HNF4a8_PBM.proPeak647.9	ACCTTGCAGGCCAGGGAGTGCAGCTGCAGG	-0.903776	-1.10088
probe.11672.HNF4a8_PBM.proPeak624.5	AATCCCCTTCAAGTCTGAGATGAAGAGGCC	0.649151	0.197827
probe.11673.HNF4a8_PBM.proPeak1566.4	TTGGACAGGGTGACGTCATTGGAAATCCGA	-0.417044	0.186711
probe.11674.HNF4a8_PBM.proPeak132.11	TTGTTCCATGCCACAGAATCGCCCCACCCT	4.2862	4.28183
probe.11680.HNF4a8_PBM.proPeak1199.5	GATAACCCACCTCCGGCCGGGAAGATGCCA	-1.15231	-1.3801
probe.11683.HNF4a8_PBM.proPeak693.6	GGCCTACTTAGTCCAGGTTTAGCAAGAATA	-1.17918	-1.26951
probe.11684.HNF4a8_PBM.proPeak882.10	AAGCAACACTTTCTGACCTTTAAGCACCCA	3.36598	4.21612
probe.11685.HNF4a8_PBM.proPeak1145.15	CTTTAGCACCTTCATCCAAAGATGACCTTT	7.61835	8.23925
probe.11686.HNF4a8_PBM.proPeak1105.14	TCCTTGGCTCTCCCCACTTACTTCCTGATA	0.385104	0.269298
probe.11691.HNF4a8_PBM.proPeak820.11	TATCGCCCTTCTGTCAAGTCCAAAGTTCTT	4.5451	5.20273
probe.11694.HNF4a8_PBM.proPeak556.9	ATTTTCTCATCCCAGGGATAATGATAAAGA	-0.183944	-0.501216
probe.11695.HNF4a8_PBM.proPeak36.5	CCCCTGGCCTCACCCTTGTCCCTGAGGCTG	1.88938	1.9735
probe.11701.HNF4a8_PBM.proPeak1478.10	CAAGGAGGCCCCAACATTCCAGAGAAGCAC	-1.19759	-1.32832
probe.11703.HNF4a8_PBM.proPeak906.13	ACTGCACACCGTCCAGAGGCTCCAAAGGAC	-0.95886	-1.21384
probe.11705.HNF4a8_PBM.proPeak981.1	CCTTCAAATCAGCCAGTGATTCAACTCTGA	0.878721	0.779586
probe.11707.HNF4a8_PBM.proPeak1565.8	GATATTGGCCAAAGGGCACAAGAGGAATTG	1.7893	2.39678
probe.11711.HNF4a8_PBM.proPeak936.9	AACCCCTATGTTTAATGTATAAACCCTGAG	0.600438	1.16939
probe.11713.HNF4a8_PBM.proPeak490.11	TCTGGGTTAAACGTGCAGCAATAGGTCAGA	1.77606	2.03896
probe.11719.HNF4a8_PBM.proPeak1241.14	GAGGTTGAATTCCAAAGGTTATTTTCTTTA	2.54597	3.54483
probe.11721.HNF4a8_PBM.proPeak617.10	TTGCGAGGTTCCATGGTGTAATGGTTAGCA	1.38403	1.63507
probe.11722.HNF4a8_PBM.proPeak134.13	ACTCTGAAGGAATGTAAACTCCAAGGAGCA	-1.13281	-1.43755
probe.11723.HNF4a8_PBM.proPeak1516.5	CATCTTTGAAGAGCACAGGGTCAGCAGATC	1.17048	1.59042
probe.11724.HNF4a8_PBM.proPeak67.10	CAAGTATTCAAGAAAGGGGCAAAGTTTATG	2.33519	3.18867
probe.11725.HNF4a8_PBM.proPeak962.2	TGAGGCCAGACAGGGGGGCGCCTACGGACG	-1.22623	-1.49126
probe.11726.HNF4a8_PBM.proPeak428.7	AACATGCTGCAGGCATTTCTGGAATTCTCT	-1.19852	-1.41472
probe.11728.HNF4a8_PBM.proPeak452.10	TGGAGGCTGGAGCTCCTGGGCCAAAGGGCA	3.45776	4.62633
probe.11730.HNF4a8_PBM.proPeak803.15	AGAGAGCCGGAAACTCCACCTTCAGATCAT	-1.13767	-1.40256
probe.11731.HNF4a8_PBM.proPeak1597.10	AACTTTGGACCACATATAGAGAAGCCAGGG	-1.16936	-1.32912
probe.11733.HNF4a8_PBM.proPeak321.5	GGCAGTGACTGGACCACGATCAGCCAGCAG	-1.11143	-1.39213
probe.11736.HNF4a8_PBM.proPeak388.9	TGTCCTGAGTTATTGGAAGAATGGAATTGC	1.36796	1.26847
probe.11738.HNF4a8_PBM.proPeak1604.14	ACTCTCTCATTCTGATATGCACTGTCAGTT	1.06064	0.722131
probe.11740.HNF4a8_PBM.proPeak1186.7	GCCTGCCTGCCAACTCCACGCCCGCCGCCA	-0.920505	-1.14884
probe.11741.HNF4a8_PBM.proPeak689.6	ACCTCGATCCCTGGCTAAGGTCCTGTTTGT	1.50187	1.68834
probe.11742.HNF4a8_PBM.proPeak1457.10	GCTGTCCAAGGTGCTAGCTCCGACTCAGTG	-1.09186	-1.33196
probe.11746.HNF4a8_PBM.proPeak1573.5	CAGCGGTGCCTCAACCGAGCGTCCAAGCTC	-1.08863	-1.29336
probe.11747.HNF4a8_PBM.proPeak943.7	GCAGAGGCTGCAGAGGTTTCGCAAGGACGT	-0.791523	-1.17532
probe.11748.HNF4a8_PBM.proPeak1383.11	TAGGACCTTTGAACCAGAGAAGATTCCAGA	1.85365	3.14886
probe.11753.HNF4a8_PBM.proPeak1360.15	AGTCAAGGCCAAAGGTTAAAAATAAGTTCT	3.45341	4.28873
probe.11754.HNF4a8_PBM.proPeak1193.3	CATGTTTACTTTTGCAAGGTTTGTTCTTAT	1.84757	1.8669
probe.11755.HNF4a8_PBM.proPeak1460.1	CAGTCCCTGTACACGGTTCTTGACCTGTGA	3.60979	4.12073
probe.11762.HNF4a8_PBM.proPeak630.4	CAACATTGTCCAGCAGACACGGGCAGGTGA	-1.03664	-1.36081
probe.11763.HNF4a8_PBM.proPeak207.1	CCTGAGGTGTGAGAGGGCAAAGGTCACAGC	8.01668	8.73165
probe.11764.HNF4a8_PBM.proPeak646.13	AAACCCACGCCCACCCTATTGATGCAAGGA	2.1564	2.1691
probe.11766.HNF4a8_PBM.proPeak142.7	CATTGTAGCCTCAAATTCCTGGGCTCAAAC	-1.27281	-1.42348
probe.11768.HNF4a8_PBM.proPeak1335.11	CCAATTGACCCTATCCACATTCAGCCCACT	0.682808	1.06559
probe.11769.HNF4a8_PBM.proPeak986.1	AGAGCTCCAGAAGAAAGGGGAGATAATGCC	-1.016	-1.29211
probe.11773.HNF4a8_PBM.proPeak1039.4	GCTGGCCTCATGCCTTATCTACATAGTCCC	0.0172573	-1.20147
probe.11782.HNF4a8_PBM.proPeak279.4	CAGCAGCGGATCCAACCTGTTCTTTTGAGC	-0.214251	0.0368827
probe.11785.HNF4a8_PBM.proPeak1550.15	GACCCTGGGCTTAGTTGCTCGCTCCTTAGG	-1.164	-0.961862
probe.11788.HNF4a8_PBM.proPeak869.2	TCTCCTCCTCCCATTCCAGCTCTTTACTCA	0.712842	0.177434
probe.11791.HNF4a8_PBM.proPeak1099.9	ACGTAAACAAGTAAGGAAGACAAGACAAGG	-1.21392	-1.22775
probe.11794.HNF4a8_PBM.proPeak466.10	TTGTTGTTAGAACAAAGTCCAAATTCCTAA	3.88697	5.0534
probe.11799.HNF4a8_PBM.proPeak660.3	TCTGGCATAGGAACAAAGGTTGGTGTGAAC	2.03303	2.17372
probe.11805.HNF4a8_PBM.proPeak991.4	CAACTTCCCCAACCCTTGCACTGCTGGTTT	1.57862	1.54529
probe.11808.HNF4a8_PBM.proPeak299.14	GCTAGTAAGGAGCTGAGTCATAGTGGACTT	3.44448	4.03181
probe.11809.HNF4a8_PBM.proPeak1026.13	TTAACCTTTGCTCTCTGAAATGAAGGTCAG	3.64502	4.25498
probe.11811.HNF4a8_PBM.proPeak1487.11	GCACACTCGCCTGGCTCCCCACGTGGCAAT	-1.13948	-1.36217
probe.11814.HNF4a8_PBM.proPeak252.8	ATCTCCAGATAAGACTTTGGACTTTGGACC	11.6077	11.7526
probe.11817.HNF4a8_PBM.proPeak1425.5	TCTTAAGCTAACATGTACAGTATTGCGTAA	-0.691961	-1.29366
probe.11818.HNF4a8_PBM.proPeak532.1	GATTAGAGAGCAGGTGATAAGGAACTGTTA	-0.819126	-0.809645
probe.11820.HNF4a8_PBM.proPeak1273.8	GAGCAATTATGCACCCGTGGTTGATCAAAG	0.362125	0.508558
probe.11821.HNF4a8_PBM.proPeak524.13	CTCCCTAGAAGAGTGAACCTAGTGGCTGTG	-0.774333	-1.22665
probe.11822.HNF4a8_PBM.proPeak480.3	AAGTGACCCTGGTCTTTGCCCTTTCCTAGA	3.39	3.97691
probe.11825.HNF4a8_PBM.proPeak1422.15	GTCCAGGCCATGCAACAGCCTCCTCACTAG	-1.03608	-1.28648
probe.11826.HNF4a8_PBM.proPeak186.6	GAAAACAAATAGAGCAGACTATTATCAGCC	-1.24228	-1.22949
probe.11827.HNF4a8_PBM.proPeak572.15	AGGGTTAAATCTCGGTATAATTCCTAAATA	-1.10327	-1.2797
probe.11828.HNF4a8_PBM.proPeak778.5	CCCAGAAGAATGGGCAGAAGTAGGATAAGG	-1.21419	-1.48731
probe.11829.HNF4a8_PBM.proPeak1531.8	GTTATCTCGGGGATGGCATGTCTCTGGTCG	1.638	1.29216
probe.11830.HNF4a8_PBM.proPeak764.10	TAATATTTGCAAATGACTTTGAGAGTAAGT	1.01042	0.691851
probe.11834.HNF4a8_PBM.proPeak1620.2	CCCGGCTTTGGGCTTGAGCAGCTGGTGGAG	0.348718	-1.24214
probe.11840.HNF4a8_PBM.proPeak1421.1	GCCTTGCAGGTTCTCAGAAACGCCTGGCGC	-1.06404	-1.2598
probe.11841.HNF4a8_PBM.proPeak95.3	TGCTCGGAACACGAGGTGAGAGGCGGAACA	0.453256	0.629345
probe.11845.HNF4a8_PBM.proPeak1485.12	CACCTGAGTCCAGAGGTCAAGGCTGCAGCG	3.33563	3.88357
probe.11846.HNF4a8_PBM.proPeak920.13	AAGAAAGTTCAGCCCTTAGGACCAGGGGGG	-1.2098	-1.24192
probe.11847.HNF4a8_PBM.proPeak677.8	ATAGGCAGAAGGGACTAGCCTTATCTCAGA	-1.05936	-1.31261
probe.11849.HNF4a8_PBM.proPeak969.6	TTTATTTGAAGAAATGGTGGACTTTGTAGC	5.59629	6.51885
probe.11850.HNF4a8_PBM.proPeak416.14	GCATTTCTGGACTTGGATCAGCCTGATTGA	1.93759	2.42818
probe.11852.HNF4a8_PBM.proPeak159.13	AGGAGGAGCCAGTGAAGACTGAAAAGAGAT	-1.13715	-1.30859
probe.11854.HNF4a8_PBM.proPeak839.3	AACTCCTTGAGAAGTACAACTTCAGCAATG	-1.16077	-1.33071
probe.11855.HNF4a8_PBM.proPeak268.4	CAGAGGACAGGCTAATGAGATAATGCTGGT	-1.16201	-1.08886
probe.11861.HNF4a8_PBM.proPeak1238.9	AAGGAATAAAATAGCTGCCTGTGTGTTCTG	0.950094	0.79785
probe.11862.HNF4a8_PBM.proPeak858.5	TTAGATCAGAGGTCTAATTCCCAAGGGTAT	-0.434608	-0.11646
probe.11863.HNF4a8_PBM.proPeak937.7	GATAACTGGGGGCAAAGGTTCACTTTGGGG	4.1564	5.18239
probe.11865.HNF4a8_PBM.proPeak235.13	ATCAAAGGCCTTCCTATCTCTACTTGCCGA	-1.16346	-1.30691
probe.11868.HNF4a8_PBM.proPeak327.3	TGCAGAGAGAGAGGGAGACAACCTTTGGTC	4.85977	6.08333
probe.11877.HNF4a8_PBM.proPeak418.15	TTCAGCAGCATCTAAACTCTACTCACTAGA	-1.18195	-1.37012
probe.11879.HNF4a8_PBM.proPeak724.14	GGTGGACTGATAGGTGCGTGGGGGAGGGGC	-1.14112	-1.47446
probe.11880.HNF4a8_PBM.proPeak1473.13	CCAGAGAAATAGTGAGACAGACATGCGACA	-1.11966	-1.36617
probe.11881.HNF4a8_PBM.proPeak862.4	TGTCTACCCTTTTGCCCTTTGAGCTTCTGT	5.20548	5.92632
probe.11882.HNF4a8_PBM.proPeak1202.7	GGCATTGGAGATATGATAGCTGACAAGCAA	-1.14613	-1.37399
probe.11883.HNF4a8_PBM.proPeak559.9	CCCCCCACCCCACACACACACAGCATTCCA	5.05334	5.24223
probe.11888.HNF4a8_PBM.proPeak1558.14	AGCGAGTAAGGCCCGTGAGATTGAAAGCTA	-1.14647	-1.38595
probe.11890.HNF4a8_PBM.proPeak927.3	CCCTGACTAAATTCTTGTCAATGACCCTAA	3.43122	4.18806
probe.11897.HNF4a8_PBM.proPeak403.15	GTTCTAGTAAGGCCTTCAAATGATTGGATG	0.0453677	0.450184
probe.11898.HNF4a8_PBM.proPeak610.13	AATAGGCCCTCCCAGCCTATTAACCCCAAA	5.14772	5.39452
probe.11901.HNF4a8_PBM.proPeak1240.5	GTATACTGACTAGGACAGAGCAGATGAAAG	-1.17059	-1.33511
probe.11908.HNF4a8_PBM.proPeak1389.10	TAAACCAGCCTAACAGGATTTTTGCTGAAG	-1.13786	-1.2796
probe.11910.HNF4a8_PBM.proPeak642.13	AATGGAAGGCAGTGTTCCAAAGTGTAAAAG	0.989466	0.755269
probe.11912.HNF4a8_PBM.proPeak1013.11	GAGCATACATGCAGCTGAGAAAGAGAAAAT	-1.09826	-1.28005
probe.11914.HNF4a8_PBM.proPeak459.6	GATGGAGATGGCCTGGAGGTACCTAGGGGA	-1.25628	-1.5086
probe.11915.HNF4a8_PBM.proPeak20.15	GGATGGGGACAAAGGTCAAGAAAGCTTTTG	5.69326	6.19526
probe.11916.HNF4a8_PBM.proPeak330.1	AAAAAACACTCTCAATCTTTGCCCTCTTGG	2.87985	3.63255
probe.11921.HNF4a8_PBM.proPeak883.15	CCAATTATTGCGAGTTTAGGAGGGTTCCTG	0.274008	-0.0268507
probe.11922.HNF4a8_PBM.proPeak979.10	AGCTGAGCAGAGAGGACCCTGTGATCATAT	0.615952	1.30723
probe.11927.HNF4a8_PBM.proPeak166.2	ACACTCCTTGTTCTCAGAGATCAAAGGTGA	4.36106	5.18438
probe.11929.HNF4a8_PBM.proPeak51.7	CATAGTGGGTTTCGGTGTCATCTAGACCTG	1.09637	1.5607
probe.11933.HNF4a8_PBM.proPeak598.4	GCTGGGATGATTCCCTTATCTTCTCCCCTG	1.79837	1.69908
probe.11937.HNF4a8_PBM.proPeak383.11	CAGTATTAATGTCAAACTGATCAGAAGTGG	1.02003	1.37347
probe.11939.HNF4a8_PBM.proPeak1232.15	TACACCCCTCACTCCCTCCAGCTGTCTTGG	3.13954	3.21365
probe.11943.HNF4a8_PBM.proPeak1168.7	AGAACTAGCCAGACCTGTTCCTCTGCCCCT	2.39945	2.75667
probe.11945.HNF4a8_PBM.proPeak1071.4	TATCTCACTCCCACACTGGTAACCTTTAGT	2.24909	2.55388
probe.11946.HNF4a8_PBM.proPeak602.11	ACCCCTTGCAAATAAGTCCGGCAGAGCTAT	-0.0464331	-1.37011
probe.11947.HNF4a8_PBM.proPeak1513.14	ATTGTTAGCCTAAACTATCTGGTGCGGTCC	-0.178152	0.589935
probe.11949.HNF4a8_PBM.proPeak1252.14	CTTCACTTGTAGGAGACCTTGAGGATAAGT	1.39493	0.986056
probe.11950.HNF4a8_PBM.proPeak1420.8	AGGGTTCAAACTCCAGCTCTGATACTTTCT	3.1173	3.93043
probe.11954.HNF4a8_PBM.proPeak1583.8	GAAAGCCAGCAGGGGCTGCTGGGAGTTGTA	1.11537	0.218817
probe.11956.HNF4a8_PBM.proPeak763.4	CTGAGGTATTTTTGCAATCCTCCACTCTCC	-0.597695	0.042472
probe.11959.HNF4a8_PBM.proPeak817.3	CGGGAAAGGCCGGAGGGCGGGGCGGGGCAG	-1.095	-1.33647
probe.11964.HNF4a8_PBM.proPeak32.5	CAGCCACGCTCCTCTTATCATTAGATTCCA	-1.2004	-0.530646
probe.11966.HNF4a8_PBM.proPeak1624.3	AGAGGTCAGCCCACAGGTCAATCCAGGTTG	0.169255	1.53653
probe.11970.HNF4a8_PBM.proPeak97.10	GATGTTTAGCTATCAGTGTTGACCTCTGGA	5.32381	6.05867
probe.11973.HNF4a8_PBM.proPeak915.12	TGGACTCTGCAAGGAAGGTGGGGGCCGCCC	0.448831	1.06359
probe.11974.HNF4a8_PBM.proPeak1520.3	CGACCTGCTGGACGGGAGGAAAACTGGGCA	-1.31838	-1.29625
probe.11975.HNF4a8_PBM.proPeak1661.15	CTGCATTCCAGCCTGGGGCAATAGAGTAAG	-0.717109	-1.40779
probe.11976.HNF4a8_PBM.proPeak1223.9	GGGTGGCCCTCTCCCGGGGAGGTCAACCAG	2.57506	3.40729
probe.11978.HNF4a8_PBM.proPeak476.9	CCTGAAGGCTGAGCCTAGGAGTTCAATGCT	-1.14052	-1.21491
probe.11979.HNF4a8_PBM.proPeak3.11	AGGGAGTGGCAGCATTGTGCTGAAAAGACT	-0.634893	-1.2751
probe.11981.HNF4a8_PBM.proPeak814.1	GTTGAGGTAGAGGGACACTGATAACATGAG	-0.141044	-1.28634
probe.11983.HNF4a8_PBM.proPeak87.12	CCAGCTAGAAGCAGTGGGACAAAGGTCACA	6.15356	6.82073
probe.11985.HNF4a8_PBM.proPeak771.8	ATTTGAGGGTGACACTGCTCTCTCCAGGGG	-0.738449	-0.307709
probe.11988.HNF4a8_PBM.proPeak1088.8	GGTCAAGAGGGCCTCTGCTTGTCTTGGTTG	0.619411	0.598341
probe.11991.HNF4a8_PBM.proPeak580.12	CTCAATTATAACTCATGTTCAAACAGTGGT	1.52553	1.14407
probe.11996.HNF4a8_PBM.proPeak1468.7	CTCGGATCCTCTGGGCTGGCTTTCATTCCA	-1.20258	-1.43462
probe.11998.HNF4a8_PBM.proPeak1405.11	GGGCAATTGGTTTCCGCTAAGTCCAAAGGT	3.51209	4.13788
probe.12000.HNF4a8_PBM.proPeak919.15	GGCGCAATCTCAGCTCAATCTCTGTCGCCC	-1.1155	-1.34193
probe.12009.HNF4a8_PBM.proPeak681.8	TGTACAAAGCCATCAGCACTGGTTCAAAGT	1.33655	2.40475
probe.12015.HNF4a8_PBM.proPeak666.14	ATGTTAGGCTGGAAAACTGGGCTGTTATTT	0.775022	0.577067
probe.12016.HNF4a8_PBM.proPeak432.3	GCACCCCACCAAGGACTGGACCACCTCCTC	0.819614	1.80347
probe.12018.HNF4a8_PBM.proPeak171.14	CAAAGGACCAAAAGATATTTGCTGCTGACA	-1.14576	-1.20057
probe.12021.HNF4a8_PBM.proPeak613.12	GGGCAGCCCGTGTGGGCGGGTGCAGCTTCC	-0.67494	-0.554181
probe.12022.HNF4a8_PBM.proPeak58.11	AAGATGTACCATTCATGGACAGCCTTGCCA	-0.873589	-1.22307
probe.12025.HNF4a8_PBM.proPeak1312.8	GCCACTGGTTAGTTCCAAAGGACAAATCTC	1.11117	1.53282
probe.12026.HNF4a8_PBM.proPeak177.11	AATAGGGTGACAGTATCAAAGTCCCCAGAT	2.1157	2.48904
probe.12030.HNF4a8_PBM.proPeak753.6	AAGTAGCCTGGTCAGGAACAAAGGTCACAG	5.0506	5.98166
probe.12039.HNF4a8_PBM.proPeak943.11	GCAAGGACGTGACCTTTATGGGAAAAAAAA	1.30814	2.15584
probe.12041.HNF4a8_PBM.proPeak860.12	GAGTACATGCCTCTCCCAGTGGAATGCAAA	0.216925	-0.434902
probe.12042.HNF4a8_PBM.proPeak886.4	GCACAGGGTTGAGTGGTGACTGAAGTCCAA	2.01911	2.42622
probe.12047.HNF4a8_PBM.proPeak22.8	CTGTGAGTCAGGTACCTGCTTCTGCCCCAG	1.29563	1.70476
probe.12054.HNF4a8_PBM.proPeak1441.12	GGGAAGGCAGGTCTCTCTCATTCACACCCT	-1.04594	-1.29202
probe.12060.HNF4a8_PBM.proPeak1436.3	CAGAGGGGTTCCTCAGTAAATGCTGGAGAT	-0.273487	-0.23405
probe.12061.HNF4a8_PBM.proPeak1396.14	CTAAGTGGCTCGACAACGATTTGGGAAATG	-0.828192	-1.22786
probe.12062.HNF4a8_PBM.proPeak910.3	AGCGGCCTTCCCCTTTTTCTGTAAAGCTTT	1.20687	0.736689
probe.12066.HNF4a8_PBM.proPeak350.7	CCTTTGACTCATTATCCCCCGCAACTATTT	3.256	3.15102
probe.12067.HNF4a8_PBM.proPeak415.1	GCAAGATTAAGATCAAAGAATTCCTAATAA	-1.26026	-1.41925
probe.12073.HNF4a8_PBM.proPeak1021.2	CAGCGACTGAGCTGAGGTTAGAATCCTTAT	-1.12266	-1.2694
probe.12076.HNF4a8_PBM.proPeak89.11	CTGACAGAACTAAGCTGTTGCGTAAGGGTC	1.51335	1.92727
probe.12077.HNF4a8_PBM.proPeak977.4	CATCAGGTGAGATAAGAAGACTCCAGGGGA	-1.16027	-1.47233
probe.12080.HNF4a8_PBM.proPeak1619.1	GGTTCCTCAGAGGACCTGACATTCTCCACT	-0.988704	-1.28325
probe.12086.HNF4a8_PBM.proPeak804.5	CCCAAATAGACTTAAGTCTGAATTCTAGTC	-0.489587	0.0754911
probe.12090.HNF4a8_PBM.proPeak1489.8	GCAGGGGATGCCCTTTGACCTCTGCTTCCT	8.17577	8.67447
probe.12091.HNF4a8_PBM.proPeak582.9	TGGCTCTGAAAAACAAAATGCATTTCCTTA	-0.626334	-1.30618
probe.12093.HNF4a8_PBM.proPeak762.15	CCACTAAGAAGCCCAAGGTTAAAATCACAA	-1.05135	-1.28937
probe.12101.HNF4a8_PBM.proPeak1407.5	ACCCTAGAGATGTACACAGTTCAAAGGGCA	5.51557	6.48603
probe.12102.HNF4a8_PBM.proPeak1273.3	CCTTGTTGCCCACCCCCCAAGTAGAGAGCA	4.85417	5.10082
probe.12104.HNF4a8_PBM.proPeak1603.4	AACAGCTGTGCCATGCTTTTCAGTGCAAGG	-0.982712	-1.23317
probe.12105.HNF4a8_PBM.proPeak628.7	AGGAGGGAGGCAGGGAGACAACCTGGGTGT	-1.14902	-1.35433
probe.12107.HNF4a8_PBM.proPeak228.7	AAAACATTGTACCTTCTACCGTACCTAGGA	-0.717885	0.924476
probe.12117.HNF4a8_PBM.proPeak1465.5	AAACAGGGAGCAGGCAGATTTGACCTACGG	1.56831	2.57925
probe.12119.HNF4a8_PBM.proPeak68.6	GGGAAACAGCGAGAGTCCTCTTGGTTTATG	0.679102	-0.209062
probe.12124.HNF4a8_PBM.proPeak803.5	AGCAGTCTGAGTAGGAAAGACTTGCTCATT	-0.180386	-1.07096
probe.12125.HNF4a8_PBM.proPeak1566.12	GGGGTGGGGACCAGTGGGGGGAAGCTCTGT	-1.03634	-1.19128
probe.12126.HNF4a8_PBM.proPeak722.14	ACAGCACTTAGGGTTCAAAGGTTGTTGAGC	6.04971	6.66942
probe.12131.HNF4a8_PBM.proPeak1402.9	TCCTGACAATTGGCCAAAGTTCAGTAAATC	3.08467	3.60749
probe.12133.HNF4a8_PBM.proPeak1266.8	GAGGTGGAAGTGGCAGATTAGAGACCTCTA	-1.25694	-0.01655
probe.12134.HNF4a8_PBM.proPeak1024.2	GCTGTCAACGGAGGTGGGAAAGACTTAGGA	-1.12664	-1.36564
probe.12135.HNF4a8_PBM.proPeak685.3	GGTCAGACATGGCTGTATGTGACATGGACA	1.4874	1.5735
probe.12137.HNF4a8_PBM.proPeak130.8	GGTGGACCAAAACACTTGTGTCAACCGTGT	0.709273	0.396253
probe.12139.HNF4a8_PBM.proPeak895.5	GAGTTGAGTTGGAGAAGAGCAAAGATCATC	1.72266	2.46315
probe.12142.HNF4a8_PBM.proPeak1485.2	GTGGCCTGTGCCTGTAGTCCCAGCGACTTG	-1.10273	-1.20506
probe.12146.HNF4a8_PBM.proPeak916.10	AGCCTGGGCCCCAGGGGACGTGGAATAGAT	-0.323799	-0.710549
probe.12147.HNF4a8_PBM.proPeak782.5	TAATAACAGACCATGCCATGCATTTCAGAA	-1.00042	-1.17723
probe.12148.HNF4a8_PBM.proPeak267.7	TCAAAGGGACAGCACTGGCATGCAGCAGGG	-1.06092	-1.29008
probe.12149.HNF4a8_PBM.proPeak807.10	TCTGGGGCCTATCTTTCTGTCTCATTCCCT	-0.075458	-1.00457
probe.12150.HNF4a8_PBM.proPeak440.14	AAGGTCAGCAAGCCTGGAGTTCTGATGTTC	0.534472	0.909831
probe.12151.HNF4a8_PBM.proPeak562.10	GGGCATGGACTTTGGAATTAAGGAGATTTG	4.96384	5.76166
probe.12152.HNF4a8_PBM.proPeak1305.11	TCTGTAGTTTTCGTTGTCTAATCCTTCAAA	1.02512	1.64493
probe.12156.HNF4a8_PBM.proPeak1639.15	GTACATTGCACCCTCCAGGAGCCCCTTACC	1.27874	2.01242
probe.12157.HNF4a8_PBM.proPeak694.14	ACCTTGATGCTGGACTTCAGCCTCCAGAAC	3.67134	4.5548
probe.12164.HNF4a8_PBM.proPeak594.14	TTGCTGGTCAAGCTAAGCACAACTGATTCT	-1.00637	-1.20027
probe.12168.HNF4a8_PBM.proPeak766.14	TCAACACTGAAATAGCATACCTTTATTAAG	0.438765	-1.32858
probe.12169.HNF4a8_PBM.proPeak1380.13	TCCTGGGAGAGAAAAGCAAGATTGGGAGCT	-0.854851	-1.10472
probe.12170.HNF4a8_PBM.proPeak368.12	CAAACATTTATTTTGTGTGCTAGATACTGG	1.29626	0.924142
probe.12172.HNF4a8_PBM.proPeak1269.8	GTTGACCTTTAGTCTCTAGCCCCGCCCAGA	4.81558	5.33137
probe.12174.HNF4a8_PBM.proPeak1189.5	GGTCCTACTCACACTCAAGGCAAGAGAGTC	-1.07811	-1.40006
probe.12175.HNF4a8_PBM.proPeak1283.6	AGCTAATCTGACCAAGTGAACTGTGACCTG	4.22162	5.12218
probe.12179.HNF4a8_PBM.proPeak901.12	CTGACCTTAGACCCTCAGGCTCCACCGGAT	1.25541	2.03927
probe.12181.HNF4a8_PBM.proPeak790.4	ATTCAACTTTGACTTCCATTGTGTTGCAGA	0.927489	1.01797
probe.12183.HNF4a8_PBM.proPeak42.6	GACATTCCAGCCTCCAGCTACTCACTCTTC	-1.05457	-1.11881
probe.12184.HNF4a8_PBM.proPeak1225.4	CCAAGATGCTAAGGCAAGATCATTCCAGGA	-1.11294	-1.30474
probe.12185.HNF4a8_PBM.proPeak1399.6	TTTTCATCTGATCAGTGCCCATCTGGTGGT	1.51411	1.17791
probe.12186.HNF4a8_PBM.proPeak560.4	GGTGGTGACCCCAGACCTTAGTCTTCATGG	1.47052	2.03011
probe.12189.HNF4a8_PBM.proPeak1261.8	GATAAGGCGTCTTATCAGCCCCCATGTCAG	3.30633	3.44515
probe.12190.HNF4a8_PBM.proPeak1311.14	AGTATCTATAGTTATTGCATGCAAGAGTTC	1.34441	1.83063
probe.12191.HNF4a8_PBM.proPeak576.6	TAACTGTATAACCTGGAACTGAAAGAGACC	-1.10378	-1.2468
probe.12192.HNF4a8_PBM.proPeak208.8	AAACAGGAAAAAGGGACAAAACTTCAAAGC	-1.05674	-1.24643
probe.12195.HNF4a8_PBM.proPeak1461.15	GCTGGAACAGGCTGGGACACGCCTGCCCTC	1.34678	1.32454
probe.12196.HNF4a8_PBM.proPeak1081.6	TCAGAGCTTGAAAAGTCTTTCTGCCAAAGT	0.270335	0.513052
probe.12198.HNF4a8_PBM.proPeak626.6	AAACTGAGATCTAAGCGATAAGGAGGAAGG	-1.2458	-1.3431
probe.12199.HNF4a8_PBM.proPeak1332.8	GGTGAACTCAGTCCTTTCAGGACACCTTCA	-1.07234	-1.05136
probe.12200.HNF4a8_PBM.proPeak390.14	CAGTTGGCCACCTTTGGCCGAAACTCAGTG	0.829922	1.78182
probe.12201.HNF4a8_PBM.proPeak63.8	AAGGCTGACCACGGGGGCCGCTCTCCCTCC	-1.08891	-1.31574
probe.12202.HNF4a8_PBM.proPeak440.12	CTGGAGTCCAAAGGTCAGCAAGCCTGGAGT	6.87837	7.44189
probe.12203.HNF4a8_PBM.proPeak1381.2	ATGAAGTCAAACAAAAGAAAATGTGCCCTT	2.44608	2.85647
probe.12204.HNF4a8_PBM.proPeak292.2	TGATAGCATCCCAGTAGAAAAAAAAATGGG	-1.07622	-1.28825
probe.12207.HNF4a8_PBM.proPeak1545.4	AAACAACCCAGAGAATGCTAGACAAGGGAA	-1.27979	-1.33918
probe.12209.HNF4a8_PBM.proPeak946.14	AGATCTGGGCAATGTCAACAAATACTGACC	1.17683	1.67381
probe.12212.HNF4a8_PBM.proPeak1009.14	CAAGCAATCTGGCTGCAGAGTCCAAGATGC	0.916928	1.94555
probe.12213.HNF4a8_PBM.proPeak196.14	CTTTGCCCTTTGTTTACATAGCTCCTTCAT	1.68587	1.41598
probe.12214.HNF4a8_PBM.proPeak1012.12	TCACATACTGTGGACATAAAAAGATAATGC	-1.07086	-0.762676
probe.12217.HNF4a8_PBM.proPeak621.7	CTATAAACTTGGTTACAGGACCAGGTGTAG	0.0267926	0.799016
probe.12219.HNF4a8_PBM.proPeak984.8	TTGGGGTCAAGGCCTTTAAGAAGTAGGTGT	1.32715	1.0258
probe.12221.HNF4a8_PBM.proPeak818.5	ATGCAAAGCCCTGGCTGACCTTTAGCCTGG	6.54126	7.69422
probe.12223.HNF4a8_PBM.proPeak1340.15	TCCTCTCTGAAGGATTTAAATGGAATGACC	2.41332	2.7651
probe.12224.HNF4a8_PBM.proPeak1121.5	GGGCAGCAAACCTACCTGAACTTTGCCCCA	7.9885	8.83363
probe.12227.HNF4a8_PBM.proPeak167.9	CTCAGATCACAAAAGATGGAACAAGCCAGG	-1.04371	-1.34291
probe.12230.HNF4a8_PBM.proPeak26.10	GGGTCATGCTGGTCTCCTTGCCCCACCCCC	5.54946	5.72996
probe.12231.HNF4a8_PBM.proPeak845.10	ATTTCTGTGGACTGCTCCAGTGGACATTGG	2.99031	3.50531
probe.12233.HNF4a8_PBM.proPeak308.2	CCTGCACCTGGAGCCCTTAGGGTCAATGGG	2.53199	3.39594
probe.12237.HNF4a8_PBM.proPeak1376.14	TAGGCATTCTTAGACACAGTCTGAGATAGA	-1.09099	-1.34659
probe.12239.HNF4a8_PBM.proPeak1552.13	GTCCAGCCACAATTAATGTACCCCCGGAAA	4.2935	4.45752
probe.12240.HNF4a8_PBM.proPeak1331.1	GAGTGCTATCCTCTTATCTGAATGTATGGG	1.86642	1.22187
probe.12244.HNF4a8_PBM.proPeak1299.12	CCCAGGGAGAGCTGGACTTTCATCTGAGTC	2.92452	4.03963
probe.12246.HNF4a8_PBM.proPeak1377.1	TAAAGTTCAGCTTCTCTTGTTTGTGTAACT	1.06892	1.17917
probe.12251.HNF4a8_PBM.proPeak137.9	CATTCAGCAACTGGGTTCAGTTACGGGGTG	0.990316	1.38165
probe.12253.HNF4a8_PBM.proPeak1023.14	ATTGTAATCTTCAGCTGCCTTTTGCCAGGC	-0.043709	-0.00914967
probe.12254.HNF4a8_PBM.proPeak334.2	CCCAGTGCTCTCTCCTGCATTCCTGTCCAC	0.573383	0.683571
probe.12255.HNF4a8_PBM.proPeak1162.9	CTTAGAAAGAGGGTGTAAGAGTGAACTCTG	2.11931	2.79215
probe.12256.HNF4a8_PBM.proPeak191.1	ACTGTCTCGGGGATTAGCGATCATGGGTGA	-1.17767	-1.34237
probe.12258.HNF4a8_PBM.proPeak1551.11	TCCAAGGAACCTCACGCGCTCCCTGTTTAG	-1.22504	-1.44816
probe.12259.HNF4a8_PBM.proPeak1088.14	TAGAAGGCTTAAGATAAGGGACATCAACAA	-1.20194	-1.45193
probe.12260.HNF4a8_PBM.proPeak579.5	TCACCATATCCCTGAGAGGCCAGTTTGACC	2.83308	3.27858
probe.12261.HNF4a8_PBM.proPeak616.11	GATTACGTGTTCCCAGGATGAGGCCGTTCT	1.32188	1.32126
probe.12263.HNF4a8_PBM.proPeak1118.4	AAGTCTTTCCCTGCCAGTTCCATGTAATCC	0.624825	0.923346
probe.12265.HNF4a8_PBM.proPeak1454.10	ACCAGGGGTCATTTTATGGGAAAACAGAAT	0.785027	1.50106
probe.12269.HNF4a8_PBM.proPeak770.5	TATTTTCTTATCTGCCTAGGCATTTGGCTG	-1.05836	-1.29922
probe.12270.HNF4a8_PBM.proPeak733.10	GACCTTTGCCCTCTGGCCCTTAAAGGCTTT	6.98899	7.79654
probe.12271.HNF4a8_PBM.proPeak95.10	GAAGGGAAGCTCTGGGAGTGCCCTTGCCGA	-0.978532	-0.148215
probe.12272.HNF4a8_PBM.proPeak1663.2	ATTAACACAGCTCTAGAGGGCTGCTTATCT	-1.15725	-1.31499
probe.12273.HNF4a8_PBM.proPeak431.13	GGAGTCCAGAGTTCAGGTAGAGGGATTCCC	1.67877	2.40785
probe.12274.HNF4a8_PBM.proPeak1454.9	GTGATACCAGGGGTCATTTTATGGGAAAAC	1.48648	2.43147
probe.12275.HNF4a8_PBM.proPeak757.10	AGGGAGGTAGTCGCCCTCCGTCGTGGCCTG	-1.09129	-0.765687
probe.12276.HNF4a8_PBM.proPeak1187.4	GGCTAATGCATGTCCCTCCTCAACCTCTCC	-0.256372	1.05457
probe.12277.HNF4a8_PBM.proPeak14.2	GCTCAGTAAATTATCTTGATGGTTAAAGTC	0.851392	0.961252
probe.12281.HNF4a8_PBM.proPeak139.14	GGTTATTTCAATTACAAAGCAACACAATGC	0.63993	-1.26623
probe.12282.HNF4a8_PBM.proPeak98.4	TTAAGTTTTCGAGGAGTCAAAAGGTGTATG	1.31224	1.24399
probe.12283.HNF4a8_PBM.proPeak754.10	GCCACGGGAAAACCTGACTGCGCTCCCAGA	-1.20099	-1.42142
probe.12286.HNF4a8_PBM.proPeak506.15	TATCTTACCTCCTTCTCCCCCATGCCCCTG	5.27925	5.33997
probe.12287.HNF4a8_PBM.proPeak683.13	TTTAAACATTCCCACCTAAGACATAAATAT	1.46191	1.87158
probe.12288.HNF4a8_PBM.proPeak607.9	CCCTACTGTACCCTATGCACCCCACAGTGC	2.11253	2.42826
probe.12290.HNF4a8_PBM.proPeak1024.11	AGGGAAGAGGCAAGGAAAGATAAATAGTGA	-1.07077	-1.28254
probe.12293.HNF4a8_PBM.proPeak1183.14	AGCTTGGCCAAAGTACGCTCCACCCCTCAG	3.27793	3.36093
probe.12295.HNF4a8_PBM.proPeak551.14	GAACGCTTGTGATTACACTGGGCTCACCTG	-0.97417	-1.26508
probe.12297.HNF4a8_PBM.proPeak1060.8	AAGATAGGAATGTACATAATCTGGACCCAA	3.59085	4.38052
probe.12299.HNF4a8_PBM.proPeak1354.8	GGCCTTTACCCCTTGAGTTTGAACTTTGAC	6.47901	7.10976
probe.12300.HNF4a8_PBM.proPeak152.9	AAGGATAAATACTTCTCCTCTTATCTTCAG	-1.06148	-1.08269
probe.12301.HNF4a8_PBM.proPeak479.3	TTGAACTCACTGACTTCCATCAATGAAGCA	-1.24813	0.00160257
probe.12302.HNF4a8_PBM.proPeak1606.13	GAATTCCACAGCAGAAGGCAACAGCTCTGG	-1.21529	-1.38093
probe.12303.HNF4a8_PBM.proPeak119.9	TGTGTTCTTGTTTGCTAAGTGAGAACACCG	-1.12181	-0.817032
probe.12306.HNF4a8_PBM.proPeak1550.8	AGGAGACCGAGCAGCTCTTTACAAAGCCCA	-1.13229	-1.25897
probe.12308.HNF4a8_PBM.proPeak587.15	GGGTCAAGAAGACCTGGGCTCAAATCTGGA	-0.94915	-1.2193
probe.12309.HNF4a8_PBM.proPeak16.6	TGGGCTCGGCGCTCCGCTTACTCGGCCTGG	-0.993507	-1.25291
probe.12310.HNF4a8_PBM.proPeak473.3	GTCATAAATACTCATTATGTTGCTGATAAA	1.17644	1.18444
probe.12311.HNF4a8_PBM.proPeak1562.4	CTGTAGTAAGGGAGTGTGGGGTGGTGTCAG	1.57239	0.309609
probe.12313.HNF4a8_PBM.proPeak1184.10	GCTGAACCTAGAGCTTCAGACGCCCTATGG	-1.1886	-0.781561
probe.12316.HNF4a8_PBM.proPeak1435.1	GATCATCTTCACCTGCCCTGAGTCCAGCCT	1.38645	1.83031
probe.12319.HNF4a8_PBM.proPeak203.10	TCATTCTCTGTTGCATGGTTGACATACTTC	1.38323	1.22894
probe.12321.HNF4a8_PBM.proPeak76.10	GTAGGCACAAAGGTGCAAAGTACATATTTA	4.31099	5.18959
probe.12324.HNF4a8_PBM.proPeak921.4	CCCATTCCTTAGTGCATGGGAACTTCTCAC	0.137412	0.776793
probe.12328.HNF4a8_PBM.proPeak346.12	CTTGGGGTAATCTCCCAATCTCGAGATCAT	-1.18457	-1.32729
probe.12329.HNF4a8_PBM.proPeak520.11	GCCAAAAGGTGCTACCACGAGAGTAGAGAG	-1.15418	-1.21881
probe.12333.HNF4a8_PBM.proPeak960.5	TAGTCAGATTCCTCTGAGTCCTCTTCCCAA	-0.656201	-1.35305
probe.12336.HNF4a8_PBM.proPeak207.13	TTGGTTTCCTACGGCTGCTGTAACAAGTGG	0.413736	0.829544
probe.12339.HNF4a8_PBM.proPeak1138.11	GCCTGAACAAACATGAGGGACTGGGAAGAG	-1.13276	-1.34008
probe.12340.HNF4a8_PBM.proPeak990.8	GGGGCTGCTGGCATCTCATTACTGACAGAG	-1.26302	-1.2629
probe.12342.HNF4a8_PBM.proPeak33.3	TTATCATGTGGTATTAACATGTAAATATGA	1.69431	1.35677
probe.12345.HNF4a8_PBM.proPeak705.7	CCAAAGTCCGCCACTAGCAACAGCTGCAGT	-1.21114	-1.39223
probe.12346.HNF4a8_PBM.proPeak498.6	TTCAGCAAATATTGAATGTGTTACACCTGT	1.53453	1.32861
probe.12349.HNF4a8_PBM.proPeak723.12	TTCTGAGAGTGGCAAGCAGGAGCTGGCCTG	-1.03984	-1.32395
probe.12350.HNF4a8_PBM.proPeak1560.5	CCATTGTATGAGGGTGAAGTTTGGCAATTA	0.209154	0.41715
probe.12351.HNF4a8_PBM.proPeak675.13	AGATACTGAATCTCCCAGTGCTTTGATCTT	1.07359	1.38506
probe.12355.HNF4a8_PBM.proPeak373.8	TGAGGGGACAAAGTTCGTGGAAAGTGGAAG	2.34395	3.11036
probe.12363.HNF4a8_PBM.proPeak567.14	AGCTCTAAACCACCCAATCCTGCAGCATTC	-1.08784	-1.41597
probe.12365.HNF4a8_PBM.proPeak1167.13	GAGGGCATGTTGAGTGGAATATGAGGTCAG	1.81545	2.24335
probe.12366.HNF4a8_PBM.proPeak1033.10	TGGCGCTGTTGACCTTGAAATGCCATGTGA	1.36715	1.79415
probe.12368.HNF4a8_PBM.proPeak430.15	TGGCATACTACAGAAATCTTTAAGTGCATT	1.02657	0.375351
probe.12371.HNF4a8_PBM.proPeak1122.11	TGATTGCTGTCTACTCTGGGGGTCAGCAAT	2.30748	3.23477
probe.12374.HNF4a8_PBM.proPeak1644.14	AGACTTGGGGCCAAAAAATTCCAGGCACAG	-1.22712	-1.41664
probe.12375.HNF4a8_PBM.proPeak1628.13	CTCGCAGAAAGTGGCCGGACAGGTTGGGTC	1.00185	0.736762
probe.12376.HNF4a8_PBM.proPeak1368.5	ATGCACGTGCTCCAGGAGGGGAGGAGGGTC	2.53134	3.39531
probe.12377.HNF4a8_PBM.proPeak1303.10	TGAGATTACGTAAGTGAAAGTACACAGTGC	0.781439	1.11866
probe.12379.HNF4a8_PBM.proPeak1629.5	ACAGTGGGGAGGGCAGGGTCAGAACCTGCC	-1.08862	-1.15981
probe.12380.HNF4a8_PBM.proPeak183.7	CCCATTAGAACAAAGATCAAAGCAGTATCA	-1.0789	-0.868275
probe.12382.HNF4a8_PBM.proPeak151.11	ACCGGGATTTTGTTGGGGAACTTTGCCCGG	4.44581	5.21052
probe.12383.HNF4a8_PBM.proPeak987.4	ACCAGAGACCTTTGTTCACTTGTTTATCTG	2.34969	2.97089
probe.12385.HNF4a8_PBM.proPeak312.3	TTATCAGCAGTGACTTGAGAGGCCAGTTTC	0.526529	0.206911
probe.12392.HNF4a8_PBM.proPeak1175.3	ATACCAGAAATTCCATGATTTTCTGGAGGA	-1.13175	-0.820488
probe.12393.HNF4a8_PBM.proPeak1129.15	CCCTCCCCCCACTCAAAATAGGAGTTAAGG	2.45006	2.69033
probe.12396.HNF4a8_PBM.proPeak852.12	AGCCTGAGGCAGTTGGAAAATATTTCTCTG	-1.13579	-1.23813
probe.12402.HNF4a8_PBM.proPeak1534.13	TTAAGATGATATAGCTGTTCATTAGACTCA	0.161642	1.37353
probe.12405.HNF4a8_PBM.proPeak1611.14	CTTGAGGAGCCCTATCCGCAGCTGCTGACA	-1.20711	-1.37398
probe.12406.HNF4a8_PBM.proPeak542.9	TCAGCTCATTCAAAGTCCAAAAAGAATCAG	1.79892	2.20157
probe.12410.HNF4a8_PBM.proPeak69.13	CTGCCTATCTCCTATGAGCCAAACACCATG	-1.10397	-1.28896
probe.12415.HNF4a8_PBM.proPeak57.7	GCCTTGCCGTGCTGCGGTGGGCTCCACCCA	-1.20682	-1.42217
probe.12416.HNF4a8_PBM.proPeak554.12	TTCTGATAAGAGCATTTTTGTATGCATAAG	1.05342	0.847425
probe.12419.HNF4a8_PBM.proPeak1107.4	AAGGGCCCATGGGCTTCAGGGTAAATCCCG	-1.10611	-0.902576
probe.12420.HNF4a8_PBM.proPeak647.15	TGTGGGGGCGGCAGGAGCCACAAGCCGGAG	-1.02635	-1.21225
probe.12421.HNF4a8_PBM.proPeak965.11	GTGAATGACCCCTCCCCTCCCCCTTGGTGT	5.60527	5.82958
probe.12425.HNF4a8_PBM.proPeak881.9	CTGCAGGGTAGGCAGACAGGTTGGAGACGC	-0.954764	-1.22354
probe.12427.HNF4a8_PBM.proPeak1129.10	ACTGCATTCCCTTTCTCCTCCCCTCCCCTC	4.31407	4.47927
probe.12429.HNF4a8_PBM.proPeak1634.4	CCAGGAAGCAAGACAATGCACTCATAACTA	-1.18036	-1.39604
probe.12431.HNF4a8_PBM.proPeak452.13	CTGGGCCAAAGGGCATTCTGGAGTTTGGAA	2.97053	3.68726
probe.12435.HNF4a8_PBM.proPeak805.15	TGCTGCTCTAGATGAGGGGGAAAGGGGTTG	-1.13036	-1.41606
probe.12439.HNF4a8_PBM.proPeak1050.6	TCGCACCTAAGGGCACCCTTCCTGCTTCCA	-1.09292	-1.2223
probe.12440.HNF4a8_PBM.proPeak1136.8	CAGAAGGTCAGAGATCAGGTCTCTTTTATG	1.16336	1.21994
probe.12441.HNF4a8_PBM.proPeak118.2	ATAGGTTACCTTGACCAAAGTACAGTAATT	2.66885	3.24307
probe.12444.HNF4a8_PBM.proPeak1469.8	GTGGCCAGGCTGCGTTTCAAAGCCAGGACT	-1.12631	-1.30855
probe.12445.HNF4a8_PBM.proPeak1384.8	AATGAGGACGTGTGTGTTCTGGACTTCTCT	2.17338	2.40081
probe.12450.HNF4a8_PBM.proPeak1265.9	AATCATGTAGCCAGATAAGAGCTATCAATG	-1.21022	-1.45318
probe.12451.HNF4a8_PBM.proPeak880.6	CTTGGTATGTCTGATGAATAGAAAGAGGTC	1.82647	1.81904
probe.12452.HNF4a8_PBM.proPeak1226.6	TGTCGCTATCTTATCTGGGCCAGGTATTTG	1.10068	1.20892
probe.12453.HNF4a8_PBM.proPeak963.13	CATCAAATCCTCGGAAGACGCACCTCTGCA	-1.11394	-1.35143
probe.12454.HNF4a8_PBM.proPeak897.13	CTGGGGTCAATAGTTGTGTAAATAGCTCAG	1.70965	1.16545
probe.12455.HNF4a8_PBM.proPeak1191.8	AATATAGGCCAGGCATACCTTTCTTATCAT	-0.326827	-1.22427
probe.12456.HNF4a8_PBM.proPeak873.7	GGTAAGGGTGGGGGTGGGGAGGATAGCAGC	-0.961225	-1.12091
probe.12459.HNF4a8_PBM.proPeak152.14	TTCAGGTTTGCTAATATCTGATGTTAAATC	1.81093	0.805657
probe.12461.HNF4a8_PBM.proPeak83.1	CTATTGCAGTAACGGCAGGGTTGTGCAGGA	0.452505	0.0812562
probe.12464.HNF4a8_PBM.proPeak1398.1	AAATAAGAATGACCAGGAGTTTGGGATCAG	-0.443551	-1.26027
probe.12466.HNF4a8_PBM.proPeak522.7	TTGTACATGGGAATAGACATTCCAGAAATA	-0.164658	-0.38554
probe.12467.HNF4a8_PBM.proPeak1257.5	TCACCACTTCAAGCTTGGTATGCTTAAGTG	-0.618376	-0.327106
probe.12476.HNF4a8_PBM.proPeak414.4	ATCCACCCATCCAAAGGTCAGCAATCTCAA	2.9298	3.44979
probe.12477.HNF4a8_PBM.proPeak105.5	AAGGTGAAGGAGAATATTAGATGATAAGGG	-1.22621	-1.31868
probe.12478.HNF4a8_PBM.proPeak56.14	GAAAGATTAAGAGGCTACAACCAGACTTGG	-1.18372	-1.31876
probe.12482.HNF4a8_PBM.proPeak366.4	ACAGCCCTCCAACTATGCTAAGAATGCGAA	-1.01647	-1.26586
probe.12483.HNF4a8_PBM.proPeak786.9	CTGCCCAGACCTTATCTTGCATTTCTTCAG	-0.307785	0.246076
probe.12484.HNF4a8_PBM.proPeak787.7	GATCAGGGCCCCTTCCTGGGGGAGTTTCCT	-1.26418	-1.35273
probe.12487.HNF4a8_PBM.proPeak721.13	GACTGGGTGTGGGGGTGGAGAAGGAAGGGG	-1.00579	-1.27882
probe.12491.HNF4a8_PBM.proPeak1598.5	CATAGATCCCACCATTCCCAGTTGTCTGAT	1.06085	1.01104
probe.12493.HNF4a8_PBM.proPeak199.14	GGGCAAATCTGAGGTCAAAGCTGTCAGAGA	-0.197831	-0.316027
probe.12494.HNF4a8_PBM.proPeak1152.10	ACCTTTGGTTAACTTCTTAACTTGGTTTCC	0.539865	1.22759
probe.12495.HNF4a8_PBM.proPeak433.8	CACCTTAGAGGGACGAAGGTCACTAATTGG	3.08583	3.69033
probe.12496.HNF4a8_PBM.proPeak323.14	CTGGGAAGGCTCGTTCTCGCGAGAGTTCAG	0.480137	0.971188
probe.12499.HNF4a8_PBM.proPeak9.2	CCCCAAAGGCAGGCAGCATGGAATGACTTT	-0.848136	-0.343573
probe.12500.HNF4a8_PBM.proPeak1316.11	TCAGTTGGTCCAAGGTACATGTCTCTGCTC	1.73215	2.08875
probe.12501.HNF4a8_PBM.proPeak898.1	TTCCACAAGGTCCCATGGCTAATCTGTGAC	-0.772389	-0.0962075
probe.12504.HNF4a8_PBM.proPeak711.5	GGAGATAACCCATCTGGGGAAAGTGCAAGG	-0.913074	-1.21112
probe.12505.HNF4a8_PBM.proPeak1589.11	TAGGTTAGATAGGAATCTGGATGGCTGAGC	-0.00633563	-1.26733
probe.12506.HNF4a8_PBM.proPeak120.2	AAATTGATCTAGATAAGTTAGTTTACTTAG	0.086605	-0.656894
probe.12509.HNF4a8_PBM.proPeak1518.10	AGCTGAAGTTTGCAAACAGTAAAGAACAAA	-0.877814	-0.963555
probe.12513.HNF4a8_PBM.proPeak1166.10	GGCGAGTGTGCAATTAGAGCAAAGGTTACT	3.07614	3.56852
probe.12516.HNF4a8_PBM.proPeak431.2	TTGAGACCTAGAGGAGAGAGTAAATAATTG	-1.10708	-1.32285
probe.12517.HNF4a8_PBM.proPeak410.8	CATAAAAGTTCTCATGCTAAAAGTTGAATT	0.325032	-0.111354
probe.12518.HNF4a8_PBM.proPeak657.11	TAGGCTGGACTCTGACCCATTCCTTCTCAC	4.32773	5.00581
probe.12519.HNF4a8_PBM.proPeak197.1	CAAAGCAGGAGATGTGTGAAGGACACAGAA	-0.254845	-1.29529
probe.12521.HNF4a8_PBM.proPeak632.7	AGGTCCAAACTTCTCCACTCTTCATAATTA	0.805617	-0.859638
probe.12522.HNF4a8_PBM.proPeak1176.4	AAGTAAGCAGACACTGAAAGATGGTATGCT	-1.04195	-1.28996
probe.12524.HNF4a8_PBM.proPeak1054.2	AAAATTCCCCAGGAGGAGATAAGATCAGTA	-0.130244	-0.433954
probe.12527.HNF4a8_PBM.proPeak642.9	GGGAAACACAGACTCCAAAGAATGGAAGGC	-0.871051	-1.01124
probe.12537.HNF4a8_PBM.proPeak1014.1	GCGAGAACTTACTTTTGGCCATCGCACGAG	-1.17228	-1.38297
probe.12539.HNF4a8_PBM.proPeak381.9	GAAGCAAGTGTTTAACTCTTTATCTTTCTC	0.751508	1.57657
probe.12542.HNF4a8_PBM.proPeak180.5	GGAGCACACCAGGCCCTCGGCATCATGCCC	-1.12182	-1.14883
probe.12544.HNF4a8_PBM.proPeak702.5	TGTGCTCATGACAAAGAAATGTAACCTTTG	3.96567	4.54929
probe.12546.HNF4a8_PBM.proPeak37.7	TGCCCTTTGCCTCCCTGCATTCCATTTCTG	2.20041	2.75174
probe.12547.HNF4a8_PBM.proPeak1307.7	TTTCACAAGTTTAGCCAAGCAAACAAGTTC	-1.18465	-1.37799
probe.12551.HNF4a8_PBM.proPeak1169.9	AATAACAAAGGGCACCCTTGATGTGTATTT	0.501004	1.75246
probe.12552.HNF4a8_PBM.proPeak1001.5	GCAAGATAATGTCAAAAATCTTAAGGAGGA	-0.54462	-1.25534
probe.12554.HNF4a8_PBM.proPeak1134.4	CTAACCTTTGAACCAGATGGCCCTCTCCAA	2.51643	3.28411
probe.12555.HNF4a8_PBM.proPeak237.12	CCTGGGTTAAAGTCCGTTACAGACAGGCAG	3.35035	3.95211
probe.12557.HNF4a8_PBM.proPeak815.15	GTGGTACTCCAAAGGTCAGTTTAATTTTTG	3.66863	4.43594
probe.12559.HNF4a8_PBM.proPeak1142.7	TCACAATAGGGTTCAAACTCCTATGTGAAT	1.39137	2.01569
probe.12561.HNF4a8_PBM.proPeak4.12	CATATGCATTCCTGCCTCAGGCCGACCCCT	3.93005	4.15421
probe.12563.HNF4a8_PBM.proPeak1333.1	CAGGACCTCGGCTCGGCCCCAGTCCCCCGG	3.71594	3.75451
probe.12565.HNF4a8_PBM.proPeak1660.11	TCTCATTTCTGAACACTCCAAGGTGTCCAG	0.548682	0.334148
probe.12568.HNF4a8_PBM.proPeak1332.2	CCCCCTGCTCCAGGCCGGCTTGCGTCCCCA	3.43299	3.17182
probe.12569.HNF4a8_PBM.proPeak317.3	AGGGAGGAGGGATCAAGCAGGTGACCTTCG	3.30286	4.01669
probe.12570.HNF4a8_PBM.proPeak1178.5	CTGTCATGGTGCTGGCGGGAGCATAGCAGC	0.301423	0.258937
probe.12573.HNF4a8_PBM.proPeak1124.2	CTGTATTTAACTTTTGGGATCAGCAATGCT	0.117141	-0.248679
probe.12575.HNF4a8_PBM.proPeak1345.14	AACTTTTCCATGTCCAAAGGTCTTCATGAG	3.45688	4.3298
probe.12576.HNF4a8_PBM.proPeak1039.10	TGCACAGGTTCCTCGCCTATGGTATGTATG	1.09106	1.52627
probe.12577.HNF4a8_PBM.proPeak333.8	TGTGAACCCAGGCAAAGTCCAGAAATAGCA	1.40054	1.9654
probe.12580.HNF4a8_PBM.proPeak625.3	GTTTGCAAGCCCAAAGCCCCCAGAGGTTCT	2.89406	3.19216
probe.12584.HNF4a8_PBM.proPeak1376.6	AAATGAGAATGAGACCTGCTAGGCTGCATT	-1.32883	-1.20959
probe.12585.HNF4a8_PBM.proPeak1369.6	GCCTGGCCAAGTTGAGGAGTTTGTACTTTA	3.24224	3.71232
probe.12589.HNF4a8_PBM.proPeak908.2	ATGGATCATCACAATCACCTGTGAAGTGGT	-0.706884	0.561933
probe.12595.HNF4a8_PBM.proPeak1333.12	GGTCACGTGCCGCTGCGGGTCACGTGCCGC	-0.00571928	1.03374
probe.12597.HNF4a8_PBM.proPeak286.15	AAAGAGACAAAGCTTTGAAGATGCTTTTTG	-1.17534	-1.31842
probe.12598.HNF4a8_PBM.proPeak358.2	TGCCCAAAAGGACACAGGGTCTGTTTTCAA	-0.994034	-0.221985
probe.12599.HNF4a8_PBM.proPeak189.14	GAGATGCTGGGTGGCATAGTTGATGTCAAT	0.929855	0.653949
probe.12600.HNF4a8_PBM.proPeak1572.11	AGCTTCCAGAATAGCCTCTGCAACTCAGAG	-1.09984	-0.966057
probe.12602.HNF4a8_PBM.proPeak455.12	GTGTGTATGAAAGGCCACCAGGTGGAGTCT	0.616378	0.963705
probe.12603.HNF4a8_PBM.proPeak1117.11	CCAGATGTTACCACCCAGACCAGTAACCTA	-1.10002	-1.16399
probe.12604.HNF4a8_PBM.proPeak1110.11	CCTCGGTGGAGTTGACACAGACCTGCCTCT	-1.12786	-1.29439
probe.12606.HNF4a8_PBM.proPeak1617.14	AGGTGAATCAACGATAAGGGATGATAAGGC	-1.15148	-1.3832
probe.12608.HNF4a8_PBM.proPeak1283.15	GAGCATCCAGATAAAGCTGAAGAAAGCAGG	-1.1699	-1.30493
probe.12609.HNF4a8_PBM.proPeak905.2	GCCTTATCACCATTCAGATAAATGGTGTAG	-1.21448	-1.39384
probe.12610.HNF4a8_PBM.proPeak1546.14	GCTCCCGCCTGACCTGGCCCCTGAGGGTGC	1.24134	1.6142
probe.12611.HNF4a8_PBM.proPeak727.1	TTCACCAATTTCCCCCATGAAATTGAGATA	3.17473	3.2466
probe.12614.HNF4a8_PBM.proPeak103.7	CAGTTGACATGATACCTTCCTGAATGCCTA	-0.904807	-1.36569
probe.12615.HNF4a8_PBM.proPeak1655.9	TCCAAAGTCCAGGTGCTTTCTTCTTGATCA	2.53852	2.62289
probe.12617.HNF4a8_PBM.proPeak1632.15	TAGGGTAGGGTTAGGGTTAGGGGTTAGGGG	-0.863379	0.701786
probe.12620.HNF4a8_PBM.proPeak313.12	CACATTTCAGGAATGTTTTATGTGCTCCAT	1.56756	1.51246
probe.12624.HNF4a8_PBM.proPeak233.11	AAGAGGCTCTAGATCTCAAAGTCCAAATAG	4.24347	5.17355
probe.12629.HNF4a8_PBM.proPeak136.11	CAAAGTCCACCTCAACCTCCCCCTGGGGAC	3.51567	3.7974
probe.12631.HNF4a8_PBM.proPeak1085.13	CCTCATCTGAAAAAAGCTATCATTTGTCAC	0.778008	-0.19283
probe.12632.HNF4a8_PBM.proPeak247.13	TTCATTATGGATAGGCACATATTGGATCTC	1.67363	1.32184
probe.12634.HNF4a8_PBM.proPeak1173.4	TTTAACCAGAGTCTACAGGTCAGACCTGTT	1.36795	2.15426
probe.12636.HNF4a8_PBM.proPeak1223.5	CATTAATTAACCTTTGAGCTGGGTGGCCCT	3.29857	3.84883
probe.12644.HNF4a8_PBM.proPeak1209.7	CCAGCCCAGGTGGCTGCATCCTTCTCCTCC	-1.11162	-1.34245
probe.12648.HNF4a8_PBM.proPeak602.8	CACCTTCTACACAGCACCCCTTGCAAATAA	2.14083	2.20391
probe.12650.HNF4a8_PBM.proPeak943.3	GGCCGGGGTGGTGGTTACCGGCAGAGGCTG	-0.105178	-0.249331
probe.12653.HNF4a8_PBM.proPeak292.13	TTAGAGAAAAAGCCCAAGAAACTTCAAAGA	-1.14936	-1.34037
probe.12657.HNF4a8_PBM.proPeak877.1	TGGAAATTCAGAACTTTGACCACCTACTGT	1.79483	3.01672
probe.12661.HNF4a8_PBM.proPeak836.7	AGCAATCTTGAGGTTTCCACTGATAAAGTT	1.11341	0.569203
probe.12665.HNF4a8_PBM.proPeak1390.13	CATATCAGCTTTCTTTTCCAACCATTGACA	2.23926	2.31893
probe.12667.HNF4a8_PBM.proPeak700.1	CTAGACCCACATCCTGTCAGACCAAGGCTG	-1.07459	-1.31055
probe.12673.HNF4a8_PBM.proPeak29.7	TCAGGCAAACAACAGGCATCAACTCTATCA	-1.15157	-1.43648
probe.12674.HNF4a8_PBM.proPeak1637.12	AATATCCACACAAACCCAGTTTGCATTTTC	-0.781659	-0.509604
probe.12675.HNF4a8_PBM.proPeak561.14	GCTCAGGGAATGTGGGTCCACATTCCTGAT	0.504844	1.97397
probe.12678.HNF4a8_PBM.proPeak720.7	GCATCTGGGGGCTTGTCAGACAAGTTGCAG	-1.35399	-1.20756
probe.12679.HNF4a8_PBM.proPeak1198.5	CACTTACAAGTGTACAAAGGTCACTTCTGT	6.31597	7.03109
probe.12683.HNF4a8_PBM.proPeak1104.10	GGACAGGTGCGACGAACGGGTAAATCCGGT	-1.18706	-1.34802
probe.12684.HNF4a8_PBM.proPeak409.3	TTGCTTAAGCATAGCAAAAGTGACCTTTGC	8.56197	9.22675
probe.12687.HNF4a8_PBM.proPeak1241.1	CACCTACATTCAGGACACTTCTGAAAAAAA	-1.0815	-1.34946
probe.12688.HNF4a8_PBM.proPeak1541.7	CAGGAAGTTCCCACAGTCCTTAAGATCCAA	-1.06762	-1.41019
probe.12689.HNF4a8_PBM.proPeak999.7	CTCCAAGGTACTGTGAACTCCAGCTGGGCA	-0.764084	-0.0636448
probe.12690.HNF4a8_PBM.proPeak1599.13	CGATAAGCTGACCCCAAAACCCCCAAAGGT	4.66989	5.00705
probe.12691.HNF4a8_PBM.proPeak1398.13	GTTCAAACTTTATTTGATGATGAAGCAACA	0.840611	0.661612
probe.12694.HNF4a8_PBM.proPeak1224.2	ACCAAACAAAATTAATGTGCCTGCCACATC	-1.19353	-1.39337
probe.12696.HNF4a8_PBM.proPeak781.14	AGGGGTTAACCTCTATTGACCTTCTTATTT	2.96931	3.7046
probe.12703.HNF4a8_PBM.proPeak198.11	CCAAGCCCCAAAAACTTGGACTCTATAGCC	3.43551	4.34989
probe.12705.HNF4a8_PBM.proPeak947.5	AAGGGTAAAGATTATGAACTAATTTGTCTT	-0.796074	-0.728339
probe.12707.HNF4a8_PBM.proPeak1596.1	CATCTGCTCACATACCACTGACTAAAGCAA	-1.15792	-1.30265
probe.12708.HNF4a8_PBM.proPeak1109.6	TAACCAGGGGTGGGGACCTTTGGGCTCTGA	2.24454	3.02747
probe.12709.HNF4a8_PBM.proPeak688.10	AAGTCCATCTGGGCAAGGTGTCAACCTTCA	0.120147	1.01065
probe.12713.HNF4a8_PBM.proPeak816.13	TCCCAGCATTCCAAGTGAGTAAGGAAAGCC	-1.17394	-1.28434
probe.12715.HNF4a8_PBM.proPeak406.6	ATGTGGTCAAAACTTTGTTTGAGTTCCAAA	1.07283	1.01434
probe.12718.HNF4a8_PBM.proPeak393.11	AACTGGAGTAAAGGTCACTCTTGCTATGCA	2.79055	3.93642
probe.12719.HNF4a8_PBM.proPeak182.8	CACACCTCCCTTGCACCAGTTTCTCAACAG	-1.24762	-1.30998
probe.12720.HNF4a8_PBM.proPeak942.1	CCACACGTCCCCTTCATGTTTTCACCAAGA	0.569456	0.44929
probe.12721.HNF4a8_PBM.proPeak1268.11	TCCCCTTTCTGTTGGAAGCTGATAAGCCAA	0.94424	0.288673
probe.12722.HNF4a8_PBM.proPeak1478.7	GTCCAGTGACGGGTACAAGGAGGCCCCAAC	-0.645641	-0.322393
probe.12724.HNF4a8_PBM.proPeak1000.5	TAAAGATAAGAACGCTAGACACTGGGGACT	-1.19748	-1.34806
probe.12725.HNF4a8_PBM.proPeak940.11	CCAAATTCCTCCCACTCTGACATCCCCCTT	4.52073	4.41455
probe.12728.HNF4a8_PBM.proPeak550.12	ACCTAAGATGTCACAGGCAAGCAAGTGACA	-1.05842	-1.32359
probe.12729.HNF4a8_PBM.proPeak1091.13	ATGAAGATGCAGAACAAGGTAGCCACAGAA	-1.03624	-1.27528
probe.12736.HNF4a8_PBM.proPeak94.6	ACGAATAATCATATCTGCCTCAGTAGTAGT	1.37612	1.01044
probe.12739.HNF4a8_PBM.proPeak78.8	TGGAACTGAAGGCAGGAAAGGGCCTCTCAG	-1.18207	-1.31165
probe.12740.HNF4a8_PBM.proPeak234.8	GGAGCATGGGGGATGGGGCCTGGGAGATAA	-1.10593	-1.35085
probe.12744.HNF4a8_PBM.proPeak652.9	TCGAATGGTATGCTAGAGTACTTGGACTTT	6.89894	7.49722
probe.12751.HNF4a8_PBM.proPeak245.15	CATCAATTTAGACCGTGTGGAAACCTAACT	-0.752486	-1.14442
probe.12752.HNF4a8_PBM.proPeak92.13	AACTGTGTAATAAGGAGTTGTGTGATAAGG	1.25963	1.31296
probe.12754.HNF4a8_PBM.proPeak1182.2	CCCTCTCCTTTGGTGCAAATACCATCCCCA	3.44551	3.41295
probe.12755.HNF4a8_PBM.proPeak154.5	GGACAGCAGAGTGGAGGCCAGCGCCAGGCT	-1.13444	-1.39353
probe.12759.HNF4a8_PBM.proPeak1491.13	TCACGTGGCCCTGGCATTTGGCTCAAAGGC	-1.18063	-1.38394
probe.12761.HNF4a8_PBM.proPeak988.12	TGCTGTGTGTGTGTGTGTGTGTGTGTGTGT	3.58776	3.44385
probe.12763.HNF4a8_PBM.proPeak1155.11	CATTTTTGACCTTCAGCATCTTCAACTGTG	2.99888	3.46455
probe.12765.HNF4a8_PBM.proPeak999.15	TCATCAGTGCCATTCATTAGTCCTGGTTTT	1.66201	0.795004
probe.12772.HNF4a8_PBM.proPeak499.2	CAAATTTTGATAATTACAGAGCAAGTAGAG	0.868041	0.0554516
probe.12776.HNF4a8_PBM.proPeak1111.13	ATTGAGGCAGCCAGCGCAGGGGCTTCTGCT	-1.07673	-1.21306
probe.12777.HNF4a8_PBM.proPeak1256.10	ACAGGGATTACGATCCTGCCCTTCTGACCT	5.19106	5.91711
probe.12779.HNF4a8_PBM.proPeak1237.5	TGAAACAGTGGGCAATATGAAGGGGAAAAA	-0.838101	-1.47505
probe.12781.HNF4a8_PBM.proPeak1050.2	TGTGTCTCCAGGAGCAATCATCGCACCTAA	-1.15157	-1.34233
probe.12782.HNF4a8_PBM.proPeak579.10	TGACCTTTGCATTCTTACCCAAGCCCCAAA	3.73368	4.11718
probe.12783.HNF4a8_PBM.proPeak390.9	TTGCCTTATTTGAACACAGTTCGAACAGTT	0.23292	0.739108
probe.12784.HNF4a8_PBM.proPeak25.7	TTCAAGGGCCACTCAGTTGAAGTTCCAGAA	0.0748518	-1.27658
probe.12785.HNF4a8_PBM.proPeak1142.3	AGATCCATTGCATGTGCATTTCACAATAGG	1.22208	0.639044
probe.12786.HNF4a8_PBM.proPeak1479.7	AGGTTTCAGAGGCTCACAGAGAGGCTTCTG	-0.725742	-0.963345
probe.12787.HNF4a8_PBM.proPeak647.11	CCAGGGAGTGCAGCTGCAGGTGTGGGGGCG	-0.789535	-0.341823
probe.12794.HNF4a8_PBM.proPeak86.12	TGCTCCAGTAAAAGCTCTACCTGACCTCCC	2.94289	3.23607
probe.12795.HNF4a8_PBM.proPeak341.13	AGGTTGTACTATGACCCAAACTTCACAAAA	2.0705	2.98691
probe.12796.HNF4a8_PBM.proPeak1014.5	ATCGCACGAGCAAGTTTATTCCAAGACTCG	-1.01797	-1.25521
probe.12797.HNF4a8_PBM.proPeak1413.8	CGCTGCTGCAGAGCAAAGCTGATAAAGAGG	-1.06788	-1.23822
probe.12798.HNF4a8_PBM.proPeak1292.10	CAAGGTTCCCAGCTAAATAAATAACTCTAA	-1.1651	-1.34291
probe.12799.HNF4a8_PBM.proPeak1290.13	CTTGGCACTTAGCACAAGTGACTATTCTGG	0.958629	0.0243598
probe.12800.HNF4a8_PBM.proPeak651.8	TGGTTTACATTCTTAGAAGATAAAGTGTCT	0.540854	0.377562
probe.12807.HNF4a8_PBM.proPeak1564.4	TGTAGGGAGTGGTTCCCACAGCCCAACTCG	-1.18146	-1.36711
probe.12808.HNF4a8_PBM.proPeak1614.1	CCCCAGCCTGTTTCCCTAGCTTATATCCCC	2.70244	3.01463
probe.12810.HNF4a8_PBM.proPeak632.3	CCTTTCCCCTAAAGGAGGCAAGGTCCAAAC	3.46769	4.36268
probe.12811.HNF4a8_PBM.proPeak951.8	TTTAGGAAGAGATCAAAGTTCTGTTTGTAT	2.64687	3.3893
probe.12818.HNF4a8_PBM.proPeak1419.11	GAAAAGAGGAAAACCAGCTCAGTGGAAATT	-1.123	-1.41734
probe.12820.HNF4a8_PBM.proPeak367.6	AACTGAGGAGGACATACTCCTACCACCAAA	-1.22358	-1.42853
probe.12821.HNF4a8_PBM.proPeak1613.3	AGATGAGATGGTCAAAGGTTGATGGTATGT	3.24556	3.82231
probe.12826.HNF4a8_PBM.proPeak346.1	CCTCCTGCCTTTCCCTTATCAGGACTTTGT	3.7127	4.29787
probe.12828.HNF4a8_PBM.proPeak1498.7	GTTATCTGCATTCCAGCTCAATCAAGGACT	-1.10058	-1.27344
probe.12832.HNF4a8_PBM.proPeak1506.1	TCCCTCTCACGGTAACAGCCGGAGAGGCAA	-1.10606	-0.906012
probe.12833.HNF4a8_PBM.proPeak544.5	CTTCTCATACTACTGTACTTTGCTCTCAGC	4.44926	5.32023
probe.12838.HNF4a8_PBM.proPeak107.10	TCACCTAACCACATTCTTTCTGCATCGCAG	-1.13114	-1.20195
probe.12842.HNF4a8_PBM.proPeak301.5	CTATGCCCTTTGAAATTCTGGACTTTCAAC	4.92519	5.93562
probe.12845.HNF4a8_PBM.proPeak945.1	TAGACTATGCCAAACATTTCCTGCCTTTCA	-1.05299	-1.31381
probe.12846.HNF4a8_PBM.proPeak1614.15	CCTATGTCTACGTCTTGTCTCTTTTGTCCA	2.03614	1.95876
probe.12848.HNF4a8_PBM.proPeak797.11	GTCTCAAAGTTCACCACTTTTGCAATGTTT	2.0542	1.91529
probe.12853.HNF4a8_PBM.proPeak1626.14	TGGAAGTCGCCGTGAGGTTATTTGCAGACT	0.0984339	0.169642
probe.12856.HNF4a8_PBM.proPeak1410.6	GGGTTGGTATTACAAAGCAATCTACTTTTC	0.235302	-0.642949
probe.12857.HNF4a8_PBM.proPeak1642.14	CTTGTTGGTAACCGGAGCAAAGGTTACTCT	4.04911	4.95362
probe.12858.HNF4a8_PBM.proPeak130.10	AACACTTGTGTCAACCGTGTCAACATTGCG	-1.18681	-1.20478
probe.12859.HNF4a8_PBM.proPeak1595.10	GGTTGCTGTTATCTTCATTTATAGATAAGC	0.335761	-0.22809
probe.12864.HNF4a8_PBM.proPeak769.12	GAGTACTGTCTCTTATCAGCCATCTCCCCA	3.20339	3.13654
probe.12865.HNF4a8_PBM.proPeak708.8	GAGGAATGCTGGTAAACACTGAGCTTTCAT	-0.989222	-1.10314
probe.12866.HNF4a8_PBM.proPeak587.6	CAGATAGATGGTCAGTGAACTGTGGTTGAC	1.56303	1.5841
probe.12867.HNF4a8_PBM.proPeak11.10	GGATTTCTTGGCTTCTCTTGGACCTCAATG	2.12677	2.36088
probe.12870.HNF4a8_PBM.proPeak381.5	GGGCCAAAAGCAGCCATTAAGAAGCAAGTG	-0.613417	-1.11078
probe.12874.HNF4a8_PBM.proPeak1390.4	TTGATATTTATCAAGATGAACTTTGACCCA	10.7966	11.237
probe.12876.HNF4a8_PBM.proPeak538.10	GACCCCATACTTCAGCAATTTCTTAGTAAA	1.06517	1.38231
probe.12881.HNF4a8_PBM.proPeak1494.7	ATCAGCAATGAACAAAGGTCGGTGGTATGT	2.74422	3.25012
probe.12888.HNF4a8_PBM.proPeak1474.10	TTCTGCCTTATCAGCGGCCCTGTGCTGCCC	0.0913762	0.497694
probe.12892.HNF4a8_PBM.proPeak1053.2	CCGCTGATCCCGGGAGGGAGAGAAGGACAT	-1.26614	-1.31643
probe.12899.HNF4a8_PBM.proPeak175.12	GGAGGTTATCTTGGGGCTGATGTCTTTCTG	1.46576	1.67553
probe.12900.HNF4a8_PBM.proPeak704.10	CAGGCCTCAGAGATAATAGGTTGTAAAGTG	1.30064	1.27294
probe.12902.HNF4a8_PBM.proPeak1109.13	AGGGTAGGAGAAGCTGGAAGGACAGCATTC	-1.05096	-1.28608
probe.12904.HNF4a8_PBM.proPeak1434.12	TTGGAAGCCACATTAAGTGACTTAATTATC	-0.801208	-1.32584
probe.12909.HNF4a8_PBM.proPeak1236.5	AGACTGGTTTGCACAGGTTACACAGTATGT	0.746754	-0.753785
probe.12912.HNF4a8_PBM.proPeak1013.6	GCCTGCAAGTTCAAAAGGACTCCCAGAGCA	-1.12025	-1.27045
probe.12915.HNF4a8_PBM.proPeak1521.10	CTTTCGCCCTTTGTCCTATGACTCTCTCAA	2.95945	3.75264
probe.12917.HNF4a8_PBM.proPeak135.12	GGCTTCTTATCAGCAGCTGGGGTGACTGAT	1.18974	0.592158
probe.12919.HNF4a8_PBM.proPeak1543.2	TACGTGACCTACTTAGTCTCCAGCCCCCAG	4.02332	4.07977
probe.12926.HNF4a8_PBM.proPeak1285.15	CTAGATTCCAGGAAGAAAGATTGAAGTCTG	0.476433	-1.10583
probe.12928.HNF4a8_PBM.proPeak706.6	GGTTCTGGCACCTGAAGCTGCCCTTTGCAC	5.37285	6.18861
probe.12931.HNF4a8_PBM.proPeak976.13	TCCAAAGTTCAAACTCTGAAAGCACTAAGT	1.03897	2.08775
probe.12933.HNF4a8_PBM.proPeak34.14	TTTGAAATAGTGACCTCTGCTGGCCAGTGG	1.74931	2.43772
probe.12934.HNF4a8_PBM.proPeak817.7	GGCGGGGCAGCAGGGAAGAGCCGGCCGGCG	-1.14082	-1.30561
probe.12937.HNF4a8_PBM.proPeak498.2	CCTTGCTAATAAATGATTCATTCAGCAAAT	-1.16079	-1.05843
probe.12938.HNF4a8_PBM.proPeak311.6	AATTTTTTTTTCTTATCTCACTGGATGTGT	2.2151	1.85153
probe.12939.HNF4a8_PBM.proPeak488.4	GATCTAATGCACCCAGAACCCCCAGGTCAC	4.9395	4.89479
probe.12944.HNF4a8_PBM.proPeak320.11	TATGAGGCTTCCATTCTCAGGCAGATGGGC	-0.979647	-1.15712
probe.12946.HNF4a8_PBM.proPeak1656.1	GACAAAGTACAGAGCAGGTGCTCGGTGAGT	-1.24812	-1.29117
probe.12949.HNF4a8_PBM.proPeak1402.10	ACAATTGGCCAAAGTTCAGTAAATCTTAGA	2.24426	2.67277
probe.12950.HNF4a8_PBM.proPeak1531.9	CTCGGGGATGGCATGTCTCTGGTCGGGGAG	-1.1042	-0.939499
probe.12951.HNF4a8_PBM.proPeak527.13	GCTCCAGAGGAAGATATTATCTCTGTCTGT	-0.851708	-0.105334
probe.12957.HNF4a8_PBM.proPeak806.2	GCCGGCCCGGTGCGCTGGCCTTGCTTTTCA	-0.995175	-1.37817
probe.12958.HNF4a8_PBM.proPeak1316.2	TGTTGAATACTTGGAGACAGTGAGACGCAA	-1.09871	-1.32408
probe.12959.HNF4a8_PBM.proPeak499.12	TGTGTCAAAGGTCACTTAGTCCCTAAGTCT	4.30391	5.25811
probe.12960.HNF4a8_PBM.proPeak707.9	CGCCGAGCAGGCACCCCGGGAGCGCCGAGC	-1.09061	-1.3294
probe.12964.HNF4a8_PBM.proPeak13.7	TCATTGAGCCCTCCCCTTGTCTGATAAGAT	2.66431	2.68996
probe.12969.HNF4a8_PBM.proPeak776.13	GATCAAAGGAAACTGCTTGGGCCCCTCCCT	1.83092	1.56376
probe.12971.HNF4a8_PBM.proPeak1083.5	GGGCTAGTCCCTGAGTATTATCTTTTTAAT	0.626445	-0.130949
probe.12972.HNF4a8_PBM.proPeak437.4	GCAATCACAAGGAATGCCCTTATCTCCCAG	0.579277	0.329303
probe.12973.HNF4a8_PBM.proPeak345.12	ATGTTTCAAGTGGCCTGATTTGACAAGGCA	1.55592	0.0630241
probe.12976.HNF4a8_PBM.proPeak621.12	TGTAGATAAACTGGAAAGGGCTTCAGAGTC	0.0399631	-1.27535
probe.12979.HNF4a8_PBM.proPeak1539.1	TTTCTGCCTGTGATGTCCTTCCCTCAGCAA	-0.881172	-1.45756
probe.12987.HNF4a8_PBM.proPeak1332.1	CCCACCCCCCTGCTCCAGGCCGGCTTGCGT	4.00013	4.32217
probe.12988.HNF4a8_PBM.proPeak1268.3	ACCCATCCCTTTGCAATAAAAGATTGCATC	0.385053	0.239761
probe.12993.HNF4a8_PBM.proPeak471.12	TGTATGACCTTTGTTTTATTGTCATGCTGA	2.75225	3.07102
probe.12997.HNF4a8_PBM.proPeak610.11	GACTAGCCACAATAGGCCCTCCCAGCCTAT	-0.691006	-1.37473
probe.12999.HNF4a8_PBM.proPeak1206.12	TCCTCTCCTACTTCTGTTTAAACTGATAAC	1.39454	0.760212
probe.13000.HNF4a8_PBM.proPeak1148.5	GTGGGGGTCGGGGCACTGGTCCCCTGCACA	-0.762301	-0.201627
probe.13002.HNF4a8_PBM.proPeak710.9	CTGTTTGACCAAAGCTACTCATCATGAACT	-0.0276553	0.948088
probe.13003.HNF4a8_PBM.proPeak1084.5	AAACTGGAGGCCGCGACAAGCGTCGCTGAG	-1.25943	-1.37535
probe.13004.HNF4a8_PBM.proPeak1046.11	TGAAGCCGTCCTGTCCTGGACTTTCCTTTG	2.85358	3.42768
probe.13005.HNF4a8_PBM.proPeak813.10	TGACATTGGTGGAATCTGAACTTTTGGCTC	2.03217	2.66723
probe.13009.HNF4a8_PBM.proPeak89.15	CGTAAGGGTCTGACCTGGCTGCTTGCCATG	-0.720989	-0.485931
probe.13010.HNF4a8_PBM.proPeak1102.13	AGAGCCCCCTTGATGCATCAGACCCCTGAG	4.12861	4.42003
probe.13013.HNF4a8_PBM.proPeak1609.6	TGAGGTGCAGGACAAAGTGTGCACTTTGCA	2.07204	2.54328
probe.13014.HNF4a8_PBM.proPeak1350.3	GAAAGGAGGTCATGTACATGAAAGCAAGTT	1.22129	1.24487
probe.13015.HNF4a8_PBM.proPeak347.7	TTTCCCTGGTCGACCTCCCCGTCACCCTCC	4.15418	4.36126
probe.13018.HNF4a8_PBM.proPeak1023.9	ATTTTGGACTTTGTGCAAATGGAAAATTGT	3.21216	3.52216
probe.13020.HNF4a8_PBM.proPeak1389.7	TAGGGGGATTCTGGCTAAACCAGCCTAACA	-0.974435	-1.16542
probe.13021.HNF4a8_PBM.proPeak40.5	GCTGCGGATCAAAGGAGCTGGGCCTGTGCT	-1.14555	-1.34877
probe.13022.HNF4a8_PBM.proPeak1172.10	AGCTTTTTGTTTGTGTAAGTGTGGGTTTAA	2.0564	2.13442
probe.13025.HNF4a8_PBM.proPeak970.7	CCTGACCCCCAGTGGAATGTGCCCTTTGAC	4.94989	5.75089
probe.13027.HNF4a8_PBM.proPeak937.8	CTGGGGGCAAAGGTTCACTTTGGGGAAGTC	3.85361	4.59618
probe.13031.HNF4a8_PBM.proPeak1503.7	CTCTGTGATAGCCTTTTACCTTGGCAGCCA	-0.515184	-0.146784
probe.13034.HNF4a8_PBM.proPeak1189.10	GAGTCATAAAGGGCAGGAACATCAGACACA	-0.999117	-1.15727
probe.13035.HNF4a8_PBM.proPeak207.8	AGCAACCAGAATGTTCAAAAGTGTGTTGGT	1.67188	1.47784
probe.13037.HNF4a8_PBM.proPeak1655.5	GGTTAATTCACATCTCCAGTTCCAAAGTCC	5.54412	6.39033
probe.13039.HNF4a8_PBM.proPeak1346.15	TTTTGCCAAAGAGGTCTTATGCTCACATAC	-0.754111	-0.886236
probe.13041.HNF4a8_PBM.proPeak125.6	TAAAGTGACTAGAGAGCAGGAGCCACCTGT	-1.20453	-1.30601
probe.13042.HNF4a8_PBM.proPeak929.12	AATGAGCCTCCTGAAGATCCCCTGTTGTGC	1.98773	1.65102
probe.13043.HNF4a8_PBM.proPeak784.10	CAGCAGTAACCCCCCAGGAGCGAGTCAAGG	2.91935	2.91265
probe.13045.HNF4a8_PBM.proPeak576.15	CTTGTGGCTGGGTGATCTGGGAAACAGGCT	-1.11099	-1.32527
probe.13047.HNF4a8_PBM.proPeak743.11	TGCAGCGGCATTCTCTGGTCTGCGGTTGTG	1.24538	0.806848
probe.13048.HNF4a8_PBM.proPeak550.5	TGCACAAATTTCAGATATCTGAATGTACCT	1.65095	1.9304
probe.13049.HNF4a8_PBM.proPeak354.1	TCTTTCTATATTTGTAGGCAGCTAGGCAGG	1.57691	1.22491
probe.13051.HNF4a8_PBM.proPeak648.7	CCTTTGCCCTCCAAACTGAGAGATTTTTTC	0.459417	1.0546
probe.13056.HNF4a8_PBM.proPeak1521.6	AGGAATGTTCATTCATTCACCTTTCGCCCT	2.94633	3.67514
probe.13057.HNF4a8_PBM.proPeak1502.7	ATTGGGATGGCAGCTTCATTCCAGCCCCAT	1.27009	1.27835
probe.13059.HNF4a8_PBM.proPeak1449.2	CTTTGCTTTGAGAAAGCAAAGTCCCTGGGG	1.22475	1.52142
probe.13060.HNF4a8_PBM.proPeak334.15	GAGACACCCCTGCAGAAGCGGGAGAGGCCC	-1.20182	-1.34761
probe.13061.HNF4a8_PBM.proPeak346.8	CATTGAGTCCACTGAGATCACTTGGGGTAA	0.867631	0.836633
probe.13064.HNF4a8_PBM.proPeak1315.10	TTTACTTTTTAAACACCTAGAGTTACAGTC	-1.09136	-0.226329
probe.13067.HNF4a8_PBM.proPeak488.10	CCACAACCTACCCTTTGCCCTGGACATATT	2.70487	3.27093
probe.13068.HNF4a8_PBM.proPeak688.8	GCCTGTGACAAAGTCCATCTGGGCAAGGTG	3.40067	4.16613
probe.13070.HNF4a8_PBM.proPeak1394.10	AAGCATTTGGAGATTGCCACCTTGGTGAGA	0.715251	0.127623
probe.13073.HNF4a8_PBM.proPeak926.13	CTTTCTATCAGCTCTCCGTGGACTTTGCCC	9.48677	9.95387
probe.13076.HNF4a8_PBM.proPeak532.8	TGAGAAACCACAGGAGTGCCGTGAGGGGTT	-0.711664	-1.30526
probe.13080.HNF4a8_PBM.proPeak885.13	CTGACTAAAGTTCATTGCTTTGAGCATGAG	1.49523	2.19085
probe.13084.HNF4a8_PBM.proPeak1157.7	TAGAAAACAAGTTAGACAGTGCCTATGTTG	-0.263563	-1.13202
probe.13090.HNF4a8_PBM.proPeak40.9	GGCCTGTGCTGGGGACAAAAGCTGAGTCCC	-1.11598	-1.33912
probe.13093.HNF4a8_PBM.proPeak1043.5	TCTTTGCCCCAGCTCGCTCAGCTGGTTGCC	-1.02767	-0.997164
probe.13094.HNF4a8_PBM.proPeak716.6	GCCAAGGTACCCTGGCTTGTAATTCAAGAC	-0.599094	-0.976605
probe.13095.HNF4a8_PBM.proPeak138.11	TTTGATCAGCTGGTCCTTCAAGTGTGACCC	3.95033	4.35434
probe.13098.HNF4a8_PBM.proPeak809.6	GGGCTGGGGAAACAAAATAATAGTTGACCT	4.21377	4.82674
probe.13099.HNF4a8_PBM.proPeak110.13	AGAGAGACCGTCCCTGGGTACAACTTTATC	0.80153	1.35285
probe.13100.HNF4a8_PBM.proPeak1014.14	GCCGGGAGCAGGGAGCGAGACGCTGAGCTT	-1.23148	-1.39674
probe.13101.HNF4a8_PBM.proPeak899.6	TGCGACTGAGCCCTAAGAAATCTCCAAGTC	-1.12645	-1.28551
probe.13106.HNF4a8_PBM.proPeak326.5	AAGGGTCAAGGGTCATTTGTTTTTACAGAC	6.26806	6.77426
probe.13107.HNF4a8_PBM.proPeak935.10	GACTAGACAGGCTTGTCGAGGACAGGATGG	-0.82197	-1.22522
probe.13109.HNF4a8_PBM.proPeak616.8	GCCTGGGAAAATGTTGATTACGTGTTCCCA	0.412273	1.01331
probe.13110.HNF4a8_PBM.proPeak1374.3	GAGAGAGAGAGAGGTGGGCAAAGGTCTCAA	2.54525	3.68157
probe.13113.HNF4a8_PBM.proPeak1404.1	TAACATGTATCAACATGTTTATCCTTCAAC	0.569189	0.690898
probe.13114.HNF4a8_PBM.proPeak1260.8	CTGGGCAGGCGCCGACTGCCAGGAGGGGAC	-1.07783	-1.32684
probe.13115.HNF4a8_PBM.proPeak1187.13	TTTAACTTCTGGGGGCAAGGTACACCATCT	3.10328	3.99085
probe.13118.HNF4a8_PBM.proPeak354.13	TGCTTATCTTCTCTTTTACTGTACTTCTTT	1.82342	1.6783
probe.13120.HNF4a8_PBM.proPeak605.11	CCCTGCATCCACATGGGCGTCACCAACCAG	2.18474	2.1625
probe.13122.HNF4a8_PBM.proPeak675.2	TCATGTGAAGACACTGAGGAAAAGCTGTCT	-1.10706	-1.00251
probe.13127.HNF4a8_PBM.proPeak1064.14	GGTCCGCAGGGCTGCCTCGCTTCCGGGTGG	-1.13208	-1.33958
probe.13130.HNF4a8_PBM.proPeak1267.5	CACATGTACACAGGAATATCAACAGGAGCA	-0.901326	-1.35499
probe.13131.HNF4a8_PBM.proPeak1531.12	TCTCTGGTCGGGGAGGTGTTTATCTTGTGG	1.74936	1.92796
probe.13135.HNF4a8_PBM.proPeak285.14	CTCTCGGGCCAGCTGTACAAATAAAGGATG	-0.146141	-1.38341
probe.13139.HNF4a8_PBM.proPeak109.7	ACTAGCCAAACAGGTTGGGGAGGTTTGGCT	-0.923222	-0.859221
probe.13140.HNF4a8_PBM.proPeak85.15	GTCAGTCATACAGAGCTGTCACGCAGTGTT	-0.42308	-1.18495
probe.13143.HNF4a8_PBM.proPeak1563.4	CCTGCCGGCGGCGCAGACGGCGGATCCTCC	-1.11054	-1.36829
probe.13144.HNF4a8_PBM.proPeak798.3	TTTTAAAAGCCCTCAAATACTCTGAGTAAA	0.15255	0.0992777
probe.13149.HNF4a8_PBM.proPeak1570.6	TGACCATCTGCGAAATGGGGATAAACACCC	-0.932276	-1.12685
probe.13151.HNF4a8_PBM.proPeak1129.3	CCTAGAAAAACAACTAAAGGAATGCGCCTG	-0.897899	-1.0327
probe.13152.HNF4a8_PBM.proPeak831.8	GGACTTGGGACTCTGCAGACTGGTGCTATG	2.58054	3.25173
probe.13153.HNF4a8_PBM.proPeak341.3	GAACGGGTCAAGAGGGACAAAATGCCCAGG	-1.10438	-1.26071
probe.13156.HNF4a8_PBM.proPeak1247.6	TGAGATAGGTACTATTATTAGAGTCCCTTT	1.01175	1.21767
probe.13157.HNF4a8_PBM.proPeak683.6	TCTGCAGACATGGACTCTGGGATCTCAGGG	1.24413	1.82459
probe.13158.HNF4a8_PBM.proPeak383.1	TGAATATTTGCTTTCCAGTTCTTTGATAGC	1.43515	0.315737
probe.13161.HNF4a8_PBM.proPeak1099.2	GACCTTGTCATACTGGTTGAATGGACGGAC	2.24256	2.39572
probe.13162.HNF4a8_PBM.proPeak849.13	CTCTTTTAGTAACTGACTTTAACTTCAAAG	0.472972	-1.21263
probe.13166.HNF4a8_PBM.proPeak1243.9	TACTTACAGACTTTCAACATTATGAAATCT	-1.14376	-1.21861
probe.13167.HNF4a8_PBM.proPeak917.8	GGGTCATCAGGGGTCCTGGCAGCACCTGAA	-0.920756	-1.03643
probe.13168.HNF4a8_PBM.proPeak381.13	TATCTTTCTCCTACAGCCTGATGTTGACAG	0.831428	0.0464839
probe.13173.HNF4a8_PBM.proPeak1508.6	CACAAGCAATGGCTGGGTCTAAGGGCAAGT	0.463373	1.18152
probe.13175.HNF4a8_PBM.proPeak303.6	GAGGTTCCTGGAACTCTGACCTTTGCCCCC	10.4859	10.3058
probe.13178.HNF4a8_PBM.proPeak365.7	TGTCAGGGAAGGCTAGCATTCCTGCACACC	-0.702063	-1.34048
probe.13184.HNF4a8_PBM.proPeak311.11	TGTGTACCTCATCTTCTTTCCTGGTGCCTC	1.39422	1.31435
probe.13186.HNF4a8_PBM.proPeak298.3	GGTGAAATAGCTGAACTATTTAAGGCCTTT	0.821803	0.506817
probe.13192.HNF4a8_PBM.proPeak1241.3	CAGGACACTTCTGAAAAAAATATTGAACAA	-0.256435	-1.09682
probe.13195.HNF4a8_PBM.proPeak42.2	CAGTGCAAACACACAATATTGACATTCCAG	-0.784303	-1.00963
probe.13200.HNF4a8_PBM.proPeak511.3	TCCAGCTGCCAGGGAGACAAAGTGTCACAA	-1.00346	-1.17711
probe.13202.HNF4a8_PBM.proPeak387.3	AGCTCTAGAACGCTGACTCCGGGGAGCAGG	-1.14624	-1.33238
probe.13203.HNF4a8_PBM.proPeak194.5	CCAGTTATTCATGTCCCTACCACATACAGA	1.08703	1.37966
probe.13205.HNF4a8_PBM.proPeak1138.15	CTGGGAAGAGAAGGTGAACTTGCTCAACCT	-1.13585	-1.2944
probe.13221.HNF4a8_PBM.proPeak676.3	AAGAGCCAAAATGTGTTAGGCAAGCAAACT	-0.95349	-1.2458
probe.13222.HNF4a8_PBM.proPeak44.1	GAGGGGATTGATGGAATTCCACTGACTGCT	-1.06285	-1.3499
probe.13223.HNF4a8_PBM.proPeak732.14	GAGATAAGGGGGTCAGTTCAAAAGACTCAT	-0.901414	-0.517695
probe.13225.HNF4a8_PBM.proPeak26.6	CTGTGCAAGCCCCTGACCAAGGGTCATGCT	3.1702	3.95945
probe.13227.HNF4a8_PBM.proPeak680.3	CATCACATTCCCCAGGCAATCTTCCAGTCC	0.83646	0.590711
probe.13228.HNF4a8_PBM.proPeak196.9	TACTTTGCTTCCAAGTTATGCAGACCTTTG	2.14277	2.65733
probe.13233.HNF4a8_PBM.proPeak639.13	ATAATGCATACGCTAGCTTTCTGGTCTTTG	1.00388	0.696429
probe.13235.HNF4a8_PBM.proPeak720.11	CAAGTTGCAGGGATGGACTTTAATCTCCAA	5.02309	5.82911
probe.13236.HNF4a8_PBM.proPeak1416.15	TTACCTGAAATGAGACCAAAGTATTTAACC	0.872348	-0.349046
probe.13237.HNF4a8_PBM.proPeak780.7	CCACCTTCCCGGCCTGGCCACTCCGTTTGC	-0.958343	-1.14609
probe.13238.HNF4a8_PBM.proPeak1288.10	AAAGCTTCTGCGGAAATAATTGATTCAGGT	1.06498	0.0259249
probe.13239.HNF4a8_PBM.proPeak469.13	ACATTTTAACACAGGACAAATCAAGTGAAA	-1.11332	-1.15345
probe.13240.HNF4a8_PBM.proPeak1069.5	TGTTGGGGAATCAGTCCATAAATACACAAT	-0.733108	-1.04301
probe.13241.HNF4a8_PBM.proPeak526.1	GCTTTTCTTTCTCAAGCCAGACTGGTTTTT	1.20165	0.380242
probe.13245.HNF4a8_PBM.proPeak1132.3	GCAAAGTACAAAGTACAGAGATGGCACAGA	2.62	3.52767
probe.13246.HNF4a8_PBM.proPeak388.10	TGAGTTATTGGAAGAATGGAATTGCCATTG	1.293	0.789874
probe.13249.HNF4a8_PBM.proPeak1329.10	AGCCAAAATAAAGCAGCAAACCAGATAAGA	-1.1886	-1.3814
probe.13251.HNF4a8_PBM.proPeak562.14	AGGAGATTTGGCTTTGAATTCCACTTCTAC	-1.0799	-0.377988
probe.13255.HNF4a8_PBM.proPeak1621.12	GGACACAAAGAGTTCAGAGAGGGATTAAAG	-1.13564	-1.28534
probe.13256.HNF4a8_PBM.proPeak801.8	TTACAACTGTAAACATCTAATGAACTGATT	-1.02585	0.181346
probe.13257.HNF4a8_PBM.proPeak98.12	ACTGCAGGGGGGTGGGCACCCCTGCCCCCA	2.82198	3.58865
probe.13265.HNF4a8_PBM.proPeak510.1	GAGTTATCTTCCTCCCCCCTTGGCTACATG	4.14538	4.1527
probe.13266.HNF4a8_PBM.proPeak696.7	ACTGTAAACCAGCAGTATCTTTGTGTCACC	0.468618	0.555263
probe.13270.HNF4a8_PBM.proPeak1526.3	GGGTCAGTTTATCGAAAATCCCCCACCATT	4.17142	4.11017
probe.13272.HNF4a8_PBM.proPeak860.5	TTGGGTCACAATCACAAATGCCTTCAGGGG	0.83758	0.93645
probe.13274.HNF4a8_PBM.proPeak1344.6	AAGTTCAGTGAGATTAGGAAGTGTGCACAA	1.17458	0.320268
probe.13276.HNF4a8_PBM.proPeak115.9	GCATTCCACCAAATCTTACCTAAGGAAGTT	-0.954123	-1.21938
probe.13280.HNF4a8_PBM.proPeak289.3	TAGGTTTGTGAGTCCAAAGGTCAGCCGGGG	7.73985	8.36145
probe.13281.HNF4a8_PBM.proPeak1502.5	CACACTGGGAATTGGGATGGCAGCTTCATT	-0.852235	-1.28514
probe.13284.HNF4a8_PBM.proPeak443.7	TAGCTTGGTTTTTCTGGGACCAAGGGTCAG	4.01463	4.53812
probe.13287.HNF4a8_PBM.proPeak1370.12	GCAAACATTTCACTTTGCTCCCTCCTTCAG	0.666346	0.733745
probe.13288.HNF4a8_PBM.proPeak1640.10	TGAACTATTGAACCACCAGATAGAGCTTTT	0.209997	0.653603
probe.13290.HNF4a8_PBM.proPeak979.9	ACATCAGCTGAGCAGAGAGGACCCTGTGAT	1.16586	1.76348
probe.13291.HNF4a8_PBM.proPeak701.2	GTCTCTCTCTCATGCTATGCTCTCTCTCCA	0.811788	-0.848276
probe.13295.HNF4a8_PBM.proPeak610.7	CTCTTTGGCCTGGCATTTGAGACTAGCCAC	-0.813423	-1.23068
probe.13297.HNF4a8_PBM.proPeak1254.13	TAGTGCCTGGATCTTGGAACAGGTCTCAGG	-0.0841064	0.796955
probe.13298.HNF4a8_PBM.proPeak735.12	AATCCTGCTCCTTCTGAATCTGTTCCACCT	0.623387	0.807639
probe.13299.HNF4a8_PBM.proPeak888.4	CTCTAAGTAATCAATGGTTGCACTCTGGTG	1.98172	1.80193
probe.13308.HNF4a8_PBM.proPeak402.1	CACCTCTCACCTGGATGTTTTGATGAACTT	2.31686	2.12439
probe.13309.HNF4a8_PBM.proPeak87.3	TCGTGATAGTGACCACCTGGTGGACCCAGC	3.66131	4.20336
probe.13311.HNF4a8_PBM.proPeak179.12	ACCTCCTGGGCCCAAGTGCTCCTCCCCATC	3.36748	3.57618
probe.13315.HNF4a8_PBM.proPeak1363.15	TGACAGCATGTTCGGCTGAGACCTGATCAG	0.110876	0.595531
probe.13316.HNF4a8_PBM.proPeak1070.9	TCCTGAGTCCACATGAGCCTCTTTATCTCT	-1.09822	-0.140759
probe.13319.HNF4a8_PBM.proPeak595.5	CAAGCAGAACCTTGGAGGCGGCGGCTCCGG	-1.18529	-1.28443
probe.13320.HNF4a8_PBM.proPeak386.8	TTTGGCCTGCTGAGCCCAATCTAGCAAAAA	-1.07789	-1.33148
probe.13321.HNF4a8_PBM.proPeak745.9	TTGAAGCAGAGTGTCCCATATCACATTTTA	0.954933	0.667755
probe.13325.HNF4a8_PBM.proPeak741.1	AAGACCTCGGCCTCATGGGCGATCCCGAAA	-1.04825	-1.33722
probe.13326.HNF4a8_PBM.proPeak302.12	CCCTGCTGTGTCACGTACCGGCTAGACAAA	-1.13299	-1.22824
probe.13327.HNF4a8_PBM.proPeak1102.1	GGAGTGACCCTGGGAGCAAAGGTCAAGAGT	6.55463	7.55305
probe.13328.HNF4a8_PBM.proPeak1537.10	ACCCTTGAACCTTCTTCTTGCAGTCCACAT	1.58984	2.11675
probe.13331.HNF4a8_PBM.proPeak1252.9	CTAGGCAGCATAGGGCCACTTTGTCCTTCA	-0.256128	0.682729
probe.13332.HNF4a8_PBM.proPeak165.14	ACTGGATGGTGCCTATTTGTCCCTGACCAA	0.570169	0.866643
probe.13333.HNF4a8_PBM.proPeak79.13	GGTGGCAGCAGCAGGCAGGGACTTTGGCCC	5.51736	6.18993
probe.13335.HNF4a8_PBM.proPeak1659.15	CCACCCCCTCCACCCCTGCCTTTCATTCTC	4.44652	4.71073
probe.13336.HNF4a8_PBM.proPeak355.14	AGATAGCTGTTAAATGGAGTGGAATTTGGA	2.77226	3.35782
probe.13338.HNF4a8_PBM.proPeak400.13	CTGCAAGGTTTGTGTACGGACGCATCTGTC	0.812895	0.56388
probe.13339.HNF4a8_PBM.proPeak1106.5	CGCCCTTGGAATATCCTGCCTAACAGGAGT	-1.20899	-1.35149
probe.13342.HNF4a8_PBM.proPeak1433.4	TGTGCTGCCCTCTTGTGGCCATTTGGGAAA	1.33879	1.43788
probe.13343.HNF4a8_PBM.proPeak359.15	CAAGAATTGGAACCCTGCTGTCCATAGACA	-1.16939	-1.42298
probe.13345.HNF4a8_PBM.proPeak418.6	CAGATAATTCTTTGCTGTGGTAGGCTGTCC	2.2922	1.98009
probe.13349.HNF4a8_PBM.proPeak991.8	CTGCTGGTTTTTGTCAAAGATAGTTGTAGT	2.10428	1.6164
probe.13352.HNF4a8_PBM.proPeak1034.5	GTCAAAGGGTACAAATTCCAGAGAGGGGCC	0.929014	1.93055
probe.13353.HNF4a8_PBM.proPeak159.10	GACGTTATCAGCAGGAGGAGGAGCCAGTGA	-0.808327	-1.26906
probe.13358.HNF4a8_PBM.proPeak240.3	AAGCAGCGATGGAAGGGATGGGGTGCAAAC	-1.17795	-1.26701
probe.13362.HNF4a8_PBM.proPeak371.10	CCACTGACAGGAGGTATGCCAGGAATGCTG	-1.14476	-1.34923
probe.13364.HNF4a8_PBM.proPeak216.10	GATGTTTGGTCTTATTATCTTCAATGATAA	1.40008	0.8728
probe.13365.HNF4a8_PBM.proPeak421.8	TGCAAGAGAGCAAACTTCAAAGAAGCTGTT	-1.07581	-1.16926
probe.13366.HNF4a8_PBM.proPeak167.2	ACCCAAATCAAAGTAACAAGAGGCAAAGGC	-0.983087	-1.28812
probe.13369.HNF4a8_PBM.proPeak606.4	TGGGCAATAAGCATTCTGTTTCCTACTGAC	-1.21859	-1.25476
probe.13386.HNF4a8_PBM.proPeak1479.15	GCAGGTTCTCAGGCCAATCATATCTCCCAG	-1.05893	-1.18469
probe.13388.HNF4a8_PBM.proPeak1601.3	GGAATTTGGGTGATCCTGGTAGCAGGGGTG	1.37316	0.432742
probe.13392.HNF4a8_PBM.proPeak11.15	CAATGTGCTCATCCATAAAATGGGGTAATG	0.75513	1.03238
probe.13393.HNF4a8_PBM.proPeak43.10	TTACTCTTAGAGATAATGGGGGAGCCACTG	-1.18122	-0.899317
probe.13394.HNF4a8_PBM.proPeak683.1	ACATTTCAGTATGAATGCCTTGGCCTCTGC	1.10722	1.31402
probe.13396.HNF4a8_PBM.proPeak461.8	TATTTCCACTGAGGTCAAGATAAGATACGA	0.59241	1.14003
probe.13400.HNF4a8_PBM.proPeak1235.10	TGTGAATGAAAGAGACTAGTATGTAAATAA	0.379798	-0.396289
probe.13401.HNF4a8_PBM.proPeak228.5	ATTAAAAGATAAAACATTGTACCTTCTACC	0.397566	1.54168
probe.13404.HNF4a8_PBM.proPeak1309.8	CTATTTGCTAATGTCCTTTGGAGTGCTTTC	2.17175	2.01101
probe.13407.HNF4a8_PBM.proPeak203.1	TCCAAAATCTGCATCCCCAAGCTGTTATTC	2.05618	2.05234
probe.13409.HNF4a8_PBM.proPeak1350.8	AAGTTAAAACAGCAGAGCACGATGAATAGG	-1.06186	-1.24444
probe.13410.HNF4a8_PBM.proPeak1229.1	CTGCCTTCCTGCTCATGCAGCTGCTGCCCA	-1.03827	-1.28952
probe.13412.HNF4a8_PBM.proPeak1001.12	AGAGAAAGGACCAGTTGAGTGCAAAGTCCC	2.97651	3.85011
probe.13416.HNF4a8_PBM.proPeak624.1	CCACACTCTCCCCACCCCCAAATCCCCTTC	5.77711	5.85606
probe.13418.HNF4a8_PBM.proPeak7.3	CTCTCTTAACAGTCTGTTATCCCTAGGAAG	0.844388	1.33916
probe.13420.HNF4a8_PBM.proPeak280.11	GACCTTGTTTTCAATGACTACCTGTTACCC	1.44854	1.81443
probe.13421.HNF4a8_PBM.proPeak47.15	AAATAGCTGGGTCTCACTCTGACCCCTCCC	4.93093	5.09192
probe.13425.HNF4a8_PBM.proPeak967.14	CCTATCTGGTGCAGTCCAAGAGGCCCAGGT	-1.1936	-1.36946
probe.13426.HNF4a8_PBM.proPeak1111.6	CTATAAATACGCCTCGCCCGAGCTGTGCGG	-1.11432	-1.34364
probe.13427.HNF4a8_PBM.proPeak491.2	CTGCCTTGGAGGTGAGGGTTACAGGTGGAC	1.72014	1.59415
probe.13428.HNF4a8_PBM.proPeak8.2	AGAGAAGTTGATTGCACCCTTCCCTAAGAT	0.292901	0.521681
probe.13432.HNF4a8_PBM.proPeak77.12	TACTCTCTCTTCTGGAGGAGGATCAGGTTT	1.47033	-0.164693
probe.13433.HNF4a8_PBM.proPeak1288.15	CAGGTGAGCCCTACTCAGGTTAATCTCAAA	-0.285947	-0.661198
probe.13436.HNF4a8_PBM.proPeak1325.4	AGTCTGGAAGTTGAATTCCTTCTTCTTCTG	0.0468682	0.0886577
probe.13437.HNF4a8_PBM.proPeak1087.11	CCCTTCGCTAGAGCAAATACAGCACTCAAA	-1.22197	-1.30805
probe.13441.HNF4a8_PBM.proPeak894.12	CTCAACTCCCTCTGAAGGGAGGGCCAAGCC	-0.0612092	-1.24416
probe.13443.HNF4a8_PBM.proPeak356.9	TGAGAGGTGCTGCATGGGCTGAGCCCAGCA	-1.22808	-1.29801
probe.13445.HNF4a8_PBM.proPeak12.6	CCTCTGCAACCTTTGCTCTCCCTCCTCTCT	3.10446	3.82349
probe.13446.HNF4a8_PBM.proPeak949.14	TATTGCCCTCAGGGTTTAGGCCTGGGACCT	-0.672605	0.378759
probe.13450.HNF4a8_PBM.proPeak768.2	GAAGACTTGGGGGAGGAGGGCAACCTTTGA	4.30177	5.28729
probe.13453.HNF4a8_PBM.proPeak230.2	GACCTGCAAACAGCACTCTCTGATTACACA	-1.06232	-1.31986
probe.13454.HNF4a8_PBM.proPeak1597.7	AGATCAGATGGGGTGAACTTTGGACCACAT	7.41096	8.0422
probe.13458.HNF4a8_PBM.proPeak1146.2	TCCTTGTTTTTTCATAGGCCTTTATTTGCT	-0.214098	0.625303
probe.13459.HNF4a8_PBM.proPeak804.8	GTCTGAATTCTAGTCCTATCACTGTCTAGC	-1.09559	-1.2768
probe.13461.HNF4a8_PBM.proPeak568.6	ACACAGGACTTGATCCAGGGCAAAGGTCAT	7.37746	7.90857
probe.13466.HNF4a8_PBM.proPeak160.15	GTCCAAGATGGCAATGTTCCTGCTCTGTCA	-0.996038	-1.20356
probe.13470.HNF4a8_PBM.proPeak468.1	TATATGTTTTGCAACAAAGGCACTTTGATA	1.47317	1.7957
probe.13471.HNF4a8_PBM.proPeak50.7	GCCTAAGCAGGGCTAGACTTTAACCCCCTT	5.5256	6.24417
probe.13472.HNF4a8_PBM.proPeak496.7	AGTCAGTCAAAATGAATAGTCCTTTAGGAA	0.880647	0.805751
probe.13474.HNF4a8_PBM.proPeak675.9	CACAGAAGTGGACCTTCACCAGATACTGAA	0.751416	2.18965
probe.13479.HNF4a8_PBM.proPeak144.4	TCTCTGTCCCAAGAGCAAGAAGGTCAGAGG	1.92453	2.54235
probe.13482.HNF4a8_PBM.proPeak1296.12	TTTTTTCTCTCCCCTTTTAATACAAGTATT	1.63138	1.91942
probe.13483.HNF4a8_PBM.proPeak228.11	GTACCTAGGACAAAGCAAACACTCATTTCA	-1.18401	-1.35246
probe.13486.HNF4a8_PBM.proPeak1385.10	CTTTTCCTTATCATCACATGTGCAAGGGCA	2.53015	2.26268
probe.13487.HNF4a8_PBM.proPeak1311.7	ATTCACTTTTTGGCCTTTGGCTGTTCGATG	2.50589	2.6861
probe.13488.HNF4a8_PBM.proPeak1212.7	CTCTGAATCCTCAACATCCAGCACAGTGCT	-1.25388	-1.3376
probe.13489.HNF4a8_PBM.proPeak648.13	TTCCACCTCCCTCCATGCTGTAGATTGTGG	1.51859	1.23531
probe.13491.HNF4a8_PBM.proPeak754.14	CGCTCCCAGAAGCCTCCGGTGTACCTCGCT	-1.11579	-1.31135
probe.13494.HNF4a8_PBM.proPeak1449.15	CTCTTCAGAATGGCCTGCCCATCCCCCCAA	5.18085	5.37544
probe.13495.HNF4a8_PBM.proPeak1170.9	AATGTGCCCAGATAAGAACTGCAAGGCTAG	-0.646222	-1.32075
probe.13498.HNF4a8_PBM.proPeak556.7	GCAGACTTGGATTTTCTCATCCCAGGGATA	-0.778014	-1.01717
probe.13499.HNF4a8_PBM.proPeak746.6	CAGTAAGTTTACTTCATCTAAGTGGGTCTA	1.24222	1.50349
probe.13502.HNF4a8_PBM.proPeak1283.9	GTGAACTGTGACCTGATGACAAAGGTGAGA	1.60084	2.23785
probe.13503.HNF4a8_PBM.proPeak201.12	ATTACTGACCCTTGCACTGTAAGATCAAGA	3.12915	4.10892
probe.13506.HNF4a8_PBM.proPeak1143.7	ATGTCCTCAGTACACTGCCTCCTTCAAGGA	-0.774932	-1.32603
probe.13508.HNF4a8_PBM.proPeak1117.2	AAGACCGGTATTTGAGATATTTTTCAGACC	-0.610563	0.389181
probe.13509.HNF4a8_PBM.proPeak361.14	AGTCTTGGATCGGGATGATCAATGTGTAGT	1.88702	1.64923
probe.13516.HNF4a8_PBM.proPeak881.14	GACGCAGAGAAGCACTGCAGTTTAAGTCTG	-1.1844	-1.5021
probe.13520.HNF4a8_PBM.proPeak534.13	TAATTGCATTCTTTGATGTGCTGGGAGTCA	0.736484	0.190587
probe.13523.HNF4a8_PBM.proPeak698.10	GGGAGATTCCTGACATTCAGTCTTTGTCTT	0.983456	1.26621
probe.13525.HNF4a8_PBM.proPeak977.8	CTCCAGGGGACTGCCTCTTCAGGAGGCACT	-1.11279	-1.30978
probe.13526.HNF4a8_PBM.proPeak1639.2	TCAGATGCAGTCCAGAAGGTCAGGACCACA	0.403863	1.36397
probe.13527.HNF4a8_PBM.proPeak271.2	CAAATATTAGAACAAACGACGCTCCTATCA	-1.05983	-1.17104
probe.13528.HNF4a8_PBM.proPeak362.11	TGGCCACTGGCCCAGCGGATTAATATCCAG	-1.13248	-1.28104
probe.13539.HNF4a8_PBM.proPeak199.10	AATGGAAGAATCACAGTGTGGGGCAAATCT	-0.751739	-1.05778
probe.13542.HNF4a8_PBM.proPeak904.12	TGGTAAAGTCAATAATCTAGAAACCAGTGA	0.239703	-1.06241
probe.13548.HNF4a8_PBM.proPeak1290.7	TGGCCCTGATTTCAAAGTTCAGTTTGATTA	2.35849	2.69504
probe.13552.HNF4a8_PBM.proPeak411.11	GAAGATGCAACAGTGACCCAAATATGGTCC	-0.370216	0.640749
probe.13554.HNF4a8_PBM.proPeak1296.5	AGGGATTTCAGTGCCCTCATAAGAGACTTT	1.84022	2.2243
probe.13555.HNF4a8_PBM.proPeak666.1	CTCCCCCTCCTGCCCTATGTCCTCCAGCTC	3.61978	4.16341
probe.13556.HNF4a8_PBM.proPeak917.4	GGCCCAAGATAAAGGGACAGGGGTCATCAG	2.57459	3.61954
probe.13557.HNF4a8_PBM.proPeak1430.3	CAGTGGGGACGCCTTCCCCTGCCACTTTCA	-1.08007	-1.25358
probe.13558.HNF4a8_PBM.proPeak658.10	CTTTGTTTACTTAACCTTTGATCATATGCA	5.18143	5.74898
probe.13560.HNF4a8_PBM.proPeak1159.13	TAGAAGAAAGCTTCATAGTGGTTTGACTTT	1.17077	1.67446
probe.13562.HNF4a8_PBM.proPeak470.3	CCCCCACTGCCTGACCCCAAGTAATAGCCG	5.24917	5.6888
probe.13565.HNF4a8_PBM.proPeak1439.15	CCCCGCGCCGCGTCCCTTCCCCCGGCGCAG	4.24499	4.10331
probe.13570.HNF4a8_PBM.proPeak1269.1	AGTTTTTACTGGACTTGATCCATTCTACCC	1.04394	1.46754
probe.13572.HNF4a8_PBM.proPeak485.4	AGCAATACATTGAACTTTGAACACCTCTTC	5.41332	6.53698
probe.13575.HNF4a8_PBM.proPeak751.12	GCACAAAGTACAAAAGAGGCTTCCTGGGCC	-1.15665	-1.13935
probe.13576.HNF4a8_PBM.proPeak1459.14	ACAAAGGTGAGCTTTTATCTTAAGTGAGGT	1.02887	0.262102
probe.13583.HNF4a8_PBM.proPeak905.11	TCTCCATTCAGCATTGCTTGGGAGCAGTCC	-0.47398	-0.210444
probe.13584.HNF4a8_PBM.proPeak249.2	TGAGTATGAGTAGGCTGTAGAGGAGATGTG	1.2126	0.307106
probe.13585.HNF4a8_PBM.proPeak762.1	GAGAGGACTACAGGCCCTGCATTTTTAGGC	-1.11955	-1.31991
probe.13587.HNF4a8_PBM.proPeak1248.4	AAGAAAAAACAGGTGTTCTTTCCCTCCAGC	-1.10926	-1.31515
probe.13588.HNF4a8_PBM.proPeak1236.11	TAATGGCAGAATCAAAGGTCAAAATATCTG	3.32818	4.26716
probe.13589.HNF4a8_PBM.proPeak997.3	TGGACTTTTATGTTAAGATCAAACAGGGAC	0.692023	1.19726
probe.13590.HNF4a8_PBM.proPeak1209.15	GTTCCCTGGGTCGCCAAGCCGGAGGCTTTG	-0.862611	-1.02593
probe.13591.HNF4a8_PBM.proPeak465.7	AAAAAGACGCGGTCTCAGTTAACGGGGACG	-1.11288	-1.34199
probe.13593.HNF4a8_PBM.proPeak1609.12	CCTGGGCTGGAAAGGCCACCACAAACCCTT	-1.13058	-1.31655
probe.13594.HNF4a8_PBM.proPeak933.9	AAACGATGTGAGGTCTCTGCATACCAGGTA	-1.23737	-1.26293
probe.13600.HNF4a8_PBM.proPeak1556.14	AATCCCAGGGTCAGAGGTCGCGAGGGAGAG	3.2445	3.67209
probe.13602.HNF4a8_PBM.proPeak1074.1	GCTGTTCCTTTCCTGCTGTTCCTTCAACAC	1.20675	0.805851
probe.13606.HNF4a8_PBM.proPeak548.11	CCTTAAGAGCAGTCTGCTCAAGTCTTTTAG	-0.799025	-1.3632
probe.13612.HNF4a8_PBM.proPeak509.9	CAAGGGCTTACAACTCTAAGGGGGAAAGTC	-1.09435	-1.28709
probe.13614.HNF4a8_PBM.proPeak66.8	TATGGACCTTGTCCCTGGATTGTGTTGCAC	2.64158	3.34911
probe.13616.HNF4a8_PBM.proPeak1435.10	CCTCGACCTTCGGCTGGGGATGAAGGGGGC	-1.02392	0.560751
probe.13621.HNF4a8_PBM.proPeak583.7	ACTTCTTTGAAGAAGACAAAACAGCGTACT	-0.893183	-1.17246
probe.13622.HNF4a8_PBM.proPeak475.10	CACAAACATACAACCATCAAAGGTCACTTT	4.09747	4.92662
probe.13628.HNF4a8_PBM.proPeak669.6	AGGGACTAAGCTTGTAGACCAAGGAGGCCT	-1.04603	-1.2308
probe.13629.HNF4a8_PBM.proPeak488.8	CCCAGGTCACCCACAACCTACCCTTTGCCC	3.98741	4.78076
probe.13631.HNF4a8_PBM.proPeak1086.10	AACAGCAGCCACATTCCATGAGCTGGCCTC	-1.15682	-1.44444
probe.13634.HNF4a8_PBM.proPeak1385.6	TCAAAGGCAGCCTTCGTTTGCTTTTCCTTA	-0.674797	-1.05363
probe.13637.HNF4a8_PBM.proPeak1652.2	AAAATTAAGGTTCAAAGGGAAAAAATAATC	-0.75693	-0.0340465
probe.13640.HNF4a8_PBM.proPeak1651.12	TTTCTGTCTAGGTGCCAGAATTGCTGCTCC	-0.946966	-0.985836
probe.13641.HNF4a8_PBM.proPeak174.15	GTCACCTCCACCCACCCGTGCATCAACATA	3.61889	3.46324
probe.13642.HNF4a8_PBM.proPeak1086.1	CATTCTCAGCTGCCACTGGAAGCTCTTCTG	-1.10727	-1.39632
probe.13644.HNF4a8_PBM.proPeak1251.15	TCGCACTTCAGCACCATAAAGATAAGCAAG	-0.987968	-1.17887
probe.13645.HNF4a8_PBM.proPeak1489.6	ATTCCCTCCAGCAGGGGATGCCCTTTGACC	8.90614	9.34695
probe.13646.HNF4a8_PBM.proPeak466.6	CGCCTGCAGAAACTTTCTTTTTGTTGTTAG	1.51563	1.18929
probe.13649.HNF4a8_PBM.proPeak237.9	CCCTCTTTAGGGTAGCCTGGGTTAAAGTCC	5.50194	6.18027
probe.13650.HNF4a8_PBM.proPeak1499.11	GGCCGCCCAAGCGAATATGTCAGGCTCAGG	-0.889345	-1.08598
probe.13654.HNF4a8_PBM.proPeak21.9	CAGTTTGAAATTAGGCAATATGAGTAGAGC	-0.69307	-1.23426
probe.13655.HNF4a8_PBM.proPeak376.6	AGTTGGTGAGAACAGAGTCTCCGAGGAACC	-1.12982	-1.35079
probe.13658.HNF4a8_PBM.proPeak1576.10	AAGGTAGGTAAGGGGGAATGCCAACAGGTC	-0.572128	-1.19519
probe.13660.HNF4a8_PBM.proPeak1567.12	AGTTTTGCAACATACTGAAAAAGGGTTGTG	0.750568	1.2251
probe.13663.HNF4a8_PBM.proPeak1547.12	GCTCCGCCGGACCGGCCAAACTGGTTTCTC	-1.067	-1.27105
probe.13665.HNF4a8_PBM.proPeak471.8	ATTAATATATTCATAACACTTGTATGACCT	3.16902	3.26706
probe.13667.HNF4a8_PBM.proPeak101.4	AAGGCAATATCACTTGTTTGCACAAAGGGT	1.02165	0.594376
probe.13673.HNF4a8_PBM.proPeak1115.13	TTTGTGAGAGGTCAATGTCCAGTTCCGCTG	4.67311	5.01808
probe.13675.HNF4a8_PBM.proPeak1031.13	AAGATTTCAGTAGCAAACCAATTCGCATAG	-1.0365	-1.23757
probe.13676.HNF4a8_PBM.proPeak832.15	GAGCTCAAATGACAGAACAGTCCAGAGATT	-1.12197	-1.21348
probe.13680.HNF4a8_PBM.proPeak666.5	CCTCCAGCTCTTGGGGAACAATCGCCACTG	-1.1893	-1.3202
probe.13693.HNF4a8_PBM.proPeak679.12	TGATGAAACTCCTTCCCTTTCATGTTGAAC	1.68521	1.78331
probe.13694.HNF4a8_PBM.proPeak590.8	TCAAGAGAAATGTTATCTCAGTAGACTAAC	-1.08241	-1.22084
probe.13697.HNF4a8_PBM.proPeak92.7	ACAGGGCAAGGAACGGAATGTGTGATAAGG	0.419582	-1.37422
probe.13701.HNF4a8_PBM.proPeak1622.2	TGCTGGGCCCATTTTCCCATGGTCTGTAGA	0.142642	-1.06591
probe.13702.HNF4a8_PBM.proPeak1220.7	ATGGAGCTGGAGGGCAAAGGTCAGAGGCTG	6.38636	6.88151
probe.13703.HNF4a8_PBM.proPeak896.15	TACCTGTACGTTACTCTGTACCTCGTGGGT	1.53379	1.91919
probe.13704.HNF4a8_PBM.proPeak436.7	TCTTGGCAGTGATCAGTGTTGAGAATCCCT	-0.922151	0.125732
probe.13706.HNF4a8_PBM.proPeak977.10	CTGCCTCTTCAGGAGGCACTGATAAGCGTA	-1.09998	-1.33582
probe.13709.HNF4a8_PBM.proPeak508.4	AATTGACCTTTGATCACTCATGGGCAAGAT	5.65018	6.4065
probe.13710.HNF4a8_PBM.proPeak704.7	ACTTCATTCAGGTAGCAGGCCTCAGAGATA	0.374758	-1.35955
probe.13711.HNF4a8_PBM.proPeak389.5	CCGGACATGGAGAGGTGAGACACGTGTGCC	-0.116792	-0.118226
probe.13714.HNF4a8_PBM.proPeak984.3	ACAATGTGAGCAGGTGTGTGGCATCTTGGG	0.784632	0.621976
probe.13715.HNF4a8_PBM.proPeak697.8	AGCTTGCTCTCACCAGCTTCTTCTCTTTGA	-1.07025	-0.142932
probe.13716.HNF4a8_PBM.proPeak930.5	CAGTTTGTTCTTGGGGCCCACAGAGTCCAG	2.44243	2.78984
probe.13719.HNF4a8_PBM.proPeak1346.4	GCCTTATTATCTGCTTTTATGACCTTTGAC	7.3386	8.04648
probe.13720.HNF4a8_PBM.proPeak535.3	TGTCTCTGTAAATAAATGTCATTTAAGACG	0.743844	0.537481
probe.13721.HNF4a8_PBM.proPeak265.3	TCCAGAAAAGACCAAAAAGGCTAACTTACC	-0.9414	-1.22833
probe.13723.HNF4a8_PBM.proPeak1245.2	CACCAAGGCCGGAAAAGATTAGATTGCTCA	-1.05803	-1.24725
probe.13724.HNF4a8_PBM.proPeak39.12	GGGTCCAAAGAACATTGCATTCCTTTGTTT	1.55366	2.18045
probe.13725.HNF4a8_PBM.proPeak1329.4	TTCTTGGGCAAGAAAGGGGTCAGCAAAAAT	1.24417	1.80167
probe.13726.HNF4a8_PBM.proPeak288.4	TCTTATTTACCGAAATGTGGGTGAGGCTGT	1.59678	1.67097
probe.13727.HNF4a8_PBM.proPeak507.15	GGGCGCACAAGATGCCGCCTCCCCGGGGAT	-1.14656	-1.28786
probe.13730.HNF4a8_PBM.proPeak911.4	ACACAATATTATGTTTTGTTATCTGTGCCA	1.1715	0.627937
probe.13731.HNF4a8_PBM.proPeak266.4	TGAACCAATCTTGAGATAAGTACACAAAAG	-0.858167	-1.3913
probe.13739.HNF4a8_PBM.proPeak431.3	ACCTAGAGGAGAGAGTAAATAATTGATGAA	-1.14282	-1.41449
probe.13740.HNF4a8_PBM.proPeak132.4	GTGTGCTGAGAGTTGGAAAATGTCGTTTTC	0.71641	0.865382
probe.13741.HNF4a8_PBM.proPeak20.2	CTTAGTGATTAGAAGAAAAGAGTTGCTCAA	-1.07425	-1.40924
probe.13744.HNF4a8_PBM.proPeak80.5	TTGGGTGGAGGGGAGGTTATCTTGGGGCTG	-1.20697	-1.14939
probe.13746.HNF4a8_PBM.proPeak632.12	AATTACCATTCTTGAGGACAGGCCAAATCC	0.0815949	-1.26655
probe.13751.HNF4a8_PBM.proPeak1621.4	CATGGGAGATAGAGCAGTGGAAGACAAATG	-1.08227	-1.30595
probe.13753.HNF4a8_PBM.proPeak169.3	CCTCTGAAAGCACTTGTAGGCCTGTGTGCA	1.09114	-0.430254
probe.13755.HNF4a8_PBM.proPeak765.9	CCTTTTGAAGAAACCAACCCTGCCAAAGGT	0.785141	1.44509
probe.13757.HNF4a8_PBM.proPeak111.4	CCACAAAGGCCAGAGAAAGAGAGAGTTAGT	-1.0743	-1.29395
probe.13766.HNF4a8_PBM.proPeak1541.10	GTCCTTAAGATCCAAAGGAGTGGTCCTGCT	-1.17059	-1.33984
probe.13769.HNF4a8_PBM.proPeak1371.1	GATAATATTTTTACCAGGTCAGAGGACTTC	2.03108	2.50654
probe.13775.HNF4a8_PBM.proPeak357.7	GCAAGTCGAGCAAGGTTCAGCACATTTATG	0.771175	0.657018
probe.13776.HNF4a8_PBM.proPeak1626.8	AAAGAGGCTACCAGACCTTGGCCTGCTCCT	-1.20771	-1.31569
probe.13777.HNF4a8_PBM.proPeak326.14	TCCTGCCCCCTGGAGGAGTGAGGGATGTTC	1.89664	1.95789
probe.13779.HNF4a8_PBM.proPeak1158.10	CCAGTGAGACCCATTTTGGACTTTGACCTC	11.949	11.7809
probe.13780.HNF4a8_PBM.proPeak1597.14	GAAGCCAGGGGTAAGTTTCTAACTACCATG	-1.19466	-1.29383
probe.13782.HNF4a8_PBM.proPeak1451.7	TGGGCGAGCCCTCTGATCTGACCCCTTCTT	4.90857	5.30855
probe.13783.HNF4a8_PBM.proPeak356.13	GAGCCCAGCAAACCTATAGGACCAGGCTGT	-1.14899	-1.31418
probe.13784.HNF4a8_PBM.proPeak385.11	AGTTGGTTGGAGCTATGGGCAGAAAAAAAT	0.322883	-0.989138
probe.13785.HNF4a8_PBM.proPeak218.14	GAGCCAGGTGTGCTGAGGAAACTGACAGGA	-1.04672	-1.23152
probe.13786.HNF4a8_PBM.proPeak1510.12	TTTATCCAGTTCTGTGTACAAAGCCCCATA	3.45785	3.38789
probe.13791.HNF4a8_PBM.proPeak968.1	GTGCACTTTGACCCTGCTGTAGTGTGTAAG	4.92823	5.69062
probe.13793.HNF4a8_PBM.proPeak524.5	CCTCCTTAGGAAAGAGACATCTGGGAACAA	-0.873497	-1.34064
probe.13794.HNF4a8_PBM.proPeak739.6	ACATTCAGATTCCTGAGCCCAGATCCTCTA	-1.24003	-1.36167
probe.13797.HNF4a8_PBM.proPeak1538.5	TTCCTGCTGACCCTCTCCCCACCATTAACC	4.48821	4.4557
probe.13801.HNF4a8_PBM.proPeak1287.6	ATTCAGAATAGTTAAGTAACGTGTCAGAGG	0.995929	1.13826
probe.13805.HNF4a8_PBM.proPeak861.2	CTGCCTTAGTCCCAGTATGGTCTCAGTAAT	-0.126501	0.518341
probe.13807.HNF4a8_PBM.proPeak1151.10	ATCCCACCAAAACCAAGATAGTGACGGAGG	-1.23048	-1.37232
probe.13813.HNF4a8_PBM.proPeak1438.10	GCCTGCGGGGTCAGGCCGTGGTGTATGATG	1.73188	1.85582
probe.13814.HNF4a8_PBM.proPeak579.9	CAGTTTGACCTTTGCATTCTTACCCAAGCC	4.40334	5.10048
probe.13816.HNF4a8_PBM.proPeak889.5	TTATCAAGCGTGCACCCCAGGTACGGAGGA	0.547564	-0.899892
probe.13817.HNF4a8_PBM.proPeak216.2	AAGTACACACTGTACCCGTCCACCTTTGGA	2.66444	3.26965
probe.13820.HNF4a8_PBM.proPeak426.4	CCCCTTCCCACCTGCTGTCCAACCTCCTCC	3.5343	3.82895
probe.13824.HNF4a8_PBM.proPeak120.13	AACTGCAGGAGTCGGGAGGTAGGGGTGGCG	-0.858066	-1.32122
probe.13826.HNF4a8_PBM.proPeak981.11	TTCTAAAGAACATTCCAGCTTTGAAGTGCT	-1.08886	-1.26576
probe.13827.HNF4a8_PBM.proPeak526.14	GTGTGTGGTGTGTGTGTGTGTGTTTTGTGC	3.05406	2.78645
probe.13830.HNF4a8_PBM.proPeak218.3	GCAGAAGGTGTTTCAGATGGACCAAAGGTC	5.41152	6.12889
probe.13831.HNF4a8_PBM.proPeak191.10	ACATTGTGTCAATTCCAAAGTTCAAGTAGA	3.82733	4.50872
probe.13838.HNF4a8_PBM.proPeak981.9	CGTCTTACATTTCTAAAGAACATTCCAGCT	-1.12853	-1.34777
probe.13845.HNF4a8_PBM.proPeak1319.6	CAGAGAGAGAGAGAGAATGACCCTTGCTTG	3.00989	4.14424
probe.13846.HNF4a8_PBM.proPeak1551.3	GGTTTTACCCTGGGAATGGAGAGAGAGAGA	-0.697362	-1.45347
probe.13847.HNF4a8_PBM.proPeak213.12	CTGAATCCAAAGGTCAATGCCAGGACCCTG	4.41928	5.07779
probe.13849.HNF4a8_PBM.proPeak1499.5	TCGAGGCCAGGGATTAAAGAATTCGTCCAG	-1.09241	-1.40576
probe.13850.HNF4a8_PBM.proPeak882.1	CTCATCCATGAATCCTGTGGTAGCCACTCT	-0.420474	-1.06834
probe.13853.HNF4a8_PBM.proPeak1345.15	TTCCATGTCCAAAGGTCTTCATGAGCAATA	2.90494	3.52251
probe.13862.HNF4a8_PBM.proPeak1028.12	CCTGTTTGCTTCTGCTGTTTGTTTCACTAA	1.49565	1.08973
probe.13863.HNF4a8_PBM.proPeak1480.11	CCAGCAGCTCCAGGAGACGTAGAGATAAGG	-1.1568	-1.41061
probe.13864.HNF4a8_PBM.proPeak919.6	TTTTTGAGATGGAATCTTGCCCTGTCGCCC	2.18657	3.19023
probe.13865.HNF4a8_PBM.proPeak1405.12	ATTGGTTTCCGCTAAGTCCAAAGGTAAAAA	3.61078	4.55823
probe.13866.HNF4a8_PBM.proPeak522.12	AAATACTTGTTATATTGGATAGTGCCTTTT	1.59517	1.43203
probe.13870.HNF4a8_PBM.proPeak955.14	TACTTAGTGGCTCCTAGAATTATCCCACCC	2.63012	2.57422
probe.13873.HNF4a8_PBM.proPeak788.4	AAAATATCACAATCCTTAAGCAGCAGATAA	-1.28294	-1.19336
probe.13876.HNF4a8_PBM.proPeak1544.11	CTCTGTGCTCCCAGTTCCCTCATTAGTAAC	1.33081	0.334068
probe.13877.HNF4a8_PBM.proPeak1428.6	TGCTGTCTGTCTTCGGGCGGCGGCCTCTGG	0.732526	0.491301
probe.13878.HNF4a8_PBM.proPeak527.9	TGCAAGCAAACCTGCCCTTTGCTCCAGAGG	3.03745	4.4549
probe.13881.HNF4a8_PBM.proPeak1212.1	CCTTTGGGAGCAGTGGGCATATCTTTTTAT	1.55699	1.53011
probe.13885.HNF4a8_PBM.proPeak1282.6	TCTTTGTAGGAAGGCTTTGAAGTCTGGTGG	1.75131	0.669897
probe.13891.HNF4a8_PBM.proPeak53.13	GGACTTTGGCCCTCAGCCCAATGTGGTAGG	5.47198	6.08542
probe.13895.HNF4a8_PBM.proPeak1144.9	TAGCATGAATTTGGTACCTCCCCCCACACC	5.45317	5.54881
probe.13897.HNF4a8_PBM.proPeak1252.3	CACAGACAAATATTTGCTGTTACTCTAGTA	0.788761	-0.101653
probe.13900.HNF4a8_PBM.proPeak967.1	CACCAAAAATCACTTGGATAGCGCGTGGCC	-1.08539	-0.707431
probe.13901.HNF4a8_PBM.proPeak328.11	ACAATTCTTCCTTCATCTGGAGACAAATGC	1.11267	1.15964
probe.13903.HNF4a8_PBM.proPeak541.12	CTTATCACTTGGTGGACATGGTTCACTGAT	1.81879	1.79661
probe.13904.HNF4a8_PBM.proPeak1588.13	TTGACTCTTCCCATCTAACTGCCCCTGATA	3.78345	4.03274
probe.13905.HNF4a8_PBM.proPeak895.13	AGTTGGAGAAGAGCAAAGATCATCTGGTGG	1.5826	1.15556
probe.13906.HNF4a8_PBM.proPeak266.14	CCTGTTTGCTTCTGCCCCCTGGAGGAGCAA	2.67468	3.10218
probe.13908.HNF4a8_PBM.proPeak328.2	GTCCATCCTGTCTCACCAGACCAAGAGCTT	-0.911319	-1.03897
probe.13909.HNF4a8_PBM.proPeak480.14	ATGATTATGCCTCTGTGACCTATAATCAGA	2.55615	3.21163
probe.13913.HNF4a8_PBM.proPeak1297.11	TGTTGCAAGCAATGGAGAGGATTTTGGAAT	0.278647	0.886565
probe.13914.HNF4a8_PBM.proPeak608.5	GATGGCTATGAAGAAAAACAAGTGGAGTAG	-0.906982	-1.27749
probe.13918.HNF4a8_PBM.proPeak1293.2	ACAGATAAACCCCTGGAGCACAGAAGGAGG	-1.1383	-1.40558
probe.13922.HNF4a8_PBM.proPeak985.1	AACCATAATGAAATACCACTGCACACATAA	-1.06173	-1.28337
probe.13923.HNF4a8_PBM.proPeak47.7	CTTTCATCTCGGCTGGCTACTGCTCCACCT	-1.15111	-1.35148
probe.13926.HNF4a8_PBM.proPeak1203.7	ATCAGAGCTGGAGGAGACCTTTGGATATCA	2.97289	4.00656
probe.13929.HNF4a8_PBM.proPeak1437.12	AGTTGTCATTTGGGGCGGGCGGTCGGAGTC	1.09421	0.264034
probe.13931.HNF4a8_PBM.proPeak6.13	CTAAGGGCATCTACTTTTAAAACGCTCAAA	-1.12669	-1.28476
probe.13942.HNF4a8_PBM.proPeak265.10	AAGAGTGAATTCTGCAGCAGATGGCCAGCC	-1.18988	-1.33761
probe.13943.HNF4a8_PBM.proPeak1202.8	TGGAGATATGATAGCTGACAAGCAAACACA	-1.14409	-1.00443
probe.13945.HNF4a8_PBM.proPeak754.9	TCAGGGCCACGGGAAAACCTGACTGCGCTC	-1.15138	-1.30145
probe.13946.HNF4a8_PBM.proPeak1116.15	TTTGTGTTTGTCCCTTTCTTCTTCTGCCAC	1.37384	1.6805
probe.13948.HNF4a8_PBM.proPeak1305.9	TGTGTGTGTGTCTGTAGTTTTCGTTGTCTA	2.40915	2.2056
probe.13950.HNF4a8_PBM.proPeak962.13	GAGGTCACCCTGTGTCAGCGACTGGGCAGT	-1.21291	-0.77505
probe.13953.HNF4a8_PBM.proPeak399.14	AAACTACTTTATATTCCTTTGTATCTGTAC	1.63349	1.41088
probe.13956.HNF4a8_PBM.proPeak1075.14	TTTGGAAAAGATTAAGTTATCCATGGAGTG	1.47273	0.89711
probe.13958.HNF4a8_PBM.proPeak1507.3	CCAGCGAGGTTATTTCACCCCAGCAAACAG	0.673994	1.21855
probe.13960.HNF4a8_PBM.proPeak181.5	AGCTCCAAAAGGTGGACAAGACTGGTTTTT	0.685894	0.214868
probe.13962.HNF4a8_PBM.proPeak1004.14	GGACTGCAGGGGGCCAAGGGATACCCTGAG	-1.02177	-1.24611
probe.13963.HNF4a8_PBM.proPeak1336.4	CTGGCCTGTTTGATCTGGTTTTTGTTGTTG	2.37111	2.25181
probe.13965.HNF4a8_PBM.proPeak172.10	TCAGGAATGTGACCCCTTTCATGAATAAAT	2.48333	2.9899
probe.13966.HNF4a8_PBM.proPeak348.3	TTAGAGCTGGGGCACAATGCTGCAATTCTC	-1.16739	-1.28108
probe.13973.HNF4a8_PBM.proPeak1480.7	AGGATAAAGTAAGGTGAAGCCCAGCAGCTC	-1.04759	-1.1702
probe.13974.HNF4a8_PBM.proPeak407.7	GTAAAGGGTGACTTTCCAGAACTATCATAC	-0.840647	-1.21887
probe.13975.HNF4a8_PBM.proPeak1029.12	CTTGTCTGGCCTTCCTGGCCCTAGCTGGGT	0.578609	0.861926
probe.13989.HNF4a8_PBM.proPeak1066.8	CTGGGCCCTGCCTGACCTGCCCTTTGTCCC	6.28352	6.90554
probe.13990.HNF4a8_PBM.proPeak277.6	GATTAGATAACATCTGGACTTTACACAGAC	3.75777	4.71589
probe.13995.HNF4a8_PBM.proPeak1511.9	AAGCCTTTGAACTGTGTTGCAAATTATTAC	0.443969	1.4934
probe.13996.HNF4a8_PBM.proPeak1593.4	AGAGCAGTTCAGCTCTCTTTGCTCTCCTCC	-1.1128	-1.28853
probe.13997.HNF4a8_PBM.proPeak1207.14	GTGGTGAGGAAAAGGAGGAGTTTGACCCCA	6.43253	7.27445
probe.13999.HNF4a8_PBM.proPeak948.14	GAGAAACTTCTTTGTGATGTGTGGATTCAG	1.38101	1.30514
probe.14001.HNF4a8_PBM.proPeak1595.4	GATTTAATCCTCAAAAATGCTTTACAAGGT	-1.01948	-1.21385
probe.14002.HNF4a8_PBM.proPeak1171.10	TAAAGTTTATAGGCTAGAATGGAAACCAAT	-1.04671	-1.17042
probe.14003.HNF4a8_PBM.proPeak545.14	AGGGATGGCATCACCTTTGGTCAGCCCACT	1.44706	2.79257
probe.14012.HNF4a8_PBM.proPeak676.6	TTAGGCAAGCAAACTGCAAATACAGGTGAA	-1.06522	-1.24659
probe.14013.HNF4a8_PBM.proPeak368.6	AGTCATGTCTTCATGCTTTCAGCCTCTCTG	0.357768	0.00370161
probe.14025.HNF4a8_PBM.proPeak1301.5	TGATGCCTGACTCAAGAAAGGATCTCACCC	-1.16048	-1.26736
probe.14027.HNF4a8_PBM.proPeak811.9	TAACTGCTGCATGTCATGACCTTCATCAAT	2.4607	2.63022
probe.14028.HNF4a8_PBM.proPeak572.2	TAATGCTGAACTTTAGCTCACTGTTGAACA	0.565377	1.07434
probe.14041.HNF4a8_PBM.proPeak254.12	GGGAGACCAGGAAAGTGAATATCTGGCAAA	-1.14674	-1.36285
probe.14042.HNF4a8_PBM.proPeak450.4	ACTTCAAAAGCCGGGGAAAGGGAAAAAGGG	-1.0749	-1.29986
probe.14045.HNF4a8_PBM.proPeak515.4	ACGAAAGGGACTTTGATCTTCTTACCCCTT	4.90424	5.80704
probe.14046.HNF4a8_PBM.proPeak870.10	AACTGTACTTTGGACTGGGGACCTGGTCTG	4.12891	4.7891
probe.14048.HNF4a8_PBM.proPeak1526.12	TCCACACCCCCCACTCTTCATATCTTCCCA	3.06944	3.02946
probe.14055.HNF4a8_PBM.proPeak1539.10	GTGAATCCTTAAGATTCCTGCTCTAATGTT	-0.08943	-0.915327
probe.14056.HNF4a8_PBM.proPeak890.14	TTGGAGATCTGAACTCAAGCTCTTAAAGAA	-1.19397	-1.26067
probe.14057.HNF4a8_PBM.proPeak896.11	TCCTAGACCTTTGACCTTTATACCTGTACG	5.75457	6.75888
probe.14059.HNF4a8_PBM.proPeak1198.13	AGGGTTACAAACTTCAAGGTCCATTTGAGG	0.520106	2.22253
probe.14062.HNF4a8_PBM.proPeak1008.10	GTGCACTTCTCTTTGAGTCCCAATCCCCCA	4.30805	4.59792
probe.14065.HNF4a8_PBM.proPeak1129.1	ATACTCCAAGCCTAGAAAAACAACTAAAGG	-1.15938	-1.30206
probe.14067.HNF4a8_PBM.proPeak367.10	TACCACCAAAGAAAAAAGCCAATCTCTCAA	-1.12957	-1.34091
probe.14071.HNF4a8_PBM.proPeak435.12	CATTCCTGCACAGGACTGCTCTCTACTCAG	-1.13747	-1.27172
probe.14076.HNF4a8_PBM.proPeak218.7	ACCAAAGGTCTTGTACAAAGGTCCTGTGGG	1.66377	2.24843
probe.14082.HNF4a8_PBM.proPeak784.9	AAGGGCAGCAGTAACCCCCCAGGAGCGAGT	3.54299	3.82491
probe.14084.HNF4a8_PBM.proPeak31.12	GAAAAGTGTTTGCCAAAGGATATCTTTAAT	0.993553	0.612689
probe.14087.HNF4a8_PBM.proPeak1254.3	AAATGTGAATGGACTCTGCCCTTAGCAGTG	4.37005	5.05615
probe.14088.HNF4a8_PBM.proPeak1228.5	ACTGCAACCTGATAAGATTTTAGAAGTCAC	-1.16092	-1.21332
probe.14089.HNF4a8_PBM.proPeak378.4	TGCAGTGTCCATGGTGACCATGTGATGTGA	1.51332	1.26466
probe.14092.HNF4a8_PBM.proPeak726.14	TAAACCTGTTTGGTATCTACTCGGCAAAAC	0.0275314	1.28171
probe.14094.HNF4a8_PBM.proPeak1514.5	ATAAGACACATTCCATGCTTATCAGTGTAC	0.892635	0.903249
probe.14096.HNF4a8_PBM.proPeak284.2	GCCCAACAGCATTAAGCTGAGGCAGAGTTG	-1.00035	-1.26107
probe.14100.HNF4a8_PBM.proPeak537.5	TATCAGGTGGTGATGGTGGGAGGGAGGCTT	-1.08932	-1.25522
probe.14104.HNF4a8_PBM.proPeak230.8	GGCCTTATAGGGCATACCCTTCCTGCTGAC	-1.08102	-1.26458
probe.14105.HNF4a8_PBM.proPeak626.9	CGATAAGGAGGAAGGACACTTAGAGATAAG	-1.20813	-1.34608
probe.14108.HNF4a8_PBM.proPeak89.10	AGAGTCTGACAGAACTAAGCTGTTGCGTAA	-1.1224	-1.29791
probe.14110.HNF4a8_PBM.proPeak62.13	AATAGTACACATCAAAGTATGAGAGCCTGA	-1.135	-1.32256
probe.14111.HNF4a8_PBM.proPeak1294.1	CAGGTTGAGTCCAGCCTGTGGTGGGAAACT	-0.127093	0.358084
probe.14115.HNF4a8_PBM.proPeak1422.8	CGCTGCTTCCACCAGGGCTAGACCCGTCAG	-1.12901	-1.34865
probe.14116.HNF4a8_PBM.proPeak1476.15	ACACTGCAGGCTCTGTCCCCGCCCAGCAGA	2.77371	3.09191
probe.14121.HNF4a8_PBM.proPeak1109.15	AAGCTGGAAGGACAGCATTCCTGTCTGCGA	-1.11402	-1.36225
probe.14130.HNF4a8_PBM.proPeak715.5	TACCAGATAGATGCTGCTCTCCCACTCCCC	2.28001	2.40261
probe.14131.HNF4a8_PBM.proPeak124.12	AACCAGAGAATCTCTCATTTCAAGGCTGGC	-1.12211	-1.34694
probe.14134.HNF4a8_PBM.proPeak731.11	GGGCCTTTCCAGCAAATCCCAATTCACTGA	-1.14588	-1.3758
probe.14135.HNF4a8_PBM.proPeak786.6	TCCCCTCCCTCAGCTCTGCCCAGACCTTAT	3.79684	3.84398
probe.14143.HNF4a8_PBM.proPeak637.9	GAGACATGTGGCCTTTGGTACAGGGCCCAG	1.4227	2.06127
probe.14145.HNF4a8_PBM.proPeak69.10	GCCACTGAACTTTCACTGCCTATCTCCTAT	-0.0468605	0.180292
probe.14148.HNF4a8_PBM.proPeak108.12	GATTTACCTCTGACCACTCTGCCAGGTGAC	-1.11011	-1.27247
probe.14149.HNF4a8_PBM.proPeak1304.11	TCAAGACAGGTGAGAGAGCTGCATTGCTTC	-1.05218	-1.12461
probe.14150.HNF4a8_PBM.proPeak1518.5	AAAGAGGGCCCCATCATGTGTACAGAGCTG	-1.18818	-1.18645
probe.14151.HNF4a8_PBM.proPeak81.13	TATCTTCGTATAGAAACAAGACAGAATGAT	-0.774705	-0.509279
probe.14156.HNF4a8_PBM.proPeak741.7	GCCGGTTCCCGCCCAAGGAGACAGGCTTTG	-1.10788	-1.24334
probe.14158.HNF4a8_PBM.proPeak610.14	GCCCTCCCAGCCTATTAACCCCAAATTCCT	3.91297	4.30752
probe.14162.HNF4a8_PBM.proPeak271.6	GCTCCTATCATCCCTATCACTCAAGAAATG	0.989679	0.00840785
probe.14164.HNF4a8_PBM.proPeak19.2	ACTCCATCCTCACTTTAGGTGCTCTTGGCT	0.327422	-1.24201
probe.14166.HNF4a8_PBM.proPeak1387.9	AGCCTTGCAGATAAGCCACGAGCCTGCCTG	-1.02477	-1.32179
probe.14167.HNF4a8_PBM.proPeak1186.13	GGTGGCCGAGCAGGACGCTACCCGCTTGGC	-1.24767	-1.31037
probe.14168.HNF4a8_PBM.proPeak1558.5	CGTCCGCGGAAGCACACACGAGCTGTGCGC	-1.04627	-1.27361
probe.14169.HNF4a8_PBM.proPeak1062.4	ACGTTGTACCCCACAGGTATTCTTTCATCC	1.34838	1.46115
probe.14170.HNF4a8_PBM.proPeak191.3	GGATTAGCGATCATGGGTGACCCGTTAAGA	1.36347	1.43936
probe.14172.HNF4a8_PBM.proPeak1422.1	CTGGGACTTGCCTTTGTCCATTCACTTCCC	-0.128387	0.321297
probe.14173.HNF4a8_PBM.proPeak264.13	GAATGGAAACCCCTGTAAGTCCAAACAAAA	0.425068	1.62545
probe.14175.HNF4a8_PBM.proPeak1021.1	TTCCCCAGCGACTGAGCTGAGGTTAGAATC	-0.673696	-0.213776
probe.14180.HNF4a8_PBM.proPeak723.15	GCAGGAGCTGGCCTGGTAGGACAGGGATCC	-1.106	-1.32444
probe.14182.HNF4a8_PBM.proPeak819.9	TACTGACCAAATGGGAACATTCCTCAGGGA	-1.13753	-1.31451
probe.14183.HNF4a8_PBM.proPeak163.6	TGTGCAGAGGAGGGGGCAGGAGCCCAAGAA	-1.11158	-1.3287
probe.14184.HNF4a8_PBM.proPeak1313.3	AGTAAAGGACAAAGTCAACGGCTCTGCATA	-0.951408	-0.847299
probe.14186.HNF4a8_PBM.proPeak403.1	GAGCCATAGCCCAAGTTCAAAGGTTATCTG	5.91791	6.7817
probe.14188.HNF4a8_PBM.proPeak975.14	GTTTTCAAACAATGAGAGGCAACATTCCCA	-0.709044	-1.30039
probe.14193.HNF4a8_PBM.proPeak629.11	ATTTACATTCCAGAGTAAACGTTTCTCTCT	-1.14575	-1.28768
probe.14196.HNF4a8_PBM.proPeak498.14	CAGATAACAGCGAACATGAGGAATAAACTT	-1.03873	-1.42521
probe.14200.HNF4a8_PBM.proPeak1363.7	GAAGCGAGGCCTCATTGGCCAGTATCCGCC	-1.06782	-1.23071
probe.14201.HNF4a8_PBM.proPeak97.11	TTAGCTATCAGTGTTGACCTCTGGACCTCA	6.96651	7.7886
probe.14207.HNF4a8_PBM.proPeak875.6	AAGCATGACAAAATAACGAAGGCATTCTTA	-1.11295	-0.857958
probe.14208.HNF4a8_PBM.proPeak540.6	GGTATGGATTCTGGGACCCACCCACCTATG	0.346091	0.691806
probe.14214.HNF4a8_PBM.proPeak1384.1	CACAAGCTGGGTCAACATCAGCCCTCCTAG	1.49305	1.30918
probe.14216.HNF4a8_PBM.proPeak1139.2	CTGCGTTTCTCCTCTCTGGGCTTCCATTGT	1.19644	1.03106
probe.14218.HNF4a8_PBM.proPeak1195.2	AAAAGGCTAGAGCGCGCTGGAATCTTGATA	-1.20128	-1.40636
probe.14223.HNF4a8_PBM.proPeak560.11	TAAAGCTAACCAGCTCTATCAGTCTGGGTC	-1.12897	-0.73278
probe.14224.HNF4a8_PBM.proPeak195.15	GACCCGAGTGCCCTTTGGCAAACAGGAGCT	0.390952	2.19224
probe.14225.HNF4a8_PBM.proPeak1432.1	TAAAACTAGGAGAGTCCGGGGCAAACAAGG	-0.999453	-1.08642
probe.14226.HNF4a8_PBM.proPeak1247.1	CTTGTGTAATCCTGCAACAGCCCCATGAGA	2.19311	2.2522
probe.14227.HNF4a8_PBM.proPeak1536.11	CCTTGCAATGCTGGAGGGACTGTGATGAAG	0.699048	-0.962237
probe.14231.HNF4a8_PBM.proPeak361.2	GAAATCATCTCCATGCCGACTCCGAACTAT	-1.06061	0.433016
probe.14232.HNF4a8_PBM.proPeak379.6	GTATTGAGATAAGCAAGACTGCAGGGTCAT	1.46333	2.03928
probe.14238.HNF4a8_PBM.proPeak1157.10	ACAGTGCCTATGTTGGAATGCCTAAAGTAG	-1.10577	-1.14599
probe.14239.HNF4a8_PBM.proPeak1531.2	GAGGCTGACATCTCTCTGGCCTGTGGGGAG	-1.01903	-1.36636
probe.14242.HNF4a8_PBM.proPeak1163.11	CTAAACCTCTGCACACAGGATGTTTTCTCT	-0.0899097	-1.33158
probe.14245.HNF4a8_PBM.proPeak1573.1	GAGATCCTGGGTTCGAATCCCAGCGGTGCC	-1.09328	-1.21503
probe.14246.HNF4a8_PBM.proPeak1377.2	TTCAGCTTCTCTTGTTTGTGTAACTGTGGG	2.03992	1.62016
probe.14249.HNF4a8_PBM.proPeak332.10	TCGTGCCCTAATCTCACTCTTTGTTATTTA	1.06874	0.865365
probe.14253.HNF4a8_PBM.proPeak1223.8	GAGCTGGGTGGCCCTCTCCCGGGGAGGTCA	1.96795	2.67769
probe.14256.HNF4a8_PBM.proPeak963.15	TCGGAAGACGCACCTCTGCATACTTCCTGT	-1.01107	-1.23665
probe.14258.HNF4a8_PBM.proPeak1273.11	CGTGGTTGATCAAAGGTTGGACTGAGGACC	2.92875	3.73238
probe.14262.HNF4a8_PBM.proPeak898.15	GTCACCAAAGCAAGCAGATGATATGTGATG	-0.76418	-0.0564293
probe.14269.HNF4a8_PBM.proPeak742.3	TCTGCACAAAATACAAGTCGTAAAGACCTT	0.709016	0.876792
probe.14270.HNF4a8_PBM.proPeak338.10	TCCTCCTTTTTTTTTTCAAGTGTTAGCTGT	1.73809	1.77601
probe.14275.HNF4a8_PBM.proPeak819.11	ATGGGAACATTCCTCAGGGAATTTCTAGGT	-1.26726	-1.38741
probe.14276.HNF4a8_PBM.proPeak275.8	CCCTTGGAATGTGACCTTAGACCCCTGAAT	5.74026	6.48752
probe.14280.HNF4a8_PBM.proPeak811.11	ATGTCATGACCTTCATCAATCAGCCTGATA	-1.09765	0.62305
probe.14282.HNF4a8_PBM.proPeak1442.15	AGTCTTGGCCCCACCGGTCACGACCCCGCT	3.61997	3.93531
probe.14286.HNF4a8_PBM.proPeak238.9	ATTTTGCTCTTTGTACCGTTTGAACAGCCA	2.3563	3.0369
probe.14289.HNF4a8_PBM.proPeak1193.8	CTTATCATGCTGTCTCTGAAAGCAAACAAT	-0.839859	-1.20938
probe.14290.HNF4a8_PBM.proPeak142.2	GGAATGCAGTGACATGATCAAAGTTCATTG	4.07432	5.00634
probe.14292.HNF4a8_PBM.proPeak643.15	GGGCTCAAAGGTTACCACCCAGGAGTCTGT	2.67321	3.77603
probe.14294.HNF4a8_PBM.proPeak937.4	GTCAGTTGATAAACAGATAACTGGGGGCAA	0.764294	1.68285
probe.14296.HNF4a8_PBM.proPeak274.14	GTCAAACCTTTGACCCTTTATAATCCCCTA	4.24615	4.71279
probe.14298.HNF4a8_PBM.proPeak65.6	GATTCCTCTTGAATTGGAAGGCAAAGTTCA	3.17375	3.77881
probe.14300.HNF4a8_PBM.proPeak628.6	AAGGAAGGAGGGAGGCAGGGAGACAACCTG	-1.03639	-1.24798
probe.14302.HNF4a8_PBM.proPeak1051.12	AGGTGACCTTTGCTCCGGTTCCCAATAAGT	5.06153	5.70932
probe.14303.HNF4a8_PBM.proPeak99.6	CCGCGCCCCGCCCCCAGTGCACCTTAATAA	5.21552	5.44833
probe.14304.HNF4a8_PBM.proPeak2.3	GAAGGTTATTAGTGATAAGCAGAGGATGGG	0.39651	-1.09937
probe.14307.HNF4a8_PBM.proPeak967.5	GCGCGTGGCCCAAGGCCTCTGACATAAATC	-1.21426	-1.4677
probe.14311.HNF4a8_PBM.proPeak794.3	ACCTGAGTGCCAGAGCTGTGAAGACTGCAG	-1.05908	-1.36861
probe.14312.HNF4a8_PBM.proPeak373.11	CGTGGAAAGTGGAAGAATGGGAAATTCCAT	-1.10777	-1.38452
probe.14315.HNF4a8_PBM.proPeak1547.7	CCTCTGCAGCCGCCCTTTTGCCTCCGCTCC	1.03794	1.21475
probe.14317.HNF4a8_PBM.proPeak415.13	TAGAGTAACCATTCTTTCTGAGAAAAGCTG	-0.984416	-1.23369
probe.14319.HNF4a8_PBM.proPeak1496.14	ACCTCTCCCACCTGAATTATTGTATAGCTT	1.09774	0.232995
probe.14320.HNF4a8_PBM.proPeak391.7	TCCCTCATATAATTTACATAACAGGTTTGT	2.09858	1.72101
probe.14321.HNF4a8_PBM.proPeak253.1	TGCGCCGCAGCGAATGGTCGCGCCGGGCGC	-1.20227	-1.39182
probe.14324.HNF4a8_PBM.proPeak227.12	GTTCCTGCCTGGAGCCACTGAAGTGAGTTA	-0.825501	-0.757278
probe.14327.HNF4a8_PBM.proPeak1465.8	AGATTTGACCTACGGACCATGGATCGCCAA	1.83184	2.68883
probe.14328.HNF4a8_PBM.proPeak779.7	AGGTAGAGTCTAAGGCTAAAACATCCTGGG	-1.09319	-1.23677
probe.14329.HNF4a8_PBM.proPeak630.9	GGTGAGAGGGCTCTGTCTGCTGGGCCTTCA	-1.09716	-1.21184
probe.14331.HNF4a8_PBM.proPeak928.13	TGTGCTGGATGTTTCCTTTGAACTCTGCAT	2.3695	2.65759
probe.14333.HNF4a8_PBM.proPeak995.13	ATTCCCCTTTGTCTAAGCTAGTCATAGCTG	-0.0534957	-0.153792
probe.14335.HNF4a8_PBM.proPeak307.13	TGTGCACACTTAGAAAATGCCCTCAATCAA	1.53911	1.85517
probe.14338.HNF4a8_PBM.proPeak1112.3	GGTGTGCTGTTAGCTGAAGGACGTCAGAAC	1.24763	-0.833546
probe.14342.HNF4a8_PBM.proPeak18.13	TGTAGACATTGGAATGCGGGCTCCACCACT	-1.19244	-1.22845
probe.14343.HNF4a8_PBM.proPeak1608.12	ATGGATTGGGGGCCATGTCTCAGCCCAAGA	-1.17837	-1.29303
probe.14344.HNF4a8_PBM.proPeak1517.3	GAAGACCAACAGGTGAAGACATGCTGGTGT	-0.696246	-0.889522
probe.14345.HNF4a8_PBM.proPeak67.13	GGGGCAAAGTTTATGTGTGAGCCTATAATT	1.17295	1.65147
probe.14346.HNF4a8_PBM.proPeak1206.14	CTTCTGTTTAAACTGATAACCTTGCCCAAC	-0.675778	0.853279
probe.14347.HNF4a8_PBM.proPeak348.10	CAAAGCATAGCAAGAGTGACCTTTGCTCCA	8.96644	9.00053
probe.14350.HNF4a8_PBM.proPeak171.4	CATGTTGGCATTCCAGGATGAAGGAAGAGG	-1.11679	-1.31391
probe.14351.HNF4a8_PBM.proPeak966.15	TCCCCCAACCCCACCTTCATTCTTCATGGG	3.33717	3.28599
probe.14352.HNF4a8_PBM.proPeak349.3	CACATTGTTAGCAGAAACCATCTGGCTTGG	-0.826011	-1.30788
probe.14354.HNF4a8_PBM.proPeak689.9	TAAGGTCCTGTTTGTCAGCATCTTCACCGT	1.31555	0.5913
probe.14355.HNF4a8_PBM.proPeak1403.13	AAAGATAATATTTTTGACTTACCATTTGCT	-1.09287	-1.33985
probe.14356.HNF4a8_PBM.proPeak715.11	CTGCTGGACACCGAGGTCCTGGGGCGATGC	-1.05988	-1.24
probe.14357.HNF4a8_PBM.proPeak137.15	GTTTATCTGCCTGTGGATAGCTGGCATGCA	-1.09307	0.0443371
probe.14358.HNF4a8_PBM.proPeak418.2	TCACTATTGACATTTGGGGTCAGATAATTC	2.50496	3.25199
probe.14364.HNF4a8_PBM.proPeak695.2	CACAGCAGAGGAGCCCTGGGCTCAGAAATC	-1.18602	-1.3911
probe.14366.HNF4a8_PBM.proPeak1611.3	GAAAACATCATTCCGTGACTGAGCTCGCGC	-0.720177	-1.24236
probe.14368.HNF4a8_PBM.proPeak532.4	GATAAGGAACTGTTATCAAGTGAGAAACCA	-1.15833	-1.21136
probe.14370.HNF4a8_PBM.proPeak70.7	TCTGCTCCCCCTGCCCTTCGTCCTGAGCAG	2.2314	2.59414
probe.14372.HNF4a8_PBM.proPeak1535.2	TTTAAAATGTTTCAAAGTTTTTCCCCTTGG	2.21423	1.74532
probe.14375.HNF4a8_PBM.proPeak1054.5	GAGATAAGATCAGTATAGTTAGGGCCTTGC	0.213486	-0.807062
probe.14379.HNF4a8_PBM.proPeak1208.2	ATACCCAGAGTGATCTTTGAAACATAACAG	1.55974	2.16362
probe.14380.HNF4a8_PBM.proPeak766.11	ACTGACCTTTGAGAGTCAACACTGAAATAG	1.41529	2.05684
probe.14382.HNF4a8_PBM.proPeak748.9	AAACCTGGTAGCGTGTAGTAAAGCTCATGA	-1.07556	-0.829669
probe.14384.HNF4a8_PBM.proPeak1199.1	CAGAGACATGCTAGCCTCGAGATAACCCAC	-0.937704	-1.177
probe.14385.HNF4a8_PBM.proPeak1179.3	GAGCAGGAACCTTGTGGTGGTGAAAGTCAA	0.207206	0.273624
probe.14386.HNF4a8_PBM.proPeak1242.10	AACAACGGCGGCCCAGTCAAACCCCGCGCT	-1.31108	-1.26564
probe.14388.HNF4a8_PBM.proPeak78.10	GGCAGGAAAGGGCCTCTCAGGTCAGGGAAG	-0.806336	-1.0794
probe.14389.HNF4a8_PBM.proPeak1358.2	GGGGGTTGCAAGTCTGAGGCTGCTCTCTGT	-0.210666	-0.364572
probe.14391.HNF4a8_PBM.proPeak1561.12	ACTGACCCAGGGAGAAAGGTCAGGGGCAGG	1.01623	2.11125
probe.14396.HNF4a8_PBM.proPeak1525.5	TCATTACCTCCCTGGGCATGTCTGCTCCCT	1.52314	1.73285
probe.14399.HNF4a8_PBM.proPeak910.13	TGGATTAGTCCCTTTTCACGCTAAGAAGGA	-1.19424	-0.973279
probe.14401.HNF4a8_PBM.proPeak1455.5	TGGTTTGCCTCTCTTAGGTGACAGCCTTTT	0.681559	1.22427
probe.14405.HNF4a8_PBM.proPeak1653.5	GCCTCCCTGTGGGGGAGGTGCAGAGAGGGG	-0.92925	-1.29582
probe.14406.HNF4a8_PBM.proPeak787.11	GGAGTTTCCTGCCTGGTCCGCCCTTCCCCG	1.83861	2.16239
probe.14409.HNF4a8_PBM.proPeak174.8	CAGTCTCTTGAAATCCCAAGCAGTGATATT	-0.324829	0.148502
probe.14412.HNF4a8_PBM.proPeak1313.15	AACAAACAAAAACCAAAAAAACTTAACAGA	-1.13243	-1.3284
probe.14413.HNF4a8_PBM.proPeak461.1	AGACATTGGCTAAATCATGGGGAGCATCTA	-0.87142	-1.24795
probe.14414.HNF4a8_PBM.proPeak897.12	TTTCCCTGGGGTCAATAGTTGTGTAAATAG	2.07392	2.34162
probe.14418.HNF4a8_PBM.proPeak1365.5	TGAGACTTCCCAGCTGCTGGTCAAAGGGCA	5.16037	6.2065
probe.14422.HNF4a8_PBM.proPeak427.5	GCTTGTCCTTTTGACCACAGTTATCTCCCC	2.77585	3.02139
probe.14423.HNF4a8_PBM.proPeak1007.3	AACAAATTGTGTGCAACAGGAGCCCAGAGA	-0.937687	-1.34395
probe.14426.HNF4a8_PBM.proPeak838.7	CCTAAACCTGCAAACCTTTGACCTTTCCAT	5.51568	6.21819
probe.14427.HNF4a8_PBM.proPeak773.15	TTTTTGTGTGTGTGTCAGAGACCCAGAAAA	1.79552	1.5362
probe.14433.HNF4a8_PBM.proPeak1383.8	GATAGGCAAAGTGGCTAGGACCTTTGAACC	6.40739	7.2289
probe.14434.HNF4a8_PBM.proPeak868.2	TTGTGCAAGAATGCGTCATCCGCATCTGAA	-1.01253	-1.36589
probe.14437.HNF4a8_PBM.proPeak1387.1	GAGGGATTACCCTATGTCCCCCGACCCGCC	4.9712	5.09736
probe.14438.HNF4a8_PBM.proPeak653.7	AACTTGTGTTCAGAGCTTGCTGCATTCCCC	1.44498	1.25566
probe.14439.HNF4a8_PBM.proPeak419.12	GCGCGGGGCGCCTCCCGGAGGACCCGACCG	-1.14626	-1.23327
probe.14441.HNF4a8_PBM.proPeak1224.14	AATCCCCGAATGTCCAGACTGTGCATACCA	1.59748	1.61693
probe.14446.HNF4a8_PBM.proPeak836.13	CTTTTGTGTGTTTACATAACCTGCCCAAAG	1.04677	0.458058
probe.14449.HNF4a8_PBM.proPeak1389.8	GGATTCTGGCTAAACCAGCCTAACAGGATT	-1.14478	-1.37351
probe.14457.HNF4a8_PBM.proPeak775.14	TCTGGTAAACAGCTGACAATAAATTCCAGG	-1.15773	-1.29739
probe.14458.HNF4a8_PBM.proPeak724.8	GATTGCTTAATGCAAACTCCAGCATGAGGG	-1.21294	-1.31226
probe.14459.HNF4a8_PBM.proPeak260.9	TCACAAGACTGTTATCACAGCTGGCCCACT	-1.11634	-1.22218
probe.14469.HNF4a8_PBM.proPeak972.14	CTTACTTGGCCTGTTTGCTGAAGGCCATGC	0.0452058	-0.876692
probe.14471.HNF4a8_PBM.proPeak1374.8	CTCAAGGCCTTGGCTTGGAACTGACATGCT	-1.02582	-1.22957
probe.14474.HNF4a8_PBM.proPeak434.14	AGACAGTCACTCCCACCCTTCCTGTTATGT	2.10637	2.03894
probe.14477.HNF4a8_PBM.proPeak32.15	GGCTGAGCGTGAACACCGGCCCCCTCCCCC	5.9514	5.76255
probe.14481.HNF4a8_PBM.proPeak51.4	ACAGCAACTGTAGTGCATAGTGGGTTTCGG	0.972997	0.098673
probe.14483.HNF4a8_PBM.proPeak1340.1	TTTTCTTTTTAATCCTGGATTCCTCCAGCC	-0.836822	-1.23949
probe.14485.HNF4a8_PBM.proPeak1658.12	AACCCTTGAGCTCTGCACAGCACAAGATAA	-1.12722	0.248878
probe.14488.HNF4a8_PBM.proPeak603.6	CTAAACCAGGATCCAGTCCTCACCCAGAAC	0.785914	0.61296
probe.14490.HNF4a8_PBM.proPeak1003.13	GGGGGTAAAGTGGATTGCTGGCCTTTTATC	0.813646	0.841607
probe.14493.HNF4a8_PBM.proPeak806.12	CCTCCCACCCCCACGGTGCGCTGCCCCTCA	5.23736	5.2781
probe.14495.HNF4a8_PBM.proPeak904.7	CATTGTGTTAAAGGAATTCAGGACTTGGTA	1.06732	0.45543
probe.14498.HNF4a8_PBM.proPeak416.15	TCTGGACTTGGATCAGCCTGATTGAGTTCA	0.327019	0.925411
probe.14500.HNF4a8_PBM.proPeak749.13	TGTCCCCAAGATTGAGGCCAGCAAAGGGCA	1.82931	2.20585
probe.14508.HNF4a8_PBM.proPeak1168.13	CATCGAGGCCATCCCAGTTACTCAGCGAAT	-1.11	-1.35365
probe.14509.HNF4a8_PBM.proPeak946.7	GTTAGTGCTGCCTCTTCTGGGAAGAGTAGA	-1.03797	-1.28712
probe.14512.HNF4a8_PBM.proPeak562.3	AACTGCTATTGGTTGTCAGACTGGTGTAGT	1.95445	1.44906
probe.14513.HNF4a8_PBM.proPeak1352.15	GTATCAGGGCTCAGGAATGTGGGGTCAACA	2.99151	3.98634
probe.14518.HNF4a8_PBM.proPeak700.5	ACCAAGGCTGCTTAACAAACACAAAAAGCG	-1.13293	-1.36577
probe.14523.HNF4a8_PBM.proPeak1461.1	TGGTGGACGTACGCTCCCAGTATGAGCGGC	-0.951583	-1.20483
probe.14524.HNF4a8_PBM.proPeak1174.1	TGAGGTCAAGGCTTCTGCCCCAGACACGCT	1.56437	1.13181
probe.14525.HNF4a8_PBM.proPeak1640.7	CCAATGTGGAGCTGCTGAACTATTGAACCA	2.66093	3.35917
probe.14527.HNF4a8_PBM.proPeak246.12	GTGTGAATCGACCTTTAGCACCGTAAGAGA	5.25323	6.03927
probe.14528.HNF4a8_PBM.proPeak851.1	TAAGACAACTTTCTCCTCCAGGACCTTGCC	-1.06736	-1.09224
probe.14529.HNF4a8_PBM.proPeak1288.11	TTCTGCGGAAATAATTGATTCAGGTGAGCC	0.333366	-0.353678
probe.14532.HNF4a8_PBM.proPeak582.2	AGGTGCCTGGGATCGAAAGGACATTGTCCA	1.98157	2.52561
probe.14536.HNF4a8_PBM.proPeak88.10	TCGCTCCGCCGCTAGGTGGCGGGCTGGCTC	-1.15709	-1.4163
probe.14538.HNF4a8_PBM.proPeak1231.2	TTGCCTACATAAGGAGCAGCACTTTGACCT	5.12739	5.87673
probe.14542.HNF4a8_PBM.proPeak1101.9	TGCTCGGCATCCCTGCCGTGGCTGGAACTC	-1.08321	-1.29177
probe.14543.HNF4a8_PBM.proPeak256.7	GTCAGTCTGATTGGTTGGAGAAAGCAGCCA	0.077215	-0.964499
probe.14544.HNF4a8_PBM.proPeak114.3	TTGTACTGCTTCCAAAACATTGTAGAATTA	0.954773	0.558269
probe.14547.HNF4a8_PBM.proPeak1063.11	CACCCAGGCTGAAGTCCAGTAGCTCAATCA	-1.09678	-1.12805
probe.14548.HNF4a8_PBM.proPeak1539.15	ATGTTCCTTATCAGAGAGGCCTCACAGCCT	-1.15011	-1.36982
probe.14552.HNF4a8_PBM.proPeak102.10	GCATGGTGATGCTAGCTACTACATGATGCT	-1.10245	-1.29975
probe.14568.HNF4a8_PBM.proPeak1645.9	TCCAAACCGGTCTTTCCACTTGGGCTTCCT	-0.769973	-1.34767
probe.14571.HNF4a8_PBM.proPeak1659.3	CTTGCCCAAGGGCATGGGAAGCAGTGAGGG	-1.18782	-1.36412
probe.14580.HNF4a8_PBM.proPeak336.10	AACAGGCAGAAGAATGGATGAGCTAATCAG	-1.08964	-1.30397
probe.14581.HNF4a8_PBM.proPeak59.15	AGGCAGCCTCAGCCACACGCCCATCTCCAC	-1.18031	-1.35937
probe.14584.HNF4a8_PBM.proPeak1346.7	TTTATGACCTTTGACTGCAGAAGATAAGAA	3.93656	4.50088
probe.14585.HNF4a8_PBM.proPeak648.3	ATTCTTTCCCCTCCCTTCCACCTTTGCCCT	6.19353	6.60716
probe.14587.HNF4a8_PBM.proPeak925.10	TCACCTCGCTCCCCTCCTGTCAGTTTATTT	2.19528	2.29954
probe.14588.HNF4a8_PBM.proPeak125.2	TGTACAGGACCATGTTCTCCTAAAGTGACT	-0.785589	-1.19233
probe.14590.HNF4a8_PBM.proPeak192.7	AACATTCTATTCTATCTGTATTCTGAAGCC	0.517549	0.29453
probe.14591.HNF4a8_PBM.proPeak838.10	CTTTGACCTTTCCATAGTTCCGAGTTCCCT	1.1762	2.05351
probe.14592.HNF4a8_PBM.proPeak1243.15	TATCAGAAGCTTACATATCACTTCCATCAG	-1.04755	-1.3328
probe.14593.HNF4a8_PBM.proPeak208.15	AGGCCAATGAGGGAAGTTATTAACATCAAA	-1.12049	-1.30753
probe.14596.HNF4a8_PBM.proPeak436.10	GTGTTGAGAATCCCTCCCCTGTGCAAACTT	3.118	3.13791
probe.14598.HNF4a8_PBM.proPeak459.14	AGGCTGGGTGATAAGAACACAAAAGCCTCT	-1.09319	-1.35585
probe.14603.HNF4a8_PBM.proPeak1179.12	ATTCCAAAAAGCTTTTGTCATGACCTTCGC	4.70964	5.07356
probe.14604.HNF4a8_PBM.proPeak761.1	AAATTACACTGGGAGGCAAATCTCTTGGTC	-0.204802	0.295739
probe.14606.HNF4a8_PBM.proPeak1566.1	TCCAAAATACGACCTTTGGACAGGGTGACG	6.8015	7.5576
probe.14608.HNF4a8_PBM.proPeak562.11	TGGACTTTGGAATTAAGGAGATTTGGCTTT	4.83688	5.99271
probe.14609.HNF4a8_PBM.proPeak358.13	ATCTCTAAGCTACTGAAAATGACCTTTGTT	6.10895	6.72797
probe.14614.HNF4a8_PBM.proPeak1136.10	GAGATCAGGTCTCTTTTATGTACCACCGTA	0.640773	1.33723
probe.14628.HNF4a8_PBM.proPeak1070.12	AGCCTCTTTATCTCTCTCTCTTTCTTCCCC	2.83544	2.62228
probe.14631.HNF4a8_PBM.proPeak1180.5	TGGCACTTTGGACTTGAGAAGACATAGTTT	2.24839	2.87548
probe.14632.HNF4a8_PBM.proPeak1579.13	ATTATCCCCCTATCCCAAGACATCAATTAA	3.87739	3.96025
probe.14634.HNF4a8_PBM.proPeak1144.11	TTGGTACCTCCCCCCACACCATTAGAGAAC	5.38637	5.27093
probe.14636.HNF4a8_PBM.proPeak1338.2	CTGATAAATCCCGAGCCAGAGCCAAAGGGC	-1.06037	0.829039
probe.14639.HNF4a8_PBM.proPeak1304.8	TCAGTGGGCTAAACATCAAGACAGGTGAGA	-1.08294	-1.112
probe.14640.HNF4a8_PBM.proPeak1144.14	ACACCATTAGAGAACATGTACTTTGTACTG	5.82886	6.41409
probe.14643.HNF4a8_PBM.proPeak1030.8	CCAGCCAGTAGGAGTTGGAACGGGGGCAAG	-1.12207	0.852815
probe.14644.HNF4a8_PBM.proPeak1021.8	CTGGTGTGCTTTCTGTCCTCTCAAAGTCCA	3.70073	4.48339
probe.14647.HNF4a8_PBM.proPeak497.2	GGATGGCCATTGTTCATACTGCAGCTCTGC	-1.20759	-1.29235
probe.14650.HNF4a8_PBM.proPeak596.4	GATGTTCTACACTGCTTACCCTGCAGTGTG	0.0519979	-0.756735
probe.14651.HNF4a8_PBM.proPeak1451.3	TGTTATAGCTTTTAAAGAACTGGGCGAGCC	-0.886526	-0.625361
probe.14654.HNF4a8_PBM.proPeak863.14	AAAGAAGAATGTGGCCATTTTACTTGTCAA	-1.08247	0.376505
probe.14656.HNF4a8_PBM.proPeak588.12	ATTCCCCGACTCCTGGGTGTGAGATAAGGC	0.414026	0.0556969
probe.14660.HNF4a8_PBM.proPeak900.15	GGAATGAAACCAGTTTCAAAACCTGATTCT	-1.25008	-1.24603
probe.14661.HNF4a8_PBM.proPeak565.9	GACAAAGGGCTCTCTCACCAGAAAAATGTA	-1.19037	-1.44781
probe.14662.HNF4a8_PBM.proPeak65.13	GAATGTGTGCTGGCCTGGTTCCTTCTCAGT	1.05951	0.301016
probe.14664.HNF4a8_PBM.proPeak224.8	ATTAAGCAAGATATGTGCCTGCCTTATACA	0.216739	0.302902
probe.14668.HNF4a8_PBM.proPeak1053.3	GATCCCGGGAGGGAGAGAAGGACATCTATC	-1.13099	-1.26112
probe.14672.HNF4a8_PBM.proPeak690.7	TCAGCCTTAACTCAAAAGGCCAAAGTCCAA	8.37595	9.1051
probe.14673.HNF4a8_PBM.proPeak590.14	GTATGGACTTTCTGATGTCAGAAAATGCAA	0.477774	0.883114
probe.14674.HNF4a8_PBM.proPeak1147.4	TTGCAGTGGCAAGGCAAAAGAGACAGGACT	-1.10413	-1.32694
probe.14688.HNF4a8_PBM.proPeak236.7	TTTTCTCATAAAACACCCACCTTGTTATCT	1.80666	1.79016
probe.14690.HNF4a8_PBM.proPeak968.12	GTATATCCTGACACAGGAAGGGGGATGTCT	-0.918472	-1.17456
probe.14692.HNF4a8_PBM.proPeak306.15	ACTTATCAGAGGAAATTCAGATCAAAGCAA	-1.154	-1.26919
probe.14693.HNF4a8_PBM.proPeak1486.2	GGAAGTCCAACCTTTGCTCACTTGGGGGTG	2.59172	3.02609
probe.14694.HNF4a8_PBM.proPeak1458.2	AGGAGTTTGTTCACCCACCAGAGGGAACGC	-1.25998	-1.19304
probe.14700.HNF4a8_PBM.proPeak1489.2	CTGAGGAAAGGAAGATGCACATTCCCTCCA	-1.12605	-1.33396
probe.14701.HNF4a8_PBM.proPeak290.7	CTGCACACACTCACAGAACACAGTGTTTGC	-0.754525	-1.25677
probe.14705.HNF4a8_PBM.proPeak1458.15	GGGAGTCCTGGGCGTTGCTCTCCCACCCCG	3.14991	3.30046
probe.14706.HNF4a8_PBM.proPeak339.15	ATGCTGATGGGGACCACAGAGAACTAATCT	-1.12032	-1.30736
probe.14710.HNF4a8_PBM.proPeak880.1	ACAAAGTTCCTGAGATAAAAAGAAGCTTGG	-1.21431	-1.24641
probe.14711.HNF4a8_PBM.proPeak1437.6	GCACCTGTTTCTGGAGAATGCTGTCCTGCC	-1.06648	0.0973651
probe.14719.HNF4a8_PBM.proPeak1010.10	TCACAATTAAGCCAAACTTGGGTTTATGGC	0.582824	-0.0155965
probe.14721.HNF4a8_PBM.proPeak617.9	AGCTATTGCGAGGTTCCATGGTGTAATGGT	2.0569	1.80607
probe.14726.HNF4a8_PBM.proPeak109.13	GAGAGGGATAAAAGGGGAAAAGGTCAAATA	2.31973	3.21247
probe.14727.HNF4a8_PBM.proPeak103.15	AAAACTACACTCTTGCTAAACCCTCTAACA	-1.15618	-0.606173
probe.14728.HNF4a8_PBM.proPeak993.1	CCAGTTAGACATAGGTTATAAACTTGTTTG	1.1585	1.98493
probe.14729.HNF4a8_PBM.proPeak463.13	CAATATTTGTTAAGTACCCACTATAGATTG	0.719282	0.679623
probe.14733.HNF4a8_PBM.proPeak1645.10	ACCGGTCTTTCCACTTGGGCTTCCTCATCT	-1.09725	-1.08543
probe.14735.HNF4a8_PBM.proPeak933.12	TCTGCATACCAGGTAAGTGACATGCTTGCT	-1.13082	-1.40966
probe.14736.HNF4a8_PBM.proPeak1082.9	TTGGTCTGCTGAGTCTCATGATTAGATTGA	0.745747	1.09964
probe.14737.HNF4a8_PBM.proPeak567.1	AAAATGAAAGCAAGGGCCAGATCAAAGGCT	-1.31255	-1.37335
probe.14739.HNF4a8_PBM.proPeak1170.10	GCCCAGATAAGAACTGCAAGGCTAGAGATT	-1.18032	-1.32373
probe.14741.HNF4a8_PBM.proPeak1201.4	TGACCCCAGGGGAAACTCCATTTCCTTCTA	-0.479084	1.1122
probe.14744.HNF4a8_PBM.proPeak625.15	CTGGAACCATCAGGATTCCAGAGGAAGCAG	-1.08061	-1.01238
probe.14745.HNF4a8_PBM.proPeak1303.6	TTCACTTGCCACATTTATTGTGAGATTACG	1.22998	0.829581
probe.14746.HNF4a8_PBM.proPeak251.13	TATTGAGAAGAAACCTTTGCCCAACAGGAT	1.11756	2.13357
probe.14750.HNF4a8_PBM.proPeak864.15	TACTGGATATAGCCAGATGTCCTTTGAAGA	1.20061	1.41274
probe.14751.HNF4a8_PBM.proPeak487.14	TCACATCTATCTCCCTACCCTCACCCCTGC	3.71087	3.82134
probe.14753.HNF4a8_PBM.proPeak1126.10	GGCCTGCATGACTACATTCTTTGAAGACTA	-0.97064	-1.25303
probe.14754.HNF4a8_PBM.proPeak1556.10	ACGAGACGGTGTCCCTGGCCAATCCCAGGG	-1.20906	-1.36275
probe.14758.HNF4a8_PBM.proPeak1598.9	GTTGTCTGATGGCTGCTTCACACAAACATC	-1.11649	-1.30596
probe.14762.HNF4a8_PBM.proPeak1190.10	ACAAAAACTGTTTCTATGTGACCTTCACCC	5.26419	5.89278
probe.14764.HNF4a8_PBM.proPeak293.14	TGGGTTGAGGCTAAGAGGTGAACACATTCC	-0.453142	-0.968922
probe.14769.HNF4a8_PBM.proPeak1425.11	GTTGTTCCTTTTCTTTCACATACAAAATTT	0.634403	1.00476
probe.14770.HNF4a8_PBM.proPeak1592.15	ATTATCTACAGAGATAACAGGCCACAACTT	-0.703202	-1.38111
probe.14772.HNF4a8_PBM.proPeak1196.5	GCCGACTTACAGGACAAAAGTAAATATGGT	0.186805	-0.745277
probe.14776.HNF4a8_PBM.proPeak1321.7	TACACACATTCCAATCTTCTTTTCCAGTCT	1.43518	-0.344127
probe.14777.HNF4a8_PBM.proPeak1104.1	CGGGTCAGCAGGGCACCGCCTCCACACCCC	1.59017	2.21758
probe.14778.HNF4a8_PBM.proPeak499.8	CTGCTTACATTTTGCTCTGTTGTGTCAAAG	1.82921	1.74305
probe.14780.HNF4a8_PBM.proPeak1294.13	TCTTACCCAACCAAAAACAAAACTGGTCAT	1.67629	1.99606
probe.14786.HNF4a8_PBM.proPeak688.4	TATCAGAAGAATCTGTATCAGCCTGTGACA	1.14872	-1.33522
probe.14787.HNF4a8_PBM.proPeak549.8	AGGATGTGTGCTCGAGGTGGACTTTCCCCC	6.06919	6.74636
probe.14790.HNF4a8_PBM.proPeak1307.6	GGCTGTTTCACAAGTTTAGCCAAGCAAACA	-0.991598	-1.20877
probe.14792.HNF4a8_PBM.proPeak660.14	GGCAGTGGGACAATGAAGCCTAAATGATAA	-1.23718	-1.37611
probe.14793.HNF4a8_PBM.proPeak265.12	TCTGCAGCAGATGGCCAGCCTTTGGACTTT	7.15478	8.08355
probe.14794.HNF4a8_PBM.proPeak443.10	GGGACCAAGGGTCAGTTCATTAAAAAAAAA	1.57425	2.12974
probe.14802.HNF4a8_PBM.proPeak784.14	CGAGTCAAGGGTCAATCCTCTCTTTGGAAT	2.30695	2.96784
probe.14804.HNF4a8_PBM.proPeak733.5	AGAGGACAGAAGAAGGAAAAGGCCTGACCT	-0.387854	1.07351
probe.14808.HNF4a8_PBM.proPeak737.5	TGATGTTAACACAAGTTATTACCGTGATGT	1.47743	1.12604
probe.14810.HNF4a8_PBM.proPeak859.7	AAGGACCTCCTGAGATAGGTATGATAACCC	0.366575	0.361926
probe.14812.HNF4a8_PBM.proPeak109.3	CTCAGCACATGGCAGTGTACACTAGCCAAA	-1.27299	-1.42072
probe.14817.HNF4a8_PBM.proPeak675.6	AAAGCTGTCTACAAACACAGAAGTGGACCT	3.36425	3.95901
probe.14818.HNF4a8_PBM.proPeak506.10	CCATTACTTCTGTTTGCATTAGTTATATCT	1.39906	0.622029
probe.14819.HNF4a8_PBM.proPeak351.1	GCACCAGAGCAGGACTGATATCCTGGGCTT	-1.05951	-1.17595
probe.14820.HNF4a8_PBM.proPeak196.10	TGCTTCCAAGTTATGCAGACCTTTGCCCTT	7.1653	7.70017
probe.14821.HNF4a8_PBM.proPeak1561.3	TCGGTTTTCAAATGAACCCGGCAGGCGGGA	1.82235	2.1766
probe.14825.HNF4a8_PBM.proPeak1036.4	GCTGGGATAACCGAGGCTGACAGCAGAGAG	-1.08226	-1.275
probe.14827.HNF4a8_PBM.proPeak439.2	AATAAGGCTGCGACCTGCTGGGCTGCATTC	-1.29452	-1.39566
probe.14828.HNF4a8_PBM.proPeak1614.7	TGCCTGGGTCCTGGGAGCAAACCCCAGCTG	-0.984887	-1.26385
probe.14834.HNF4a8_PBM.proPeak1282.9	TTTGAAGTCTGGTGGCAAGTACCCTTTATC	2.15707	1.93334
probe.14836.HNF4a8_PBM.proPeak1140.6	TCTACTGCTCTATTTAGACTCAGCATGTCT	-0.798825	0.275082
probe.14838.HNF4a8_PBM.proPeak36.10	GGCTGTGGAGGGCAGTGGATGGGGGCGTTC	0.703723	0.785775
probe.14841.HNF4a8_PBM.proPeak1370.2	GGTTGTGAGGGAGGGCACAGGCAACAGAGG	-0.916536	-1.33716
probe.14842.HNF4a8_PBM.proPeak276.1	AATTTCAAATTTGCACCTGCCTTTAGGCAT	-1.20829	-1.34652
probe.14845.HNF4a8_PBM.proPeak918.11	CCGCTGCTGTCTCGGGGCCAGGTGGGCTGC	-1.04553	-1.09541
probe.14846.HNF4a8_PBM.proPeak438.4	CTTGGCTAACAAAGCTCAGGGCAAAGACTC	-1.21985	-1.3778
probe.14849.HNF4a8_PBM.proPeak143.12	GCCTTCGCACCTGCCTGTCTCACCTCGCTA	-1.11164	-1.30347
probe.14851.HNF4a8_PBM.proPeak1189.6	TACTCACACTCAAGGCAAGAGAGTCATAAA	-1.02304	-0.836623
probe.14857.HNF4a8_PBM.proPeak873.2	TCAAAGCCCAACCAGGATAGGGAGGGGTAA	-1.01259	-1.31734
probe.14858.HNF4a8_PBM.proPeak1448.15	GCTCAAAGGCGGCCCGGGTGGGGGTGGGGC	-1.14149	-1.36227
probe.14861.HNF4a8_PBM.proPeak1654.14	AATAACCACAAGGGGGGAGCACCTCCCAAC	-1.09237	-1.332
probe.14863.HNF4a8_PBM.proPeak575.14	CAAACAAAAGGGACAAAGGTGAGTGCAACC	0.534054	2.00655
probe.14865.HNF4a8_PBM.proPeak170.12	GCTGCCATCCCACATTCCACAGACTCACTT	-0.800295	-1.33004
probe.14866.HNF4a8_PBM.proPeak939.4	TTGTATGTCCAAGGGTCACTCGACATTCAT	3.02266	3.7647
probe.14867.HNF4a8_PBM.proPeak1490.8	AAGACATTGCCTGGCATTATCAGTGCTGCC	-0.683055	-0.907421
probe.14869.HNF4a8_PBM.proPeak1453.12	ACTTCTGTCTCCAGAAATCAACCTTTGATC	7.83634	8.80101
probe.14871.HNF4a8_PBM.proPeak1463.11	GACACACCTAGGGAGTTAATCACAGGATTT	-1.25466	-1.20565
probe.14873.HNF4a8_PBM.proPeak528.1	AGAGATCAAAGGGGAGGTGGGAAAAGAAAT	-1.20495	-1.37373
probe.14874.HNF4a8_PBM.proPeak1407.15	CCGTCCCAAGCTGAGGTCTGGTGTCCAGTT	1.20153	1.21052
probe.14879.HNF4a8_PBM.proPeak360.4	GAACAGCAAGACTTTGGCCCTGCAGACTTT	2.08946	3.02064
probe.14890.HNF4a8_PBM.proPeak1481.1	GTCTGCTATTATCATCTCTTGTCTGGAATA	1.28673	0.93774
probe.14895.HNF4a8_PBM.proPeak1117.12	TGTTACCACCCAGACCAGTAACCTAAGTCA	-1.07737	-1.22444
probe.14897.HNF4a8_PBM.proPeak1550.12	ACAAAGCCCATGCTGGACCCTGGGCTTAGT	1.97136	3.17779
probe.14899.HNF4a8_PBM.proPeak1121.11	GAGGAAGACATCATATTTGTTATATTTGTT	1.42841	0.811103
probe.14903.HNF4a8_PBM.proPeak1570.12	CCATCTATGCACTCTCACCTTGGGGGCTGC	-0.921285	0.0952661
probe.14905.HNF4a8_PBM.proPeak210.12	GGACTTTGAACCTTGGGTCTGTAATCTCAC	7.10776	7.83923
probe.14906.HNF4a8_PBM.proPeak565.15	CATGTGCAAAAGCACCCAAGGCTCTGCACA	-1.15007	-1.28902
probe.14909.HNF4a8_PBM.proPeak410.13	GAATTCTTGACTTTGGACTTTCAAAAGTTA	4.20652	5.14331
probe.14911.HNF4a8_PBM.proPeak515.3	GAAAGACGAAAGGGACTTTGATCTTCTTAC	5.53083	6.36784
probe.14913.HNF4a8_PBM.proPeak120.5	AGTTAGTTTACTTAGGCCTCCCAGAACGTG	1.24234	1.12787
probe.14917.HNF4a8_PBM.proPeak850.3	TGTGTCGATGTTAACGCTAAAGAGGTATCA	1.5432	1.2954
probe.14921.HNF4a8_PBM.proPeak1404.12	AAGGACTGAGATAAGAGAAGGGGTCAGGTA	1.52109	2.21646
probe.14922.HNF4a8_PBM.proPeak417.13	CCTTATCAGAAGGAAAGTCTCCCTCCCTTT	1.89653	1.72354
probe.14924.HNF4a8_PBM.proPeak312.10	AGCCTCACCAACAGGATTGTGAAACGTTTG	0.702937	-0.103015
probe.14926.HNF4a8_PBM.proPeak361.9	GCACAAGAGGGCAGTATTTGCTTACAGTCT	-1.08896	-1.32396
probe.14927.HNF4a8_PBM.proPeak301.1	ATTGAATTAAACACAGTTGCCTATGCCCTT	1.59375	2.37688
probe.14931.HNF4a8_PBM.proPeak827.1	CTCTCTGGACTTCGGACATTCCAGGGAACA	3.7047	4.52211
probe.14934.HNF4a8_PBM.proPeak1142.14	GCCACCATTGATCTAACAGGAGGTGGAGCT	-1.17786	-1.48837
probe.14935.HNF4a8_PBM.proPeak1570.1	CCTGCCTCTCCTCTGAGCTTCATCCTGACC	1.62175	1.69932
probe.14936.HNF4a8_PBM.proPeak1100.10	GGGGGTCAGAAGTCCAACATTAGTATCACT	3.82051	4.52309
probe.14937.HNF4a8_PBM.proPeak1264.6	GACCCCTCCTCCCCCCGCCGCATCTACCAG	5.53827	5.69794
probe.14939.HNF4a8_PBM.proPeak1121.9	CTTTGCCCCAGAGGAAGACATCATATTTGT	1.28153	0.870344
probe.14940.HNF4a8_PBM.proPeak719.3	TTGGAAAAAGCAGGCAACCAAGGGTACACA	-1.05413	-1.13743
probe.14941.HNF4a8_PBM.proPeak1210.14	AGTGCTGCATGCAAAAAGGCTGACCTTTGA	7.82197	8.62014
probe.14945.HNF4a8_PBM.proPeak982.10	CCTTTCTGCCCTTTGAAGCATGTGATCTAC	2.38183	2.69845
probe.14947.HNF4a8_PBM.proPeak1234.8	AAGGTTATTTGCTCACCAGTGACCAATAAT	0.551636	0.582383
probe.14953.HNF4a8_PBM.proPeak858.10	GGTATGTTTGTGATATTGTGAAATATATAT	2.03143	1.86012
probe.14954.HNF4a8_PBM.proPeak785.7	CCCCAATACACACACACCCCTCCACTGGAC	3.64465	3.77681
probe.14955.HNF4a8_PBM.proPeak369.4	GGATTATCACTGAATCGAGGCTATTCTGTA	-1.05389	-1.02828
probe.14958.HNF4a8_PBM.proPeak9.5	GCATGGAATGACTTTGGGGAAATGACCTTT	7.23095	7.96439
probe.14960.HNF4a8_PBM.proPeak187.6	ATATTTGCCAAGTGATAAGGAACCTAGGAA	-1.09233	-1.32728
probe.14961.HNF4a8_PBM.proPeak1561.10	GGCTGGTTTAACTGACCCAGGGAGAAAGGT	-1.09579	0.158588
probe.14962.HNF4a8_PBM.proPeak1320.11	AAGATAAAGTGTCTCTATTTGGAACCAAGA	0.79187	0.941293
probe.14963.HNF4a8_PBM.proPeak862.5	ACCCTTTTGCCCTTTGAGCTTCTGTCTTGG	4.15909	4.96412
probe.14966.HNF4a8_PBM.proPeak3.8	TACTATGCAATAACCAGGGAGTGGCAGCAT	-1.07706	-1.30143
probe.14973.HNF4a8_PBM.proPeak115.5	TGAGGAATCTAAGATAAGCAGCATTCCACC	-0.937685	-1.12001
probe.14976.HNF4a8_PBM.proPeak1133.2	TCTTTGAATGGACTCTGAGACCTGTGATGG	2.83562	3.61094
probe.14979.HNF4a8_PBM.proPeak23.8	AGGAAGGTCTGATGGGCCAGGCAGGACAGT	-1.15525	-1.31983
probe.14983.HNF4a8_PBM.proPeak1469.7	AGCCTGTGGCCAGGCTGCGTTTCAAAGCCA	-1.22227	-1.40002
probe.14985.HNF4a8_PBM.proPeak1634.7	ATGCACTCATAACTAGGGTTCCAAGACCAA	-1.17156	-1.19578
probe.14987.HNF4a8_PBM.proPeak829.4	AGTTGTTGTGAGAGTGAGGTGACTTGTCCT	1.86176	1.73617
probe.14993.HNF4a8_PBM.proPeak176.4	AGTCTCAAAGGTCAGATGACAGAATTGGTC	3.50118	4.14986
probe.14996.HNF4a8_PBM.proPeak916.1	TAGCACCTTCCAGCAGCAGGCCTGGGGGCA	-0.984579	0.405612
probe.15002.HNF4a8_PBM.proPeak1295.3	CTGGGGCCCCACTGGGGTGGAGATGCCGTC	-1.12546	-0.939446
probe.15003.HNF4a8_PBM.proPeak636.1	ATTATTAACTGTAGGCGTATGCTGTACAGA	1.29152	0.757728
probe.15007.HNF4a8_PBM.proPeak860.9	CCTTCAGGGGCATTTGAGTACATGCCTCTC	0.336682	0.509387
probe.15009.HNF4a8_PBM.proPeak1354.9	TTACCCCTTGAGTTTGAACTTTGACTTATT	6.33547	7.24489
probe.15012.HNF4a8_PBM.proPeak1488.15	CCTAGCCCCACCAAACTGACAGGTTAGACT	2.22054	2.33048
probe.15014.HNF4a8_PBM.proPeak514.5	ATTCCTTCCCAAGTGCTAGCTTGGTCTGAA	-0.144981	-0.6116
probe.15015.HNF4a8_PBM.proPeak356.5	GTCTGGGAAAGCTGCAGGCATGAGAGGTGC	-1.09205	-1.3843
probe.15016.HNF4a8_PBM.proPeak955.7	TTATCAGCAGGACACCAAACAGACCTCCCC	2.41892	2.63021
probe.15017.HNF4a8_PBM.proPeak392.14	CTGCCTCAAACAGCTTCGCCTCCTCCAAGC	-1.1269	-1.27889
probe.15020.HNF4a8_PBM.proPeak500.9	GGAGGACCTCTGGATTACATACCCAAGTTC	-1.00924	-0.27259
probe.15024.HNF4a8_PBM.proPeak50.8	AGCAGGGCTAGACTTTAACCCCCTTGTCTT	4.75702	5.51956
probe.15028.HNF4a8_PBM.proPeak589.12	CAGCCAGGGTCAGGAGAAGCAGAACAGGTA	-1.17508	-1.41169
probe.15029.HNF4a8_PBM.proPeak310.6	CAGAGCTAATGTTCAAATCCAGACACTTTG	0.377242	-0.461091
probe.15030.HNF4a8_PBM.proPeak215.14	GACCAAAGATCACAGTGAAGGTGAAGAGTG	-0.690157	0.966762
probe.15035.HNF4a8_PBM.proPeak1557.3	ATGGCAGACGGGGCTCTCAGAATCTGCCGA	-0.810349	-0.907962
probe.15040.HNF4a8_PBM.proPeak518.5	TCTAGCTACAGGAGAACAAAGTTCACCTTT	4.55585	5.35653
probe.15041.HNF4a8_PBM.proPeak139.9	CCTGTCAGTCTCTCAATGATTGACAGGTTA	-0.853851	0.738617
probe.15045.HNF4a8_PBM.proPeak472.1	CCCCTTTGAACTCTGAATAACTGCTTTGTG	1.7467	1.6988
probe.15050.HNF4a8_PBM.proPeak1016.8	GTGCAGATTCCACACTGGCTAGATAAGGCT	-1.21943	-1.33755
probe.15051.HNF4a8_PBM.proPeak233.12	GCTCTAGATCTCAAAGTCCAAATAGCGCTA	3.11358	3.82987
[truncated: 32,237 more rows]

## Sheet: mLiv
ID	Seq	HNF4a2	HNF4a8
probe.10002.HNF4a8_PBM.proPeak26.3	GAATGGCCAGAGTTCCTGTGCAAGCCCCTG	-0.0710073	-0.212079
probe.10003.HNF4a8_PBM.proPeak932.2	AGTTAGGCAGGATGGGGTCATGATAAGAGC	-0.116076	-0.287586
probe.10004.HNF4a8_PBM.proPeak351.7	TTAATGTGCTTGTCTGACTGCTGCCAAAGG	-0.0891474	1.31604
probe.10005.HNF4a8_PBM.proPeak9.15	CAGGTGAATGGAAACAAGAGAGTCTGATTA	-0.106793	-0.276
probe.10008.HNF4a8_PBM.proPeak120.6	GTTTACTTAGGCCTCCCAGAACGTGGCCTT	-0.112751	-0.249047
probe.10009.HNF4a8_PBM.proPeak966.3	GTCCTCCACAGCGTTTTCCTCCAGCCTGTC	-0.116577	-0.260608
probe.10010.HNF4a8_PBM.proPeak1657.5	CTTATCTCATACCTTGCATGCACAAATACT	-0.106437	-0.257398
probe.10013.HNF4a8_PBM.proPeak1223.12	GGGGAGGTCAACCAGGGAAATTACCCTCTA	-0.0999798	-0.2449
probe.10014.HNF4a8_PBM.proPeak37.3	AGGTGTAACCTGCTCTCTCATGCCCTTTGC	-0.0783759	2.83051
probe.10016.HNF4a8_PBM.proPeak1257.2	ACCGTAGCCTGACCATCACCACTTCAAGCT	-0.0822327	-0.246431
probe.10017.HNF4a8_PBM.proPeak16.9	GCTTACTCGGCCTGGACCCCTCCGGCAGCG	-0.0944703	-0.230728
probe.10018.HNF4a8_PBM.proPeak1178.7	GCTGGCGGGAGCATAGCAGCGAGGACAACC	-0.0869509	-0.244915
probe.10021.HNF4a8_PBM.proPeak1104.2	CAGCAGGGCACCGCCTCCACACCCCAGCCT	-0.0854688	-0.204512
probe.10024.HNF4a8_PBM.proPeak1603.6	CCATGCTTTTCAGTGCAAGGGACCTAGGTG	-0.0720043	-0.20273
probe.10025.HNF4a8_PBM.proPeak1072.5	CTCCAGAGTCCAAACTGGGACCTGTGACAC	-0.0864252	-0.0817494
probe.10027.HNF4a8_PBM.proPeak1393.13	GCATGAACCTTTGCTCCCTGGGAACCCCTC	-0.120538	-0.248813
probe.10028.HNF4a8_PBM.proPeak56.7	GCCACCATGCTCGGCTGCCTCTCCAAACAA	-0.0952984	-0.254541
probe.10029.HNF4a8_PBM.proPeak953.15	ATCTCACTAACAGTGTTCCTCGTGTGTTCT	-0.0941468	-0.259737
probe.10030.HNF4a8_PBM.proPeak673.9	TTTGAGGACACAAAGTGGACAGTGTCTGAC	-0.123216	-0.300936
probe.10033.HNF4a8_PBM.proPeak1142.15	CATTGATCTAACAGGAGGTGGAGCTCAGGA	-0.122658	-0.259839
probe.10034.HNF4a8_PBM.proPeak317.8	CTTCGATCACCTCAAGAAAGAGGTGGTTCT	-0.116458	-0.264149
probe.10038.HNF4a8_PBM.proPeak938.6	CACAGGAGAGGAGAAAGAGCAATCTCTCAT	-0.0906573	-0.238965
probe.10042.HNF4a8_PBM.proPeak374.10	CCTCGAGGCAACCTTTGACCTGGTACTATG	4.10258	5.2163
probe.10049.HNF4a8_PBM.proPeak1206.11	TTACTTCCTCTCCTACTTCTGTTTAAACTG	-0.087044	-0.243223
probe.10050.HNF4a8_PBM.proPeak938.15	CAAAAGGTACCACTGTTTGCAGCTGAGTCA	-0.0949464	-0.190851
probe.10053.HNF4a8_PBM.proPeak820.13	CTGTCAAGTCCAAAGTTCTTGGCCAGGCAT	-0.0225844	3.23461
probe.10058.HNF4a8_PBM.proPeak978.6	TAGATATCAGGAAGGTCAGAAAGCAGAAGT	-0.119331	-0.283626
probe.10063.HNF4a8_PBM.proPeak86.7	CAGTCCATTTCAGTGAACTTTTCAATGCTC	-0.0960507	-0.27062
probe.10068.HNF4a8_PBM.proPeak1135.4	GGCAGAAGGTTCCAGGGAACTGTCCACCAA	-0.0873913	-0.237321
probe.10072.HNF4a8_PBM.proPeak1322.3	GAGGGGCCTGTCAGGCCCAGAAACACTGAA	-0.111127	-0.242265
probe.10073.HNF4a8_PBM.proPeak449.11	AAGTTCAAGTAGATAAAATCAAACAGATGT	-0.0934313	-0.217899
probe.10074.HNF4a8_PBM.proPeak1111.2	TGATGCGAGTTGTTCTCCGTCTATAAATAC	-0.0923495	-0.243223
probe.10075.HNF4a8_PBM.proPeak1039.11	AGGTTCCTCGCCTATGGTATGTATGGAATG	-0.0961508	-0.232121
probe.10076.HNF4a8_PBM.proPeak1601.14	TGTTGCTCTCTTGCCATTCGTGGATGAGCG	-0.07672	-0.23713
probe.10077.HNF4a8_PBM.proPeak1448.12	AAAGCGCAGCGCGGGGCTCAAAGGCGGCCC	-0.0941791	-0.233459
probe.10081.HNF4a8_PBM.proPeak1200.6	TCTCCTCTGCCACTGTATCAGGGAGATAGT	-0.0826218	-0.227365
probe.10084.HNF4a8_PBM.proPeak1389.14	TTTGCTGAAGACAGGCCAGGGTGATCAAAC	-0.09928	-0.251518
probe.10086.HNF4a8_PBM.proPeak796.5	ATCTTTATCTTTTCACTTTTTCCCTGCATG	-0.1065	-0.255389
probe.10089.HNF4a8_PBM.proPeak675.15	TCTCCCAGTGCTTTGATCTTCAACTTCAAG	-0.100462	-0.244471
probe.10092.HNF4a8_PBM.proPeak368.15	TGTGCTAGATACTGGAGATATGTTGCTGGA	-0.0834012	-0.211748
probe.10094.HNF4a8_PBM.proPeak1191.6	GAAGTTTTGCAATATAGGCCAGGCATACCT	-0.111144	-0.261838
probe.10102.HNF4a8_PBM.proPeak1592.11	AACTACAGGGTCTGTGGTAGATTATCTACA	-0.10333	-0.248014
probe.10103.HNF4a8_PBM.proPeak1660.15	AGGTGTCCAGCTTAGAGTGGACACATGTCG	-0.108055	0.023413
probe.10104.HNF4a8_PBM.proPeak1395.3	AACTCAGGCAACAATGCCTTGTGTACTGAG	-0.0925184	-0.233283
probe.10106.HNF4a8_PBM.proPeak1437.11	CTGCCAGTTGTCATTTGGGGCGGGCGGTCG	-0.112622	-0.267227
probe.10108.HNF4a8_PBM.proPeak1321.14	ACCTGTTCTCCAGCTGCTGTAAGGTTACTG	-0.104171	-0.25964
probe.10109.HNF4a8_PBM.proPeak454.8	TGCCTCCTAAGGCCTCCAGAAGGAATGCAG	-0.0871798	-0.237765
probe.10111.HNF4a8_PBM.proPeak465.8	GACGCGGTCTCAGTTAACGGGGACGCTTTA	-0.122986	-0.267631
probe.10118.HNF4a8_PBM.proPeak839.13	AATGGATGGCAAATAAAGGAACTCTTATCT	-0.0821219	-0.219027
probe.10121.HNF4a8_PBM.proPeak690.8	CTTAACTCAAAAGGCCAAAGTCCAAAGCCT	4.92129	5.84655
probe.10128.HNF4a8_PBM.proPeak420.6	TTCACATTCCATCATCACGGTGGACATTGT	-0.112896	2.08089
probe.10130.HNF4a8_PBM.proPeak592.15	AGTTCAGAGAGGAATCGGCAGTTTGGGCCT	-0.0646149	-0.214295
probe.10132.HNF4a8_PBM.proPeak793.15	CTCTAACCCTCCTTTTAATCTATTCAGTTG	-0.0913449	-0.25199
probe.10133.HNF4a8_PBM.proPeak787.6	GGCAGGATCAGGGCCCCTTCCTGGGGGAGT	-0.112237	-0.266647
probe.10134.HNF4a8_PBM.proPeak536.7	GAGTAACCAGCTGCCTCTTGTGTTCACTCT	-0.124581	-0.250409
probe.10137.HNF4a8_PBM.proPeak1347.10	TTTCTCAGCTCTCCTCTGCCTCCAGCTGTT	-0.109366	-0.253577
probe.10138.HNF4a8_PBM.proPeak1334.11	GTCTCTCAGGCACAGCTCGACCTTTGACCT	8.89668	9.4764
probe.10141.HNF4a8_PBM.proPeak1607.1	ACTCCAAGAAAGACATTCCAAACATGTTTC	-0.102457	-0.247328
probe.10142.HNF4a8_PBM.proPeak994.10	GGTTCTCAGACCACCAGCTGCTTCGGCCAG	-0.102186	-0.259458
probe.10143.HNF4a8_PBM.proPeak297.13	CACATTCCTTTGGATCATGTGTCTGAGCAA	-0.093364	-0.250099
probe.10144.HNF4a8_PBM.proPeak1285.6	AAACAATGACCTCTGCACCCTTCCCTGAGT	-0.0795116	-0.0851952
probe.10145.HNF4a8_PBM.proPeak1153.2	GCATAACTTTTGAATCCTCTTTGAGTCTGG	-0.0871988	-0.270653
probe.10147.HNF4a8_PBM.proPeak877.5	CACCTACTGTTTGTGCAGAGGAGATCAGAG	-0.110501	-0.279747
probe.10151.HNF4a8_PBM.proPeak430.14	TGACCTGGCATACTACAGAAATCTTTAAGT	-0.0854461	-0.241478
probe.10154.HNF4a8_PBM.proPeak670.9	GATGACATCATCTGTTTGTACGCGTCGAAC	-0.0894469	-0.242321
probe.10155.HNF4a8_PBM.proPeak1191.12	TTCTTATCATAAGTAAAAAGAGAGAGAATG	-0.10455	-0.235554
probe.10160.HNF4a8_PBM.proPeak947.10	GTCTTTTCTCCCCCGATAAGGCTGCCTCCT	-0.0872217	-0.227305
probe.10162.HNF4a8_PBM.proPeak186.2	ATGAATACATGAGTGATCCTGAAAACAAAT	-0.077419	-0.24522
probe.10163.HNF4a8_PBM.proPeak437.8	TATCTCCCAGCCACCAAATCAATCAAACTC	-0.105975	-0.244008
probe.10164.HNF4a8_PBM.proPeak875.2	TAGGCCTTTCCTGGGCCTTAAAGCATGACA	-0.0994678	-0.235882
probe.10165.HNF4a8_PBM.proPeak297.9	TGTGCATACCTGGAATTGTACACATTCCTT	-0.0974842	-0.251732
probe.10169.HNF4a8_PBM.proPeak643.4	GGTCCACAGCTTTGGGCATACAAAACAACC	-0.106828	-0.297712
probe.10170.HNF4a8_PBM.proPeak635.9	GGATCATGGAATTTAATTAGCTTCTGTTCA	-0.108437	-0.26294
probe.10172.HNF4a8_PBM.proPeak476.3	CTGAACATGGTGACACACACCTCCAGCCAC	-0.124832	-0.302415
probe.10173.HNF4a8_PBM.proPeak1596.4	CACTGACTAAAGCAAGTCAGATGGCCAAAG	-0.105776	-0.237416
probe.10174.HNF4a8_PBM.proPeak272.15	TTGACTTTTTGTGGGGGCAGATGTTTCTTT	-0.118918	-0.255524
probe.10178.HNF4a8_PBM.proPeak665.2	CCTGAAAGGTAGGCAGAGAGGCTGCTCAGT	-0.0567624	-0.201057
probe.10179.HNF4a8_PBM.proPeak746.4	TCTGGAGCCTCAGTAAGTTTACTTCATCTA	-0.0983118	-0.224008
probe.10180.HNF4a8_PBM.proPeak38.11	TTCCCTCTCTCCTGGTTTGGGGCCTAAATG	-0.0891898	-0.230477
probe.10181.HNF4a8_PBM.proPeak376.13	TGCATTTTCATCTTGCCTTTGCTCCTCAAA	-0.102105	-0.22415
probe.10183.HNF4a8_PBM.proPeak22.2	CTGGCCCAGCCTGGCCTCTAGAGTGGTTGC	-0.111495	-0.272444
probe.10184.HNF4a8_PBM.proPeak1520.5	GACGGGAGGAAAACTGGGCAAAGGTCAGGA	4.16174	5.53159
probe.10185.HNF4a8_PBM.proPeak863.7	CAGCCACAAAAACCAAAGGTCACTTCGCAT	-0.0908717	2.73195
probe.10186.HNF4a8_PBM.proPeak1248.11	TACCACCCACAGAGGGGGTTTGTTTTTTGC	-0.0832837	-0.256786
probe.10188.HNF4a8_PBM.proPeak913.5	CACCTCGTCCAGGTGTCTTCAGGCTGGGGC	-0.0830739	-0.208073
probe.10191.HNF4a8_PBM.proPeak955.1	ACTGAACCCAGGCATACTCAGTTATCAACC	-0.090317	-0.240415
probe.10192.HNF4a8_PBM.proPeak364.8	GAAACTTATTGTGAACTGGAGCAAAGGTCA	4.5657	5.57552
probe.10193.HNF4a8_PBM.proPeak1241.8	AACAAAGATTGCTTGCCAGTTCCCTCACTG	-0.0893821	-0.272218
probe.10194.HNF4a8_PBM.proPeak75.9	GGCAAGTTGCTTCCACCTATGAGTCTGTAA	-0.113516	-0.290518
probe.10195.HNF4a8_PBM.proPeak57.8	GCCGTGCTGCGGTGGGCTCCACCCAGTTCG	-0.110272	-0.28136
probe.10196.HNF4a8_PBM.proPeak1454.1	ATTTGAGCCCAGGAGTTCAAGACTGGTATC	-0.112949	-0.256103
probe.10199.HNF4a8_PBM.proPeak805.11	CCTTGACCCTTCCTCCCATTTGCTGCTCTA	-0.0797676	-0.232112
probe.10203.HNF4a8_PBM.proPeak352.14	GAAGATTCTTTGGTTGGGAATAACATTGTG	-0.082374	-0.219383
probe.10204.HNF4a8_PBM.proPeak906.8	CATTAGACAGAAACCAAGCTGTCCGACTGC	-0.115686	-0.251313
probe.10206.HNF4a8_PBM.proPeak1290.3	ATCTCCTGCTTTTGGAAAACTGGCCCTGAT	-0.0884189	-0.205639
probe.10207.HNF4a8_PBM.proPeak1266.6	CAAATAGTGGGAGGTGGAAGTGGCAGATTA	-0.120179	-0.358765
probe.10211.HNF4a8_PBM.proPeak348.6	AATGCTGCAATTCTCTTTGCCAAAGCATAG	-0.0731817	-0.246194
probe.10216.HNF4a8_PBM.proPeak139.5	TCAGGCCATTTCACCTTTGCCCTGTCAGTC	3.65735	5.30965
probe.10217.HNF4a8_PBM.proPeak1261.5	CTCGGGTGTCTCCGAGATAAGGCGTCTTAT	-0.00478597	-0.267458
probe.10221.HNF4a8_PBM.proPeak1316.7	CGCAAGCATATCTCTAGATCTCAGTTGGTC	-0.0807249	-0.195214
probe.10222.HNF4a8_PBM.proPeak302.9	AACCTGGCTGCGAGTCCCTGCTGTGTCACG	-0.095397	-0.242868
probe.10225.HNF4a8_PBM.proPeak1546.9	ACTCTCACTCTACTCTCTTTGGAGTGCTCC	-0.095775	-0.241411
probe.10226.HNF4a8_PBM.proPeak412.11	AACATTACTAACTGGACTTTATCTACCATT	-0.0883224	-0.23974
probe.10227.HNF4a8_PBM.proPeak1433.3	GTTGCTGTGCTGCCCTCTTGTGGCCATTTG	-0.0976973	-0.275742
probe.10232.HNF4a8_PBM.proPeak821.13	TCAAGGATGTTTATACAGCCTTGGAAGACA	-0.119592	-0.304332
probe.10233.HNF4a8_PBM.proPeak98.9	GTATGTGGACTTTCAACTGCAGGGGGGTGG	-0.106408	-0.269033
probe.10234.HNF4a8_PBM.proPeak562.4	CTATTGGTTGTCAGACTGGTGTAGTGGGGA	-0.0953066	-0.233193
probe.10235.HNF4a8_PBM.proPeak1462.11	TACCCAACTCATCAGTATTTGATGGTACAA	-0.108699	-0.239212
probe.10236.HNF4a8_PBM.proPeak1621.1	ATCAGAGATGGATTACATGGGAGATAGAGC	-0.109437	-0.26684
probe.10237.HNF4a8_PBM.proPeak1530.8	AGTACTTCCGATCTCTTTGACACAAAGGGA	-0.100709	-0.265325
probe.10238.HNF4a8_PBM.proPeak1094.13	CATGGCTGTGTTCCAATAAACTTCATTTAC	-0.0841103	-0.26817
probe.10241.HNF4a8_PBM.proPeak1023.3	ATTGTGTCATTGGTATCCACAGAGTTCATA	-0.0719327	-0.199663
probe.10242.HNF4a8_PBM.proPeak79.9	GGCTCAGGTTGCTGCCAGAGGGTGGCAGCA	-0.0820669	-0.227086
probe.10243.HNF4a8_PBM.proPeak885.2	ATAAGCGAAGATAACCTACTTAAAAAGAAA	-0.10413	-0.244803
probe.10244.HNF4a8_PBM.proPeak1610.14	TGCCATGGGCCTGGCTGAGCCTGGGCCGCC	-0.1054	-0.264072
probe.10246.HNF4a8_PBM.proPeak556.4	CCCTGCCTAAACAAGGCAGACTTGGATTTT	-0.0725415	-0.24677
probe.10248.HNF4a8_PBM.proPeak1049.15	GCTGTGATGAGGCCAGCAGGGTGCCCCCTC	-0.0927903	2.02888
probe.10249.HNF4a8_PBM.proPeak487.7	ATCAGAGAGCAAAGGTGATCTGCTGGAATG	-0.117768	-0.266753
probe.10250.HNF4a8_PBM.proPeak1598.6	ATCCCACCATTCCCAGTTGTCTGATGGCTG	-0.115726	-0.280459
probe.10251.HNF4a8_PBM.proPeak1116.1	CACCCAGGAGCAAACTGCATTCTTGTAGGT	-0.119056	-0.285366
probe.10253.HNF4a8_PBM.proPeak1125.4	TGCTTTGGGTGGATTTGGAGATCAGAGTCC	0.926944	3.90826
probe.10254.HNF4a8_PBM.proPeak737.2	TCACGTTGGGGGTGCTGATGTTAACACAAG	-0.0963265	-0.239908
probe.10256.HNF4a8_PBM.proPeak161.5	GAACTGTTCTTTGACTCAGTTGCAGAAAAA	-0.0851497	-0.24772
probe.10257.HNF4a8_PBM.proPeak800.4	ATGCACCCTTATCAGCTTATCTCAAGAATT	-0.100763	-0.248396
probe.10260.HNF4a8_PBM.proPeak811.2	CTCTTCTGATCGTGAGAAGAGGACTTTTTT	-0.101317	-0.252653
probe.10261.HNF4a8_PBM.proPeak1267.2	TCTCTAGTAACAGGGCACATGTACACAGGA	-0.0905004	-0.218327
probe.10262.HNF4a8_PBM.proPeak889.11	CAGCCACCCGTGCTTGGAATGCTATTTGCA	-0.0927002	-0.243711
probe.10266.HNF4a8_PBM.proPeak398.13	AAAGGCCTTTGAAGCTTGAAGGAGTATATG	-0.0972559	-0.24944
probe.10267.HNF4a8_PBM.proPeak1045.13	TCAAGATATCTATATGTTTACATATCACTG	-0.103217	-0.277864
probe.10271.HNF4a8_PBM.proPeak604.4	TGAAATCTACAGGACAGCCAGGCAGTCGGG	-0.106971	-0.250054
probe.10274.HNF4a8_PBM.proPeak1034.12	ATTTGGAAGTAAGAACCCCACTATTCAGGA	-0.111365	-0.231445
probe.10275.HNF4a8_PBM.proPeak1647.4	GATATGCGGCTGCAAATTCTGCATTTTTCT	-0.0972702	-0.247855
probe.10280.HNF4a8_PBM.proPeak828.13	CTAATATAAGTCATTGCCATACTGTCAGAA	-0.0860287	-0.212451
probe.10281.HNF4a8_PBM.proPeak435.6	TACTTATGTCTCCAGAAACCAACCTTTGAT	-0.12346	1.71833
probe.10282.HNF4a8_PBM.proPeak461.5	GGAGCATCTATTTTCTATTTCCACTGAGGT	-0.0559881	-0.214677
probe.10283.HNF4a8_PBM.proPeak716.15	TGCTCTTAATACTGTGCAAATATAAGTAGG	-0.112837	-0.266705
probe.10286.HNF4a8_PBM.proPeak525.4	TAGAATTTGAACTATGGTCATCTGAGGGAA	-0.103613	-0.272902
probe.10289.HNF4a8_PBM.proPeak712.15	AACTTGGTCGGCACAATCCTGTATCTTAAC	-0.0959159	-0.267456
probe.10290.HNF4a8_PBM.proPeak599.9	TATGGCTTATACTTGAGGTATGATGCATCC	-0.0951338	-0.269369
probe.10291.HNF4a8_PBM.proPeak722.10	CCTTTGCCTCATCTGCATGGACAGCACTTA	-0.0979051	-0.279492
probe.10292.HNF4a8_PBM.proPeak1343.8	ACTTTGATAGGCACAATCAGCAAACACAGA	-0.10898	-0.272197
probe.10293.HNF4a8_PBM.proPeak1445.4	GAAAGGAAATCATTCCAGAAAGACAGCTGC	-0.102162	-0.251556
probe.10295.HNF4a8_PBM.proPeak314.15	GCATTTAGAAATAGTTGACTTTTCTAACAA	-0.0949355	-0.229849
probe.10299.HNF4a8_PBM.proPeak898.14	ATTCTGTCACCAAAGCAAGCAGATGATATG	-0.106969	-0.246532
probe.10300.HNF4a8_PBM.proPeak1081.8	AAAAGTCTTTCTGCCAAAGTTCAGCCTTGG	-0.0817438	-0.226884
probe.10303.HNF4a8_PBM.proPeak177.13	CAGTATCAAAGTCCCCAGATAAGACAAAGT	-0.0889204	-0.245035
probe.10308.HNF4a8_PBM.proPeak1260.6	GGAGGGGAAGCTGGGCAGGCGCCGACTGCC	-0.110221	-0.278329
probe.10309.HNF4a8_PBM.proPeak1354.4	TCTAGGTCACCACCTTTTTTGGCCTTTACC	-0.100186	-0.26913
probe.10310.HNF4a8_PBM.proPeak1201.1	AATGATGATGACTTTTGACCCCAGGGGAAA	3.77729	5.43681
probe.10312.HNF4a8_PBM.proPeak1408.12	GCCTGGCTAAAACCCTGGCCACTCCCTGAT	-0.0873271	-0.244056
probe.10315.HNF4a8_PBM.proPeak954.3	CCTATTATTTTATAGAAAAGGAAAGTGAGG	-0.118451	-0.229772
probe.10316.HNF4a8_PBM.proPeak531.13	AGTGTTTCAAAGGAGTGTCTTTCTCCTTGA	-0.103461	-0.241764
probe.10320.HNF4a8_PBM.proPeak404.3	CTGAAGTCAATGTCAGCTAGAGGCCCTGCA	-0.0846829	-0.24868
probe.10323.HNF4a8_PBM.proPeak1358.4	AGTCTGAGGCTGCTCTCTGTCCCTGCACCC	-0.0853971	-0.235473
probe.10325.HNF4a8_PBM.proPeak1349.14	GGTCAAAGGTTAAGCCATTGGGCAATCCAA	-0.0883252	1.7272
probe.10331.HNF4a8_PBM.proPeak1312.9	TGGTTAGTTCCAAAGGACAAATCTCACTGA	-0.0969323	-0.225247
probe.10332.HNF4a8_PBM.proPeak564.9	ATTTGTGAGGATGGGCAGTCCCTATAGCCT	-0.0949075	-0.272492
probe.10334.HNF4a8_PBM.proPeak99.10	ACCTTAATAAGCACATTCCTTTCCCTTTAT	-0.0986836	-0.230081
probe.10335.HNF4a8_PBM.proPeak910.4	CCTTCCCCTTTTTCTGTAAAGCTTTATTTT	-0.0985621	-0.255447
probe.10336.HNF4a8_PBM.proPeak1423.4	GGAAAGGCATACGTGCTTAATCCTGGTGCA	-0.0940999	-0.23645
probe.10338.HNF4a8_PBM.proPeak1485.6	CAGCGACTTGGGAGGCTGAGGTGGAAGGAT	-0.0886828	-0.251233
probe.10339.HNF4a8_PBM.proPeak1135.14	TGATATTGGGTGAGTGTTAGAGCACCCTCT	-0.135273	-0.284278
probe.10341.HNF4a8_PBM.proPeak1494.1	TCACTGGGAGGGTGGGTTATCAGTAAGAGC	-0.0982715	-0.246866
probe.10342.HNF4a8_PBM.proPeak409.11	AATAATTTCCTTATCTCTGTCTGAGACCAC	-0.0913284	-0.245894
probe.10344.HNF4a8_PBM.proPeak679.11	GTCATTGATGAAACTCCTTCCCTTTCATGT	-0.084697	-0.246973
probe.10351.HNF4a8_PBM.proPeak1385.12	TCATCACATGTGCAAGGGCAGCTCCGTTTA	-0.0698121	-0.214135
probe.10353.HNF4a8_PBM.proPeak140.10	ACATTAAGACCACCTCTATGCACACGTTCA	-0.0914207	-0.272744
probe.10357.HNF4a8_PBM.proPeak316.6	TCCTTTGAAGCTTCGAGCCTGTGGTTTCTC	-0.0748934	-0.227208
probe.10358.HNF4a8_PBM.proPeak1318.14	CAAACAGAACTGTTAACTTTGTACTCAATT	-0.112	-0.242361
probe.10359.HNF4a8_PBM.proPeak847.15	AGCTATGCCTGAGGCTGAGGTTGCCCAGGG	-0.0865125	-0.234637
probe.10362.HNF4a8_PBM.proPeak1001.14	CCAGTTGAGTGCAAAGTCCCTAGAAGGGAT	-0.100785	-0.286782
probe.10363.HNF4a8_PBM.proPeak983.11	CTGCCTTCAGCGGTGCATTTTTTTCCACCC	-0.0729213	-0.217909
probe.10364.HNF4a8_PBM.proPeak831.10	CTCTGCAGACTGGTGCTATGTCCCTGACTG	-0.0983459	-0.251342
probe.10366.HNF4a8_PBM.proPeak301.2	ATTAAACACAGTTGCCTATGCCCTTTGAAA	-0.106018	-0.255117
probe.10367.HNF4a8_PBM.proPeak1657.7	ACCTTGCATGCACAAATACTATTCATCCTC	-0.123417	-0.287978
probe.10368.HNF4a8_PBM.proPeak442.6	AATAGGAAGAGTGAGGTCACAGTATTCATT	-0.0860277	-0.227747
probe.10369.HNF4a8_PBM.proPeak304.9	ATAAGGGTGGCCATCCATCCTGGCGACAGC	-0.100784	-0.252227
probe.10370.HNF4a8_PBM.proPeak250.4	CATGGCTACCCTTCATCTTCAATACAGAGT	-0.0823473	-0.261466
probe.10371.HNF4a8_PBM.proPeak1154.15	AGTGCAGTATGCGCTCTGGGAAACAGCACT	-0.102211	-0.240494
probe.10374.HNF4a8_PBM.proPeak967.10	AAATCACATTGTTAGCATAGCCTATCTGGT	-0.117059	-0.246573
probe.10377.HNF4a8_PBM.proPeak973.8	CTAAAGGAAGGGAGGTGAGTGCTAGCATTG	-0.110323	-0.271503
probe.10379.HNF4a8_PBM.proPeak793.1	ATCCAGCAGACTTAGACCCTGACCTGGCAT	-0.121694	-0.283005
probe.10380.HNF4a8_PBM.proPeak489.7	GCAGAGTCCCAAGCATCTCTGAGCAGTGAA	-0.0951588	-0.226783
probe.10381.HNF4a8_PBM.proPeak415.7	TACTGACTGAGAAACCAAGATCCTAGTCTT	-0.11609	-0.248817
probe.10385.HNF4a8_PBM.proPeak1277.14	TGACTTTAAGTTGACTCCAATGCTCGTTGA	-0.0983103	-0.219935
probe.10386.HNF4a8_PBM.proPeak275.11	CTTAGACCCCTGAATAGGTCTTGGAATGTG	-0.106137	-0.253664
probe.10387.HNF4a8_PBM.proPeak1532.11	CTGGAATTTCAAAGGGAGCATATGTATGTC	-0.0888625	-0.213341
probe.10388.HNF4a8_PBM.proPeak932.9	CAGGCCTGTGTCCAAACTTCAGGATTCTTT	-0.0975608	-0.24644
probe.10389.HNF4a8_PBM.proPeak129.5	TTTTGCTCAACAAATATTAGCTGTTGGCTC	-0.10476	-0.268115
probe.10392.HNF4a8_PBM.proPeak437.12	AATCAAACTCTCTGTGGATGTATGTCCAGA	-0.0902875	-0.241324
probe.10393.HNF4a8_PBM.proPeak1442.10	CGGAAGCCTTCCCCGCCCGCAGCCCAGTCT	-0.0140453	1.20267
probe.10394.HNF4a8_PBM.proPeak698.3	TTATCTGATAAGTCCATACCTAGTCTTATC	-0.102812	-0.241462
probe.10396.HNF4a8_PBM.proPeak271.12	GCAGTTTTAAGAGCTCTGTGTCAAAAATCA	-0.0811455	-0.240997
probe.10399.HNF4a8_PBM.proPeak706.13	CCTCCCAGGGACACATGCCCCTTCCCTCCC	0.516438	2.18565
probe.10404.HNF4a8_PBM.proPeak760.10	ATGATTGCTCTCTACTTGGTGGGAGGAGGG	-0.103141	-0.231811
probe.10405.HNF4a8_PBM.proPeak500.1	TTGGTGGTGAGGGTGGGCCTGGGGGGAGAC	-0.0865905	-0.223349
probe.10406.HNF4a8_PBM.proPeak1617.7	GACAGGTTTCCTGAGTTACAGATAAGCAGA	-0.123644	-0.284783
probe.10407.HNF4a8_PBM.proPeak666.10	CACTGATTGAGGTTCACTCTATGTTAGGCT	-0.130469	-0.253453
probe.10408.HNF4a8_PBM.proPeak1307.5	GTACAGGCTGTTTCACAAGTTTAGCCAAGC	-0.115055	-0.260156
probe.10410.HNF4a8_PBM.proPeak1584.3	GAACAATTATTGCCTGGCATCTAACCTTCG	-0.117456	-0.278409
probe.10412.HNF4a8_PBM.proPeak990.13	CAGAGATCAAAAACCAAAGCTGGAGTGCAG	-0.103487	-0.233532
probe.10414.HNF4a8_PBM.proPeak1638.13	GTTTGCCTCTGAAAACTTTTACTGGGAAGA	-0.0796036	-0.216428
probe.10415.HNF4a8_PBM.proPeak750.13	TTGAACACCACAAGTTTGAACTGCACAGGC	-0.0767569	-0.230165
probe.10419.HNF4a8_PBM.proPeak144.10	TGAGAGCAGAATGAGCAAGGTGGGTTCAGA	-0.104655	-0.263966
probe.10423.HNF4a8_PBM.proPeak1327.13	TTGTAAAGGGTAATCTGCTTTTCTCGAAGC	-0.0857349	-0.253418
probe.10424.HNF4a8_PBM.proPeak315.14	ACTTGCCCAGACACACCTGCAATGGAAAAT	-0.090303	-0.245701
probe.10425.HNF4a8_PBM.proPeak1086.15	GCCTCACTAAGTCCTGCTTAGAGCATCCAA	-0.125609	-0.270942
probe.10427.HNF4a8_PBM.proPeak1606.6	ATTTTCAGCCACCTTTATCTGATCAGAAAT	-0.088759	-0.23574
probe.10428.HNF4a8_PBM.proPeak1199.7	CTCCGGCCGGGAAGATGCCAGCCCCGAGAT	-0.106039	0.0465972
probe.10429.HNF4a8_PBM.proPeak1433.14	GTAAGTGTTAATGGCACTTCGTTTCAAAGT	-0.0919239	-0.256834
probe.10431.HNF4a8_PBM.proPeak1330.15	ACAGAAGGCAGAGATTTGAGTCAACCCAAC	-0.0764914	-0.229601
probe.10432.HNF4a8_PBM.proPeak546.8	TCATGGGCCAAAGTTTGTTTCTTATCACAC	-0.108793	-0.295153
probe.10433.HNF4a8_PBM.proPeak495.4	AGGCTGTACTCCTCACTGTTGTGACATACT	-0.082507	-0.222448
probe.10436.HNF4a8_PBM.proPeak1594.4	ATCTTGTAAATGATTCTCTTTGGAAATTGA	-0.057467	-0.213668
probe.10437.HNF4a8_PBM.proPeak963.10	CTGAGCTAAGATAACCATCAAATCCTCGGA	-0.0921665	-0.2682
probe.10439.HNF4a8_PBM.proPeak1216.1	CTGTTGAAATCTAAACATGTAATGGGCCTA	-0.126714	-0.31767
probe.10441.HNF4a8_PBM.proPeak395.9	AAATGAAATGTAATCAGCAAGTTTTATATG	-0.103044	-0.24883
probe.10443.HNF4a8_PBM.proPeak795.15	CATAGTAACAACCTAAATCAGAGCACCATT	-0.109486	-0.259085
probe.10444.HNF4a8_PBM.proPeak770.9	CATTTGGCTGTCTCAGTGGGTGGGAAAGGG	-0.115953	-0.230676
probe.10445.HNF4a8_PBM.proPeak1497.3	TTATCATAAGTCAGCCTGGCTGAAGACCTG	-0.0860643	-0.27397
probe.10446.HNF4a8_PBM.proPeak97.3	CTTCTCCACAGATTCCTGTTAACTTCTTAT	-0.119191	-0.278595
probe.10447.HNF4a8_PBM.proPeak1261.15	GTGCCAAGCATTCTAATCATTGAGGCATGC	-0.066948	-0.207546
probe.10451.HNF4a8_PBM.proPeak830.9	GTCATAAGAAACATTTTACAACCTATTCTC	-0.0894893	-0.218628
probe.10452.HNF4a8_PBM.proPeak718.12	AATGGATCCACTCAGTATGGCAACCTTTGT	-0.105559	3.04415
probe.10456.HNF4a8_PBM.proPeak1597.5	CAGATACAGGAGATCAGATGGGGTGAACTT	-0.0783185	-0.211831
probe.10457.HNF4a8_PBM.proPeak912.10	CCAGACAGAGAGGTCAGCAAATGTGGACAC	-0.102328	-0.283616
probe.10459.HNF4a8_PBM.proPeak282.12	GAAACTGTTTCCAATAGGTTTGATTTCAGC	-0.102598	-0.230406
probe.10460.HNF4a8_PBM.proPeak791.3	ACAAAACATTTGGTGTAAGCACTTGTGGTA	-0.0969169	-0.236202
probe.10461.HNF4a8_PBM.proPeak453.1	GAAGCGCACTAAGCCGAACGCTGGGGCAAA	-0.0923738	-0.261436
probe.10462.HNF4a8_PBM.proPeak1578.3	GAGTGGGAGGCTGGGGCCTCCTGGCTGGGC	-0.124878	-0.278132
probe.10465.HNF4a8_PBM.proPeak662.8	AGCACTTCATCCTTATGTAACTGTAACTAT	-0.0777081	-0.234019
probe.10468.HNF4a8_PBM.proPeak209.1	AGGAGAAAGACCCTAAACCTGTTGGGTCAG	-0.0979351	-0.23935
probe.10469.HNF4a8_PBM.proPeak484.14	AGTTACGTAATGTGTCCCCACATCTGTGAA	-0.0829767	-0.229732
probe.10470.HNF4a8_PBM.proPeak856.5	AGCTGGGCTATACAATTCCAGCAAGGATGG	-0.111458	-0.240426
probe.10471.HNF4a8_PBM.proPeak21.6	GCAGTGACCAAGGGTCAGTTTGAAATTAGG	-0.106051	0.794401
probe.10472.HNF4a8_PBM.proPeak496.5	GAGTTCTTCAAGTCAGTCAAAATGAATAGT	-0.0962485	-0.237744
probe.10473.HNF4a8_PBM.proPeak1222.12	GGTGTCGCAATCTGGACAACATACCACAAT	-0.0690087	-0.210035
probe.10475.HNF4a8_PBM.proPeak822.14	GATAAGGATTCCTGGAATGTTTGAGCTGGG	-0.0944116	-0.268476
probe.10476.HNF4a8_PBM.proPeak422.11	GGGCAGCCCTGTTTAGGAGGAAATAGAGAG	-0.0929211	-0.237068
probe.10477.HNF4a8_PBM.proPeak1620.13	CAGCATCGTGTTGGGAGCAGTTTGCACTAA	-0.084068	-0.237652
probe.10479.HNF4a8_PBM.proPeak907.12	TAATCTGGCTCCAAAGTCTATGTGTGCTTT	-0.115381	1.77634
probe.10480.HNF4a8_PBM.proPeak479.5	TGACTTCCATCAATGAAGCATATCAGTAGT	-0.0756299	-0.228405
probe.10482.HNF4a8_PBM.proPeak159.11	TATCAGCAGGAGGAGGAGCCAGTGAAGACT	-0.0919708	-0.243065
probe.10485.HNF4a8_PBM.proPeak303.13	CTCACAGTAGCCCAGGTCCTTTGGTCTGGC	-0.113797	-0.283091
probe.10486.HNF4a8_PBM.proPeak1426.9	ATCTCTGATGCCCTTTGGCCTTTCTAATTA	3.54831	5.11549
probe.10488.HNF4a8_PBM.proPeak124.11	TCTTGAACCAGAGAATCTCTCATTTCAAGG	-0.0960657	-0.248313
probe.10491.HNF4a8_PBM.proPeak1462.3	AGCCCCACGTTTATCTTGGAACCTCAAGAG	-0.0795483	-0.218908
probe.10492.HNF4a8_PBM.proPeak1442.3	CCAACGGGCCACGCCCTGCACCCTACGTAA	-0.0954683	-0.252309
probe.10494.HNF4a8_PBM.proPeak1258.7	AATTCTTGTATGCTTAACTATGTTTATCAG	-0.130045	-0.303689
probe.10499.HNF4a8_PBM.proPeak1581.12	CTCCCACCTCAGCCTCTTGAGTAGCTGGGA	-0.0952971	-0.243776
probe.10502.HNF4a8_PBM.proPeak1357.14	GGGCATAGCAGATAAGCATTGTGTGTGTTG	-0.073272	-0.205776
probe.10503.HNF4a8_PBM.proPeak559.3	ACACACACACACACACACATTGCAGTATGC	-0.106762	-0.273953
probe.10505.HNF4a8_PBM.proPeak593.15	GAGTGTATAGTGGCACTGTTATGACCCATT	-0.119285	-0.264595
probe.10506.HNF4a8_PBM.proPeak255.4	CCTTTGGCATTGTGTTACGTCTGGTTTCTT	-0.0912223	-0.243218
probe.10508.HNF4a8_PBM.proPeak1067.11	ATTCATAAAATTACGCCACAGAGTTGCTGT	-0.0884254	-0.248158
probe.10511.HNF4a8_PBM.proPeak954.8	TGAGGCCTGGCCGAGGTTGCCCAGCTATTA	-0.0810752	-0.235827
probe.10512.HNF4a8_PBM.proPeak418.9	TGTGGTAGGCTGTCCTGTGCAATGGAGGAG	-0.0996796	-0.287326
probe.10513.HNF4a8_PBM.proPeak1573.15	CTTTTGTGCTCTGTACCCGGCTGCCCGATA	-0.10682	-0.272378
probe.10516.HNF4a8_PBM.proPeak44.12	GAGAGAAATTGCTTAAGTGCTTGTCAGTTT	-0.116556	-0.248524
probe.10517.HNF4a8_PBM.proPeak1581.2	TGGTGCTATCTTTGCTCACTGTAACCTTTG	-0.0941332	3.03344
probe.10518.HNF4a8_PBM.proPeak1166.1	GTCATTTCCCTACCCGGCAAAGAATTGTGA	-0.074189	-0.23213
probe.10519.HNF4a8_PBM.proPeak1197.8	CTCCCTCCCTCCCCCATTAGAGGCACACTC	2.41529	2.78158
probe.10523.HNF4a8_PBM.proPeak566.7	CAGTAACTCACTATCAGGAAACTCTTTCCT	-0.1227	-0.253366
probe.10524.HNF4a8_PBM.proPeak794.6	CTGTGAAGACTGCAGCAAAGTCCTCCAACT	-0.111024	-0.283937
probe.10525.HNF4a8_PBM.proPeak501.10	CACATTAACTGTGCTTCTGGGGTATAAAGG	-0.0906693	-0.219934
probe.10528.HNF4a8_PBM.proPeak339.2	ACCACAAAGCAGTGAGTGAAACATCCCACT	-0.10678	-0.264528
probe.10529.HNF4a8_PBM.proPeak123.10	ATCATTCACGTGCCTGAGATTCCTTCAAAG	-0.0948532	-0.227614
probe.10531.HNF4a8_PBM.proPeak113.9	AGCTGTCTGGTTTGACCTTAAGTCAGAAGA	-0.109011	1.72838
probe.10534.HNF4a8_PBM.proPeak612.13	GATCTTTGGGCCATATTGACTAAACATTCT	-0.101857	-0.239537
probe.10538.HNF4a8_PBM.proPeak1618.7	TGAGAGCAGAGGCTGGGGCCCTCTTCCAGC	-0.107981	-0.273642
probe.10539.HNF4a8_PBM.proPeak1225.10	ATGTTCAAGAAGTTCCAAAGGCCAGTGTGG	-0.133925	-0.294992
probe.10540.HNF4a8_PBM.proPeak570.15	GGTGGTTCGAGACCCGCGGGTGCTTTCCAG	-0.106843	-0.252849
probe.10541.HNF4a8_PBM.proPeak1194.12	TTTTAGATTAGGAGAGGGAGAGTGAGTGAG	-0.114081	-0.307666
probe.10542.HNF4a8_PBM.proPeak532.14	ATGGAGAGTGGAAGACTGCACCAAAATAAA	-0.11651	-0.26199
probe.10547.HNF4a8_PBM.proPeak641.12	GAAAACAGAGATTGGGACTATCAAATGTGG	-0.0750526	-0.241844
probe.10548.HNF4a8_PBM.proPeak311.1	TCTTGGCTTCAAAGGTCACTGTCCTAATTT	-0.113723	3.11952
probe.10549.HNF4a8_PBM.proPeak1179.9	CAAGATTCCTTGAGCATTCCAAAAAGCTTT	-0.104097	-0.273673
probe.10550.HNF4a8_PBM.proPeak237.13	GTTAAAGTCCGTTACAGACAGGCAGCCCCT	-0.0757781	-0.235173
probe.10551.HNF4a8_PBM.proPeak1487.14	TCCCCACGTGGCAATCATTCTGTCTGCCTT	-0.112158	-0.283172
probe.10552.HNF4a8_PBM.proPeak1378.1	AGTTCTGTCCTTTGTCCTGTACCTGGGAAG	-0.13656	-0.280318
probe.10553.HNF4a8_PBM.proPeak92.3	GAAATTCCTTGACCCTGAAAACAGGGCAAG	-0.114155	-0.270258
probe.10554.HNF4a8_PBM.proPeak630.6	CAGCAGACACGGGCAGGTGAGAGGGCTCTG	-0.11061	-0.273395
probe.10557.HNF4a8_PBM.proPeak289.11	GCTACTGTGGTTCCCAAGAAGAGCCCAGAC	-0.108437	-0.293446
probe.10558.HNF4a8_PBM.proPeak1174.14	CTTGCCAAGCCTAGTTTTGATTATCACTAC	-0.0902307	-0.223467
probe.10561.HNF4a8_PBM.proPeak807.7	TTTGCACAGTACTGATCTGGGGCCTATCTT	-0.115469	-0.26854
probe.10562.HNF4a8_PBM.proPeak520.1	AGGGTCTTTGCAACTGTGTGTGGCCTGCAC	-0.109507	-0.222359
probe.10563.HNF4a8_PBM.proPeak1175.7	TTCTGGAGGATTAGTGGGAGATAAGGTGGA	-0.0953821	-0.247854
probe.10564.HNF4a8_PBM.proPeak1079.13	ATATGAAAGAGCCATGGACTGCTGACCTTT	5.5678	6.40118
probe.10567.HNF4a8_PBM.proPeak1455.8	AGGTGACAGCCTTTTCTTATCAGGCTCATT	-0.111597	-0.246312
probe.10568.HNF4a8_PBM.proPeak393.14	CACTCTTGCTATGCAAACAGACTGGCGGCG	-0.098382	-0.265141
probe.10569.HNF4a8_PBM.proPeak592.9	GCCTCTTAACAGATGAGGACATTTCAGCAA	-0.109423	-0.26153
probe.10574.HNF4a8_PBM.proPeak1403.2	TTATATCAGAGGAATGTCTGACCAACCTGT	-0.111244	-0.292405
probe.10578.HNF4a8_PBM.proPeak1564.3	GGGCGTGTAGGGAGTGGTTCCCACAGCCCA	-0.0856646	-0.246138
probe.10580.HNF4a8_PBM.proPeak906.1	TACAGTTCTGGAGGTGAGAAGCCTGAAATG	-0.121221	-0.251923
probe.10582.HNF4a8_PBM.proPeak1556.8	GGATGGGGTCACGAGACGGTGTCCCTGGCC	-0.0930367	-0.123466
probe.10583.HNF4a8_PBM.proPeak844.14	GTCACTCTTCATTTCCCTCATGCAGGGAGG	-0.099644	-0.271283
probe.10592.HNF4a8_PBM.proPeak436.11	GAGAATCCCTCCCCTGTGCAAACTTTTTCC	-0.0743732	-0.221875
probe.10594.HNF4a8_PBM.proPeak1537.14	CAGTCCACATTTCTGAGCTGTGGAAACTCC	-0.110001	-0.308219
probe.10597.HNF4a8_PBM.proPeak1565.15	CATGGTGACTCTAGTCAATGTATTTTATTC	-0.113038	-0.248376
probe.10599.HNF4a8_PBM.proPeak253.15	CGGCAGCACAAGGCGGTAGCCATGGCGGAG	-0.118533	-0.269551
probe.10603.HNF4a8_PBM.proPeak1597.13	ATAGAGAAGCCAGGGGTAAGTTTCTAACTA	-0.0965048	-0.270504
probe.10604.HNF4a8_PBM.proPeak314.10	TTTTCAATCTTATTTTTACTATGTGGCATT	-0.117647	-0.253001
probe.10607.HNF4a8_PBM.proPeak1129.8	GCCTGAACTGACTGCATTCCCTTTCTCCTC	-0.107436	-0.245702
probe.10608.HNF4a8_PBM.proPeak1386.6	CTTTGACACAGGCGACCTTCGCTCGGCTCG	1.11134	4.09806
probe.10609.HNF4a8_PBM.proPeak72.3	GAAACCTAGGAGTTATCTAAGACCCATCCC	-0.0998698	-0.265437
probe.10611.HNF4a8_PBM.proPeak1628.9	CGCCAGGCGGGTTCTGCCATCTCGCAGAAA	-0.0835633	-0.25976
probe.10612.HNF4a8_PBM.proPeak1453.13	TGTCTCCAGAAATCAACCTTTGATCGTTTG	3.86457	5.22557
probe.10613.HNF4a8_PBM.proPeak987.14	GTCCTATGACCCTGCCAAATCCCCCTCTGC	0.677672	2.15338
probe.10614.HNF4a8_PBM.proPeak829.11	AAGTCACCTTATCAAGTCCGAACTCACTAC	-0.060816	-0.195747
probe.10616.HNF4a8_PBM.proPeak157.3	TTTAGTTGAGTGTGACAAGAAAGACCCAAG	-0.101015	-0.265484
probe.10617.HNF4a8_PBM.proPeak1268.7	AGATTGCATCTGTTTTTATTTCCCCTTTCT	-0.0931319	-0.25248
probe.10618.HNF4a8_PBM.proPeak975.6	AGGCAAGGAATTTGGAATTCCCTGCAAGGA	-0.103181	-0.25042
probe.10619.HNF4a8_PBM.proPeak1467.3	ATTGAAACCTTGCGCAAGTCCCAGAAGTTC	-0.101053	-0.242036
probe.10620.HNF4a8_PBM.proPeak981.5	TCAACTCTGACCCATAATAACGTCTTACAT	-0.0656634	-0.191539
probe.10621.HNF4a8_PBM.proPeak932.5	GGTCATGATAAGAGCAGAGACAGGCCTGTG	-0.117765	-0.254986
probe.10626.HNF4a8_PBM.proPeak657.15	TCCTTCTCACCGGGTGGAGCCTCACTGCAG	-0.0847313	-0.288815
probe.10633.HNF4a8_PBM.proPeak1654.1	GTGGCCTTTGTCCTAGTGCATGCTGGGAGT	-0.137745	-0.277007
probe.10634.HNF4a8_PBM.proPeak1188.14	TCCACCAAGGTGGTGAAGATGTCCTGTAGA	-0.0717077	-0.210457
probe.10635.HNF4a8_PBM.proPeak1400.2	TCTTGGAAACATTTTACTCACCCCTTGCTG	-0.0860305	-0.247933
probe.10636.HNF4a8_PBM.proPeak318.13	ATGTAATGTATGCATAGACTGCCCAGAATT	-0.097725	-0.255438
probe.10637.HNF4a8_PBM.proPeak152.6	CCTCTCTCCAGGTACAAGGATAAATACTTC	-0.103138	-0.261381
probe.10641.HNF4a8_PBM.proPeak905.5	AGATAAATGGTGTAGAGGCCAGAGGTCGTG	-0.121947	2.15824
probe.10642.HNF4a8_PBM.proPeak645.3	AGTGTAATTAAGGAAGATGGTGCAAGTGGC	-0.0839152	-0.246152
probe.10643.HNF4a8_PBM.proPeak1113.10	CTTGAGCTTCCAGTTAAGCAGGTTCACATT	-0.101527	-0.230331
probe.10644.HNF4a8_PBM.proPeak195.10	TGGCTAGTGACTCAGAGCATATGTTGACCC	1.66544	3.18681
probe.10646.HNF4a8_PBM.proPeak554.13	ATAAGAGCATTTTTGTATGCATAAGGCCTT	-0.0902437	-0.233219
probe.10649.HNF4a8_PBM.proPeak414.13	AAGTCCACAAAGATAAGAAAGAATCAGCAC	-0.0532512	-0.164857
probe.10653.HNF4a8_PBM.proPeak1275.2	GGTCAAAGAGCAATCATCAAGGTGGTTTCA	-0.103025	-0.241845
probe.10658.HNF4a8_PBM.proPeak1298.6	TCAGTTTCATTGCACTTTGCCCTCTCTTCA	4.57447	5.98957
probe.10660.HNF4a8_PBM.proPeak1312.15	TAGTCTCCTATCAAGAAAATAGAAGTGCTA	-0.0995464	-0.300692
probe.10662.HNF4a8_PBM.proPeak229.13	CTAAATGGCAATGGCTGCAGCTCTTCCACG	-0.0830694	-0.248995
probe.10663.HNF4a8_PBM.proPeak1062.9	CATCCCTCTCCCGCCTCTTGGCCTCCCCCT	3.68305	4.17639
probe.10664.HNF4a8_PBM.proPeak1355.5	TGTGACTTTTATCTTAGGTAATAAGCCTGA	-0.118998	-0.276212
probe.10665.HNF4a8_PBM.proPeak1611.11	TAACGCCCGCCTAACCTTGAGGAGCCCTAT	-0.0999685	-0.234977
probe.10666.HNF4a8_PBM.proPeak1549.13	ATTTAGTAAGTTCAAGAAGACCTTTGCTCC	4.35493	5.04141
probe.10668.HNF4a8_PBM.proPeak637.6	ACTGAATATGTTCGGGAGACATGTGGCCTT	-0.0839492	-0.234269
probe.10670.HNF4a8_PBM.proPeak1575.9	CCTGACCCTCAAGGGTCTCCTGGAATGCAA	-0.0912995	-0.240671
probe.10671.HNF4a8_PBM.proPeak1240.9	CAGATGAAAGTAGTTGGGGATTGTGTAACA	-0.117012	-0.255606
probe.10672.HNF4a8_PBM.proPeak1079.9	AAGAATGAAAGCCAAGGCAGATATGAAAGA	-0.111653	-0.248628
probe.10675.HNF4a8_PBM.proPeak1019.12	TCCTGGTTGGCAAACAAAAAGCTCTGCCTA	-0.133622	-0.260754
probe.10677.HNF4a8_PBM.proPeak1186.4	GGCGTGACCCCCACTGCCTGCCTGCCAACT	-0.104318	-0.257723
probe.10680.HNF4a8_PBM.proPeak777.7	GGAAACTCCGCCCCATTGTCTTAGGCCTCG	-0.127114	-0.325342
probe.10682.HNF4a8_PBM.proPeak1421.7	TTATCTGAGCACACACTCACGGACCCTGTT	-0.0672544	-0.211545
probe.10683.HNF4a8_PBM.proPeak1041.7	AAGGGCTGAGGTTAAAGTCCACATTCTTTA	4.11351	5.05814
probe.10685.HNF4a8_PBM.proPeak1304.10	AAACATCAAGACAGGTGAGAGAGCTGCATT	-0.0709306	-0.228053
probe.10686.HNF4a8_PBM.proPeak716.10	AATTCAAGACTATAGACTGTGATAATGCTC	-0.0933931	-0.242859
probe.10687.HNF4a8_PBM.proPeak610.15	CCCAGCCTATTAACCCCAAATTCCTCATGC	-0.0980432	-0.239215
probe.10690.HNF4a8_PBM.proPeak1161.4	TTCCCTCCCTCCCAGTACAAAGTTCACTTT	5.47546	6.24765
probe.10691.HNF4a8_PBM.proPeak848.10	ATTTTCAGTATACTGACTTATCAGGGTTAT	-0.090013	-0.24078
probe.10692.HNF4a8_PBM.proPeak321.4	GTACAGGCAGTGACTGGACCACGATCAGCC	-0.0612522	-0.218732
probe.10693.HNF4a8_PBM.proPeak203.6	TATTCCAGGCACAAGAATGGTCATTCTCTG	-0.0760831	-0.186552
probe.10694.HNF4a8_PBM.proPeak1168.4	CAGTATAAACAACACAGAACTAGCCAGACC	-0.100042	-0.249832
probe.10695.HNF4a8_PBM.proPeak1480.12	AGCTCCAGGAGACGTAGAGATAAGGTCTTC	-0.118682	-0.281725
probe.10697.HNF4a8_PBM.proPeak1095.2	TTTGCAGTAGGATAAGTCCTTCCAAAGTCC	4.68445	5.59841
probe.10698.HNF4a8_PBM.proPeak596.8	CTGCAGTGTGACCTTTGCCTTCTTGACATC	4.011	5.3434
probe.10699.HNF4a8_PBM.proPeak1234.13	ATAATGTAATCAATCATGCCTACATAATGA	-0.0836285	-0.217963
probe.10700.HNF4a8_PBM.proPeak309.7	TATCTGACTGATGCTAAAGTCTACATTCTA	-0.114759	-0.240175
probe.10701.HNF4a8_PBM.proPeak1242.3	GTCTGCCCAGAGCGGCAGCGCCTCCCGGTC	-0.0938267	-0.267252
probe.10703.HNF4a8_PBM.proPeak1115.6	TCTGAAGATAAATGCCTTAGCTGTGACCAT	-0.0835439	-0.210555
probe.10707.HNF4a8_PBM.proPeak194.2	GCCACCCTCTGGCCACCAGTTATTCATGTC	-0.112501	-0.266136
probe.10708.HNF4a8_PBM.proPeak773.8	ATGCCTGAGTAATTACTATAAATGCTCTGG	-0.078633	-0.222783
probe.10709.HNF4a8_PBM.proPeak41.5	CAGGGTTCTCTGTGACCTTTGGAAGGTGGG	4.06967	5.60668
probe.10711.HNF4a8_PBM.proPeak1151.14	GTGACGGAGGTGACCTTTGGTTGTCCTTAC	1.90722	4.16994
probe.10713.HNF4a8_PBM.proPeak1415.2	CCTCTCTCTCTCTCTCTCACACACACACAC	-0.108372	-0.25779
probe.10714.HNF4a8_PBM.proPeak18.15	GGAATGCGGGCTCCACCACTTGCTCACGAA	-0.116758	-0.270994
probe.10716.HNF4a8_PBM.proPeak97.12	TATCAGTGTTGACCTCTGGACCTCATCTTC	4.22178	5.78584
probe.10718.HNF4a8_PBM.proPeak579.11	TTTGCATTCTTACCCAAGCCCCAAATCTAG	-0.103025	-0.272575
probe.10722.HNF4a8_PBM.proPeak1054.4	AGGAGGAGATAAGATCAGTATAGTTAGGGC	-0.0909035	-0.259493
probe.10726.HNF4a8_PBM.proPeak144.1	GGCAAGAATCAGTTTTCTCTGTCCCAAGAG	-0.0878939	-0.226216
probe.10729.HNF4a8_PBM.proPeak100.5	CACATTCCAGACTTTGTACAAGGGCACTAG	-0.108848	-0.260748
probe.10730.HNF4a8_PBM.proPeak647.13	CAGCTGCAGGTGTGGGGGCGGCAGGAGCCA	-0.0984167	-0.246927
probe.10732.HNF4a8_PBM.proPeak117.13	GGTGATGAGTTCTTATCTAGGTAAGTATAG	-0.0776162	-0.20936
probe.10733.HNF4a8_PBM.proPeak239.14	ATGTTCTAACCATAGGAGGCTGGTCTAAGT	-0.106124	-0.25046
probe.10734.HNF4a8_PBM.proPeak142.8	TAGCCTCAAATTCCTGGGCTCAAACAATCC	-0.103633	-0.251373
probe.10738.HNF4a8_PBM.proPeak852.9	TAATTTTGCACAGCCAGCCTGAGGCAGTTG	-0.113852	-0.262899
probe.10739.HNF4a8_PBM.proPeak1602.11	CAGGGTCAGTGCAATCACGCCTCAAATGAG	-0.111841	-0.268813
probe.10743.HNF4a8_PBM.proPeak1177.4	AAAGAGCAGCTAGCTCCAGTTGGTTGCTAA	-0.119062	-0.262823
probe.10745.HNF4a8_PBM.proPeak10.5	CTGTGGTACGGAATCCAGGCCAACTGGAAG	-0.0854872	-0.225729
probe.10747.HNF4a8_PBM.proPeak756.14	GGAATCTGCTGTAATAAAGCCTTATCTGAC	-0.0867235	-0.256956
probe.10748.HNF4a8_PBM.proPeak449.2	ATAGGCTGGGATGATTTCAGCTTATAAATC	-0.079648	-0.234096
probe.10750.HNF4a8_PBM.proPeak1024.4	GAGGTGGGAAAGACTTAGGATCTAGCAAAT	-0.105095	-0.249248
probe.10751.HNF4a8_PBM.proPeak1636.12	AGGTAGATGAATCCACAAAGATAAGAAAAA	-0.10968	-0.269353
probe.10752.HNF4a8_PBM.proPeak1514.1	TCAAAGAGAAATCTAGGCTGATAAGACACA	-0.111522	-0.251972
probe.10754.HNF4a8_PBM.proPeak1437.9	GAATGCTGTCCTGCCAGTTGTCATTTGGGG	-0.114377	-0.267554
probe.10761.HNF4a8_PBM.proPeak1044.13	AGTCTTCCTGTCTCCATTGCCTCACCTCTC	-0.101514	-0.221413
probe.10762.HNF4a8_PBM.proPeak379.5	GCTCTGTATTGAGATAAGCAAGACTGCAGG	-0.0727212	-0.245036
probe.10764.HNF4a8_PBM.proPeak1548.7	AGTGTGAGTGTCAGAGGCTAAACCTAGCCC	-0.0911658	-0.24763
probe.10765.HNF4a8_PBM.proPeak81.10	TGGTAGAAAAGGAAATATCTTCGTATAGAA	-0.122469	-0.284238
probe.10766.HNF4a8_PBM.proPeak564.14	AGCCTCACTTGCTGATAAGGCAGACCAGGG	-0.0947049	-0.260506
probe.10768.HNF4a8_PBM.proPeak1040.9	GCCCCAGGTGAACCAGGGTGCAATTCGCAT	-0.125638	-0.25826
probe.10769.HNF4a8_PBM.proPeak599.14	CATCCTGAGGCAAAATTCCTCGCTAGCTGT	-0.0721308	-0.234431
probe.10770.HNF4a8_PBM.proPeak238.11	TTGTACCGTTTGAACAGCCAAGGAATATTA	-0.0962781	-0.251351
probe.10771.HNF4a8_PBM.proPeak513.15	AGACTTTATCCGTATAACAAGACAGCCTCT	-0.0863138	-0.253648
probe.10773.HNF4a8_PBM.proPeak802.3	AAAGCCTAGGCTCCAGGGCACTGCCCTTTG	-0.0840926	2.92794
probe.10774.HNF4a8_PBM.proPeak339.9	GTCAGGGCTAGGCTGATAAGGAGGGTAACA	-0.108148	-0.269053
probe.10776.HNF4a8_PBM.proPeak630.15	GCTTGAAAACACAACAAAAGAACTCAAGAG	-0.105587	-0.244455
probe.10777.HNF4a8_PBM.proPeak687.15	TCAAGTGATCGAAGGTCAACTTATCAGCAT	1.27779	3.3012
probe.10778.HNF4a8_PBM.proPeak129.12	TTTAATACCTCTGATCACTACAAGCTTTGA	-0.113503	-0.299092
probe.10779.HNF4a8_PBM.proPeak696.3	GCCTTTAGAACCGGGGAGATACTGTAAACC	-0.111425	-0.269207
probe.10780.HNF4a8_PBM.proPeak317.2	CTGGCAGGGAGGAGGGATCAAGCAGGTGAC	-0.0974837	-0.277344
probe.10781.HNF4a8_PBM.proPeak273.9	TCTGAGAACCAAGAGAGCCATTGGTGTAAC	-0.101141	-0.230358
probe.10784.HNF4a8_PBM.proPeak1581.9	CAAGTTGAAGCCATCCTCCCACCTCAGCCT	-0.108126	-0.265563
probe.10785.HNF4a8_PBM.proPeak632.9	TTCTCCACTCTTCATAATTACCATTCTTGA	-0.0926103	-0.249918
probe.10786.HNF4a8_PBM.proPeak549.1	TTCTCCTGTGATCTGGATTTTCAGGTTCCC	-0.0939939	-0.257303
probe.10787.HNF4a8_PBM.proPeak474.7	TTGGACAAGGTAACCCCCAACATTCTTTCC	-0.0921844	-0.240609
probe.10788.HNF4a8_PBM.proPeak416.5	CCTGCAAGGATTGATCAGCACATGAAGGTC	-0.0850145	-0.248566
probe.10789.HNF4a8_PBM.proPeak777.1	CTGCCTCCCATCTTGCAGCTGACCCTGGCC	-0.0784666	2.29393
probe.10790.HNF4a8_PBM.proPeak604.14	ATGTTAGTCTTGAGTCCCAAAGTCCAAAGG	5.17236	6.11018
probe.10791.HNF4a8_PBM.proPeak355.9	GGAGAGATAAGAAAAACTGAGCTTTAGATA	-0.123344	-0.261103
probe.10792.HNF4a8_PBM.proPeak1410.7	GGTATTACAAAGCAATCTACTTTTCTTTTG	-0.0855277	-0.240092
probe.10793.HNF4a8_PBM.proPeak1383.15	AGATTCCAGAGGGAGGGAGGGTGGAGGAAC	-0.115558	-0.319678
probe.10794.HNF4a8_PBM.proPeak641.6	GCTCAGTGCCTTCTCTAATGACTGATAATT	-0.0772344	-0.193482
probe.10797.HNF4a8_PBM.proPeak1563.6	GCGCAGACGGCGGATCCTCCCAGCCTGGAG	-0.0937413	-0.245377
probe.10798.HNF4a8_PBM.proPeak1089.5	TGCAGAGCTTAGTTTGCCACGGTCAGCAAT	-0.105516	-0.253749
probe.10799.HNF4a8_PBM.proPeak1301.8	GAAAGGATCTCACCCAAACCATCCCAGGCA	-0.120187	-0.277726
probe.10800.HNF4a8_PBM.proPeak1011.11	AGTTGAGAATTCCAGAGATGCCAGGAGAGC	-0.118136	-0.251386
probe.10801.HNF4a8_PBM.proPeak106.9	GTCTATCCTTATTTATCTTCCAGCGGGTGC	-0.131411	-0.256413
probe.10802.HNF4a8_PBM.proPeak755.1	TAGAAGAAAGTCTTGATAAGAAACCCAAGA	-0.0743527	-0.222001
probe.10806.HNF4a8_PBM.proPeak1635.5	TAATCTTTCCTGCCTGCCGGCTCTGAAGAG	-0.0937997	-0.246136
probe.10807.HNF4a8_PBM.proPeak222.6	GGCAGGTAGAAGAAGAGGTCAGCTTGTCCA	-0.0754216	-0.238456
probe.10809.HNF4a8_PBM.proPeak320.1	GCAGAAAAACATATTTGCATAATGGAGCAA	-0.097567	-0.245867
probe.10810.HNF4a8_PBM.proPeak1324.1	CCCAAGTAGAGAGCAGTCCTGCACATGAAT	-0.0899987	-0.23178
probe.10811.HNF4a8_PBM.proPeak1163.2	TCGTGGCCCCTGGGTCGTTGGTGCTCCCCC	-0.0892229	1.82608
probe.10812.HNF4a8_PBM.proPeak1098.13	CTCCTCTCCAGCCCATCCTAAGCCCCAGGG	-0.09284	-0.268115
probe.10814.HNF4a8_PBM.proPeak1021.7	CTTATCTGGTGTGCTTTCTGTCCTCTCAAA	-0.111713	-0.252271
probe.10816.HNF4a8_PBM.proPeak1100.15	TCACTGTGAAGACGTTAGGGGGCAGCAGGG	-0.0853725	-0.204474
probe.10817.HNF4a8_PBM.proPeak1546.2	TCTTCAGAGAGTCTGGCTGACTAACAAGCT	-0.115857	-0.259998
probe.10818.HNF4a8_PBM.proPeak200.15	GCATTTGCTCCCTGACTTGGTTTACAAGGT	-0.107634	-0.253557
probe.10819.HNF4a8_PBM.proPeak1242.13	GTCAAACCCCGCGCTCCAGGCATGGCCAGC	-0.09913	-0.244819
probe.10823.HNF4a8_PBM.proPeak1228.8	GATTTTAGAAGTCACTCCTTCCTCAAGACC	-0.0939897	-0.234189
probe.10825.HNF4a8_PBM.proPeak1178.9	GCATAGCAGCGAGGACAACCAGAGGTCACT	-0.10077	2.38402
probe.10830.HNF4a8_PBM.proPeak878.4	GGTCAAAGTACATCCCCTAAAACATCAAAT	-0.122116	-0.270411
probe.10833.HNF4a8_PBM.proPeak1501.1	GAAATGGATTTTTTGGGTAAAGTCCAGGCA	-0.0722874	2.58424
probe.10835.HNF4a8_PBM.proPeak1053.4	CGGGAGGGAGAGAAGGACATCTATCATTTT	-0.0892665	-0.226812
probe.10836.HNF4a8_PBM.proPeak1062.11	CCGCCTCTTGGCCTCCCCCTTCTGAGTCTC	-0.0872819	1.169
probe.10837.HNF4a8_PBM.proPeak94.1	TGAGCTCAGTTCTTCATCGGTAAATACGAA	-0.105148	-0.234374
probe.10839.HNF4a8_PBM.proPeak1090.8	GGTTTCTGCTTGGTTTAGATAAGCACTTCA	-0.101735	-0.208503
probe.10842.HNF4a8_PBM.proPeak800.13	GACACTTCCAGCCAAACCAGGTCATGCATT	-0.118146	-0.297755
probe.10843.HNF4a8_PBM.proPeak467.5	ATAAAAAACAATTTACAACCTGCTCTTCTC	-0.0995792	-0.262906
probe.10844.HNF4a8_PBM.proPeak371.13	ATGCCAGGAATGCTGAGGAGGGCCTGGGGG	-0.108714	-0.272435
probe.10845.HNF4a8_PBM.proPeak1527.10	AACTTTATCAAGACTGCAGCCAGGGGCGTA	-0.101348	-0.240056
probe.10846.HNF4a8_PBM.proPeak1613.5	GTCAAAGGTTGATGGTATGTTTCAGCCAAG	-0.0887513	-0.253965
probe.10850.HNF4a8_PBM.proPeak674.2	GTAGTGGTTGAATTTCAGAGGGAAGAGGAA	-0.10429	-0.247338
probe.10851.HNF4a8_PBM.proPeak1324.11	AGACAGGAGTAGTCAAATTTGTCTAGCGCA	-0.0849649	-0.232513
probe.10853.HNF4a8_PBM.proPeak1130.10	ATAACACCTATGTGCAAAATACCTGGAAGT	-0.0853835	-0.257015
probe.10856.HNF4a8_PBM.proPeak740.3	GTCTCAAAAAAAAAAAAAAGGCAGTCCTTA	-0.109512	-0.278868
probe.10857.HNF4a8_PBM.proPeak512.8	TACAGAGTATAATAAAGTGGCAACCCTTGA	-0.0892347	-0.236669
probe.10859.HNF4a8_PBM.proPeak295.4	CTCTCACCCAAGATCAAAGAGAAAGTAAGT	-0.110756	-0.23627
probe.10862.HNF4a8_PBM.proPeak829.9	GTCCTGAGATAAGTCACCTTATCAAGTCCG	-0.0993143	-0.226342
probe.10863.HNF4a8_PBM.proPeak1519.1	AAATACATTCTGAACCAATGCCACAGAAAA	-0.0704059	-0.221817
probe.10865.HNF4a8_PBM.proPeak539.2	CTGGATTCTCAAACCTTCCAAAGTTCAACC	2.14047	3.51983
probe.10867.HNF4a8_PBM.proPeak1317.1	TGACCTCTTTCAGAAACAAAGGGGGAGGGA	-0.0832222	-0.231399
probe.10868.HNF4a8_PBM.proPeak1485.4	CCTGTAGTCCCAGCGACTTGGGAGGCTGAG	-0.0984776	-0.250256
probe.10870.HNF4a8_PBM.proPeak1123.3	GTCTGACAGATAAGATTTGGAAAATATTGC	-0.0808961	-0.233456
probe.10874.HNF4a8_PBM.proPeak1183.3	GCTACTGACCAGATGTTATTACTTAATGCT	-0.105148	-0.256169
probe.10875.HNF4a8_PBM.proPeak373.2	TGAGGTAGTTGAGTGCCTCCATTTCACAAA	-0.106049	-0.251927
probe.10876.HNF4a8_PBM.proPeak705.13	GAAATTCTGGCCAACCAGCACTTCTGGAGG	-0.108806	-0.245251
probe.10877.HNF4a8_PBM.proPeak74.3	CTGAGACAACACTCAGGATACCTAAGCCCC	-0.0714635	-0.249972
probe.10879.HNF4a8_PBM.proPeak764.9	AGGGCTAATATTTGCAAATGACTTTGAGAG	-0.0943907	-0.285606
probe.10885.HNF4a8_PBM.proPeak136.6	AGCCCCAACCCACTGTTGCCCCTTCCAAAG	0.784361	2.80423
probe.10888.HNF4a8_PBM.proPeak117.7	CTGAAATAGGTAAGCTGGCCCGGGAAGAAG	-0.0783007	-0.222895
probe.10889.HNF4a8_PBM.proPeak1600.12	GCCTGGACCTTGGAATGTCAAGATTGAGAC	-0.109293	-0.259467
probe.10894.HNF4a8_PBM.proPeak804.4	TAGAACCCAAATAGACTTAAGTCTGAATTC	-0.1124	-0.296759
probe.10900.HNF4a8_PBM.proPeak483.6	TTGCACTGCTCAGGGTGGGGTCTCGCTGCT	-0.0918053	-0.238863
probe.10903.HNF4a8_PBM.proPeak600.10	GAACAGGTCAAAGGTCAGTTTCTTTAAGAC	6.18847	6.5936
probe.10904.HNF4a8_PBM.proPeak210.6	CCTTGCCACCCACACTGCAGCAAAACTTTA	-0.118494	-0.239773
probe.10906.HNF4a8_PBM.proPeak1055.9	GTCCTGGCAGGCTTCGAAAAATGGGTCTGG	-0.122608	-0.252538
probe.10907.HNF4a8_PBM.proPeak474.15	GTCTGCTACCATCAGATAAGCTCAGGAGAA	-0.0990972	-0.239008
probe.10913.HNF4a8_PBM.proPeak892.5	AGGTCACAGTAGGGAAAGTGGGGGGAAAGA	-0.0794616	-0.194056
probe.10914.HNF4a8_PBM.proPeak39.7	TGGACCATGAGAAACATCCACATGTGGGTC	-0.112179	-0.252086
probe.10915.HNF4a8_PBM.proPeak48.15	TCTTTAAGGACCACATCAAAGGTCATCTCT	2.56618	4.58493
probe.10917.HNF4a8_PBM.proPeak246.2	AGTTTTAGAGTCAATACTCCACAAGACCAC	-0.0747139	-0.208827
probe.10918.HNF4a8_PBM.proPeak1264.7	CTCCTCCCCCCGCCGCATCTACCAGCGTAA	2.86589	3.02887
probe.10920.HNF4a8_PBM.proPeak1374.11	TGGAACTGACATGCTGTCACTTCTGCTGCA	-0.107535	-0.24709
probe.10921.HNF4a8_PBM.proPeak770.11	TCTCAGTGGGTGGGAAAGGGTGCTCCAGGC	-0.0803139	-0.235037
probe.10930.HNF4a8_PBM.proPeak435.15	CTGCTCTCTACTCAGGGGGTTGGCAAAGTT	-0.0640404	-0.219843
probe.10934.HNF4a8_PBM.proPeak649.11	AACAGCACTTGTGCAGTTTTTCTGCCGAAG	-0.0849702	-0.231096
probe.10935.HNF4a8_PBM.proPeak319.6	AGGTGAATACACAGCTAGCAGGTGACAAAT	-0.120611	-0.271768
probe.10937.HNF4a8_PBM.proPeak721.14	GGTGTGGGGGTGGAGAAGGAAGGGGAAGAT	-0.1239	-0.251698
probe.10938.HNF4a8_PBM.proPeak950.1	CCACAACAGAACCTTGTTTTGTCTTCTGTT	-0.0822255	-0.215589
probe.10939.HNF4a8_PBM.proPeak100.10	ACTAGCTCTTTCAACTTTCAACATTTAACT	-0.0981004	-0.254488
probe.10940.HNF4a8_PBM.proPeak55.7	ATTCTTTTCAACTGGTGTTGCTCAAATATT	-0.108194	-0.281071
probe.10942.HNF4a8_PBM.proPeak1560.3	TTACTGGGGCCCATTGTATGAGGGTGAAGT	-0.0923682	-0.241563
probe.10945.HNF4a8_PBM.proPeak1291.8	GTTGGCTTGACGCTAACTTCCAGATCAAAG	-0.102865	-0.248933
probe.10946.HNF4a8_PBM.proPeak617.1	ATGAAGATATATTCCTTCAGGAAGGCCTGT	-0.0972597	-0.239434
probe.10948.HNF4a8_PBM.proPeak736.14	TCAGGGAGCTTTTACCTCAAATAAAGGTCA	-0.114543	1.69725
probe.10949.HNF4a8_PBM.proPeak1495.13	TAAATTCCTTCTTTCTCTCTCCCTTCCTGG	-0.102353	-0.270934
probe.10950.HNF4a8_PBM.proPeak667.2	ATCTAAAAAGTATGTCATAATGTACTCCAC	-0.112508	-0.281382
probe.10951.HNF4a8_PBM.proPeak572.7	GAACATTAACTCTCTGTGAGTGTGTTGGCA	-0.128582	-0.273964
probe.10957.HNF4a8_PBM.proPeak1131.9	GTTGCCCGCTTGGCCCTCTTCCAAGTGTTC	3.80669	4.91146
probe.10958.HNF4a8_PBM.proPeak744.7	GAAGAGAACTCCCTATCCCCAGATTCCAGG	-0.0972028	-0.23448
probe.10959.HNF4a8_PBM.proPeak731.8	ACGTTTCTGTGGTCAGGGCCTTTCCAGCAA	-0.106731	-0.236829
probe.10963.HNF4a8_PBM.proPeak1380.6	TTCTTCCTATGGGATCAAAGTGCGACAGGG	-0.0888905	2.58621
probe.10965.HNF4a8_PBM.proPeak846.5	AAGGTTATTATATTGTGGGTTCTTGCCCTT	-0.111662	0.0904315
probe.10966.HNF4a8_PBM.proPeak670.6	CGCGCGTGTGGATACGATGACATCATCTGT	-0.0989358	-0.273159
probe.10967.HNF4a8_PBM.proPeak1492.13	GAGCTGTGATTGCGCCACTGTACTCCTGTC	-0.0788221	-0.238771
probe.10968.HNF4a8_PBM.proPeak607.15	TGTTTGCAAGGATTAAGTGAGATCATGGAA	-0.108524	-0.267695
probe.10969.HNF4a8_PBM.proPeak268.8	TAATGCTGGTAAAGCACTTTGCCCCCAAGA	3.14022	4.73462
probe.10970.HNF4a8_PBM.proPeak701.14	GATCCTTATCAGTGTGAGCTACAAGTGAAT	-0.107233	-0.230635
probe.10971.HNF4a8_PBM.proPeak473.8	ATAAAGTCTATCTTAGCCATGTTCTCTAGA	-0.104607	-0.246423
probe.10976.HNF4a8_PBM.proPeak1305.7	TTTGTGTGTGTGTGTGTGTGTCTGTAGTTT	-0.109729	-0.25163
probe.10977.HNF4a8_PBM.proPeak1140.1	AAACCTTATCTATTTGCTCCCAATTTCTAC	-0.125781	-0.266136
probe.10978.HNF4a8_PBM.proPeak749.14	CCAAGATTGAGGCCAGCAAAGGGCAAGTAA	-0.102671	-0.2361
probe.10979.HNF4a8_PBM.proPeak1245.12	AGATGATAAGCCCTGAGTAGTTCTTCTGGT	-0.141336	-0.278947
probe.10982.HNF4a8_PBM.proPeak1020.9	CCAAGAGAGCAAAGTGCTTTTTAACAAAAT	-0.0935884	-0.235719
probe.10983.HNF4a8_PBM.proPeak161.8	TCAGTTGCAGAAAAACAGGTTCTGCAACAC	-0.0988812	-0.27551
probe.10985.HNF4a8_PBM.proPeak1506.12	TTTGCTGGATCAGCACTGGGTGGGGATAAG	-0.115035	-0.270608
probe.10987.HNF4a8_PBM.proPeak1440.6	TGGATGGGGGAGGGGACTTCGCTGGAGGTG	-0.0835924	-0.235137
probe.10988.HNF4a8_PBM.proPeak419.5	ACAGCGCCGCCACCCGGTTGGCGCCAATAC	-0.0755138	-0.221477
probe.10990.HNF4a8_PBM.proPeak1259.11	TTCTACTCTCCCCAGTTCAAAGGTTAAGAC	4.32902	5.13345
probe.10991.HNF4a8_PBM.proPeak1498.13	GGGCTGGAACACAAAGAAAGCCAAAGTTCA	-0.0916801	1.14667
probe.10993.HNF4a8_PBM.proPeak1410.11	TTTTCTTTTGGCATCTGTTGCTCAAGGAGG	-0.0753614	-0.257543
probe.10994.HNF4a8_PBM.proPeak1065.11	TTGCAATTGACAAATGGCTTGTGCTTAGCT	-0.076796	-0.234821
probe.10995.HNF4a8_PBM.proPeak1575.5	CATAGGAGAAACACATAAACCCTGACCCTC	-0.106667	-0.263529
probe.10996.HNF4a8_PBM.proPeak1269.5	CATTCTACCCCTGTGGTTGACCTTTAGTCT	5.58875	6.49167
probe.10999.HNF4a8_PBM.proPeak541.2	ACAGATGGTGTTAAATCCTATCCTAGGGTT	-0.0900685	-0.258945
probe.11000.HNF4a8_PBM.proPeak941.1	TCTTTTGATCACAAAGCCTGGGGTTTGGCT	-0.0523422	-0.200616
probe.11001.HNF4a8_PBM.proPeak916.3	CAGCAGCAGGCCTGGGGGCAAAGTCAGGTA	-0.107085	0.656667
probe.11002.HNF4a8_PBM.proPeak517.9	CTTTCCACCCTGTTGCACAAGCTGTGTGGC	-0.123273	-0.263972
probe.11003.HNF4a8_PBM.proPeak267.10	TGGCATGCAGCAGGGGAATGGAGACACACC	-0.108625	-0.287629
probe.11004.HNF4a8_PBM.proPeak715.1	GGACAGGAGCTCATACCTCTTACCAGATAG	-0.1248	-0.269563
probe.11005.HNF4a8_PBM.proPeak697.13	TTTGACAAAAAATGATGAATTTTCATCCCT	-0.0884986	-0.236942
probe.11007.HNF4a8_PBM.proPeak137.14	GGGTGGTTTATCTGCCTGTGGATAGCTGGC	-0.134387	-0.310109
probe.11008.HNF4a8_PBM.proPeak1419.3	GGGCTGGGGGCAGGGCTGGTCGGATGGCCG	-0.0919569	-0.251229
probe.11011.HNF4a8_PBM.proPeak1482.5	TTTTGTGTTAGAGGGTGGTGGGTGAAGGAT	-0.13375	-0.278003
probe.11012.HNF4a8_PBM.proPeak1036.14	CTTTGCCCTTTGGGAAGGGGCAAAAGAGAG	0.197478	2.01822
probe.11015.HNF4a8_PBM.proPeak398.4	CAGGTCTTTCTGGAGATAACAGTGTAAGGA	-0.102573	-0.24405
probe.11019.HNF4a8_PBM.proPeak555.10	AGATTACAGCCACATGCTAACACACCTGGC	-0.0774427	-0.223513
probe.11024.HNF4a8_PBM.proPeak1520.15	AGGCCAGCAGTGCTTTTCCCAGGAATAAAA	-0.0941346	-0.262879
probe.11025.HNF4a8_PBM.proPeak159.8	CGAAGTCTAGGACGTTATCAGCAGGAGGAG	-0.0832377	-0.221113
probe.11026.HNF4a8_PBM.proPeak1521.15	CTCAACACTGGCTTCTCTGGCCTAGTAAGA	-0.0970461	-0.258313
probe.11027.HNF4a8_PBM.proPeak998.10	AGATAAAAAGCTTTTCTTCCCCCCTCCCTC	3.66953	3.44613
probe.11028.HNF4a8_PBM.proPeak122.8	TGCTGATTACATAGGAGGCTGCCTCTCTGT	-0.0784252	-0.246044
probe.11030.HNF4a8_PBM.proPeak653.2	ACTGCACACACTGTGGTCATTAATTAACTT	-0.0975146	-0.253828
probe.11034.HNF4a8_PBM.proPeak330.3	CTCAATCTTTGCCCTCTTGGTATCAGCTTT	-0.108661	1.72838
probe.11035.HNF4a8_PBM.proPeak867.4	GGATAAGCATGGAGATGAGTGGGTTCACTT	-0.094988	-0.241021
probe.11039.HNF4a8_PBM.proPeak984.6	GTGTGGCATCTTGGGGTCAAGGCCTTTAAG	-0.0964235	1.82725
probe.11043.HNF4a8_PBM.proPeak356.10	GGTGCTGCATGGGCTGAGCCCAGCAAACCT	-0.108888	-0.247915
probe.11046.HNF4a8_PBM.proPeak418.12	TGTGCAATGGAGGAGTTCAGCAGCATCTAA	-0.0681077	-0.214466
probe.11047.HNF4a8_PBM.proPeak397.9	GTCCACAGAAAGGCAAGAAGTATGACAACA	-0.109322	-0.245097
probe.11048.HNF4a8_PBM.proPeak306.3	TGGCTCATTTTGGGCATCTGCAGGGCAGCA	-0.0840489	-0.232557
probe.11049.HNF4a8_PBM.proPeak806.11	CGCTGCCTCCCACCCCCACGGTGCGCTGCC	1.15474	2.44874
probe.11051.HNF4a8_PBM.proPeak1611.9	CGGGCACTGATAACGCCCGCCTAACCTTGA	-0.0814596	-0.26121
probe.11054.HNF4a8_PBM.proPeak979.12	AGAGGACCCTGTGATCATATAAGGAACAAA	-0.0737768	-0.210926
probe.11055.HNF4a8_PBM.proPeak905.15	GGAGCAGTCCTTGGGGAAGGGGTACAGGAG	-0.116768	-0.300926
probe.11057.HNF4a8_PBM.proPeak1299.14	GCTGGACTTTCATCTGAGTCTCAGCAATTA	-0.0915733	-0.262102
probe.11061.HNF4a8_PBM.proPeak537.12	GTCACTCTCTAGAATGAGCCTCTTCTTTAA	-0.109609	-0.234587
probe.11063.HNF4a8_PBM.proPeak1187.12	TTTTATTTAACTTCTGGGGGCAAGGTACAC	3.7806	4.63628
probe.11064.HNF4a8_PBM.proPeak543.5	TTATCCCAGTAGAGAAACAAATCTGCTTTC	-0.110671	-0.22761
probe.11065.HNF4a8_PBM.proPeak1264.10	CATCTACCAGCGTAATTCTGGCTCTTTGAG	-0.0670321	-0.185562
probe.11067.HNF4a8_PBM.proPeak107.15	CGCAGTCGCCTGCAAGACAATACCTTCACT	-0.0976916	-0.238676
probe.11068.HNF4a8_PBM.proPeak1313.14	CCAAGAACAAACAAAAACCAAAAAAACTTA	-0.0831065	-0.222482
probe.11069.HNF4a8_PBM.proPeak1280.7	GTAAGTTAAGTAACTCTCCAAATTCCAGGA	-0.11311	-0.247698
probe.11070.HNF4a8_PBM.proPeak898.3	TCCCATGGCTAATCTGTGACTGAGCAGAGA	-0.10884	-0.259625
probe.11073.HNF4a8_PBM.proPeak484.6	ACAGATATGCATTTGTCTCTGCTGGGCAGA	-0.106894	-0.214168
probe.11074.HNF4a8_PBM.proPeak1605.7	TGTGGGTAATTAATCTGATCGCCCTCCCCC	2.32091	3.21082
probe.11075.HNF4a8_PBM.proPeak682.2	GAAGGCCAGGCAGCACAATTTGTGTCTCTC	-0.0919405	-0.223767
probe.11078.HNF4a8_PBM.proPeak931.13	TCGCCTCCACCTGCACCATTCTTGTCCTTT	-0.0975257	-0.21893
probe.11079.HNF4a8_PBM.proPeak305.12	GGAAGAGAAGACCAAACAACCAGGGAGATG	-0.0897127	-0.211717
probe.11080.HNF4a8_PBM.proPeak244.8	TTCAATTATTTACTTTAGTTAGAGTCACTG	-0.101699	-0.231125
probe.11084.HNF4a8_PBM.proPeak598.10	CCAAATCATGGAGGTGTGGGGAGTTCCTTC	-0.132671	-0.282865
probe.11086.HNF4a8_PBM.proPeak1053.10	TATGTGGCATTTCAAAGGAGGAGGCCTAGG	-0.0987508	-0.276355
probe.11089.HNF4a8_PBM.proPeak1101.3	CGCCACAGCACCACCTGCTGGTCAGGAGAC	-0.094746	-0.231982
probe.11090.HNF4a8_PBM.proPeak1067.2	TGACCTTGGGCCAGTCGCTTAACCTCTTGA	-0.0986934	0.842319
probe.11091.HNF4a8_PBM.proPeak18.2	GGAGGGAGGAGCACAGAAGGAGAGAGAGGG	-0.0820822	-0.253076
probe.11094.HNF4a8_PBM.proPeak440.3	CTGAGGCCAAAAGTCTCAGAAGCTGGGAGA	-0.135617	-0.295229
probe.11095.HNF4a8_PBM.proPeak235.10	ATAACCATGCTCAACATCAAAGGCCTTCCT	-0.0773268	-0.235059
probe.11096.HNF4a8_PBM.proPeak1499.12	CCCAAGCGAATATGTCAGGCTCAGGGACCC	-0.107378	-0.279994
probe.11098.HNF4a8_PBM.proPeak461.2	TTGGCTAAATCATGGGGAGCATCTATTTTC	-0.112815	-0.246098
probe.11100.HNF4a8_PBM.proPeak281.2	CTCCTGCAGACCCTATTGGGCTAGCCGCTC	-0.0911823	-0.23323
probe.11102.HNF4a8_PBM.proPeak211.10	GGAAAGCTATCCCGGCCAACGGTCGGAAGG	-0.0702744	0.0293461
probe.11103.HNF4a8_PBM.proPeak1268.15	GATAAGCCAAGAATGTACTCTCCCCACCTG	-0.111604	-0.275309
probe.11107.HNF4a8_PBM.proPeak445.12	TGCTATTCTGTCTCCTGGAAAGGTTCCACT	-0.119054	-0.261724
probe.11109.HNF4a8_PBM.proPeak1367.1	GATGGCTCTGCAGAGGCTTCCTCTTTGGTG	-0.103446	-0.263663
probe.11113.HNF4a8_PBM.proPeak1466.14	TTAGTCTCTGGGCCTCCCCAGGCCTTATCA	-0.076986	-0.245479
probe.11114.HNF4a8_PBM.proPeak822.9	CTGTCTGCTGAGGATGTGGCCCCGAGATAA	-0.0897754	-0.267296
probe.11116.HNF4a8_PBM.proPeak884.1	ACTCCTACAATTGCTGGTCCCTTTCAAAAC	-0.108193	-0.272753
probe.11118.HNF4a8_PBM.proPeak385.14	TGGGCAGAAAAAAATGAGTCACAATATCAG	-0.108635	-0.268592
probe.11119.HNF4a8_PBM.proPeak925.4	GCCCGGCTGATGGGACCAAAGGTGAAGGGG	-0.0616044	-0.236143
probe.11126.HNF4a8_PBM.proPeak460.3	CTTTAAGGTCACATAGCAGGCATACCAGGC	-0.120371	-0.275246
probe.11127.HNF4a8_PBM.proPeak1245.3	AGGCCGGAAAAGATTAGATTGCTCAGAGGC	-0.114237	-0.249741
probe.11128.HNF4a8_PBM.proPeak248.1	TCCTGGGTCCACCGTGCGCAAACACACCCA	-0.0991362	-0.284441
probe.11129.HNF4a8_PBM.proPeak1244.6	AAAAGATAAGGACACAAGTGTCAGAGCAGG	-0.0882756	-0.239668
probe.11130.HNF4a8_PBM.proPeak893.14	GTGTTTGTCCTTTGTTGCAATGCTGGAACA	-0.103323	-0.25888
probe.11131.HNF4a8_PBM.proPeak506.2	CATCTCAAAGGCATTTTTTGTAGATGCCTG	-0.0857673	-0.212484
probe.11133.HNF4a8_PBM.proPeak1416.8	CACAAAGCTTGGGTTCACATTCCAGCTCTG	-0.110246	-0.280963
probe.11134.HNF4a8_PBM.proPeak345.9	TTATCACCTGCTGGAATGTTTCAAGTGGCC	-0.110886	-0.279809
probe.11137.HNF4a8_PBM.proPeak1313.12	TTTATCAGCACCAAGAACAAACAAAAACCA	-0.0644722	-0.195446
probe.11138.HNF4a8_PBM.proPeak825.4	AGTTGAGATTTATTCCCAGGTTCCAAAGGT	-0.107128	1.76037
probe.11140.HNF4a8_PBM.proPeak670.15	TAGCTTGGTGCAGGGGCGGGGCCGCGCGTC	-0.0899754	-0.242675
probe.11141.HNF4a8_PBM.proPeak338.4	ATTTTGTTTCCTAGTTCAAACAGGCCCTCC	-0.106396	-0.250349
probe.11143.HNF4a8_PBM.proPeak713.8	GTAGAGACCTGTCTTCCTGGTGACCTTTGT	4.55409	5.66134
probe.11144.HNF4a8_PBM.proPeak131.1	CCCCACCCCACCCCACTCCACCTACGCTAC	3.23723	3.80367
probe.11148.HNF4a8_PBM.proPeak307.14	ACACTTAGAAAATGCCCTCAATCAAAGTGA	-0.102136	-0.238645
probe.11150.HNF4a8_PBM.proPeak741.14	CGCTGGACTCTGCTCCTAAGGCAGGATTGG	-0.0707578	-0.196199
probe.11151.HNF4a8_PBM.proPeak1523.2	GTGTTTAACCTTTGGGTGTGTTCAGCGAGG	-0.0779307	-0.236586
probe.11152.HNF4a8_PBM.proPeak961.1	GAGCATATAAAAGCAGTCTACACTAGGAGG	-0.0970089	-0.247835
probe.11153.HNF4a8_PBM.proPeak784.13	AGGAGCGAGTCAAGGGTCAATCCTCTCTTT	-0.0948864	1.92822
probe.11154.HNF4a8_PBM.proPeak108.15	ACTCTGCCAGGTGACCACTCTGTAAGGTAT	-0.109498	-0.239198
probe.11156.HNF4a8_PBM.proPeak944.12	GGTCTAAACCTACTTAGATCAAGATTTTCA	-0.0901988	-0.249124
probe.11157.HNF4a8_PBM.proPeak392.4	TCTATCAAAGGAGAAAAAGTCAACACTTAG	-0.0881288	-0.255323
probe.11159.HNF4a8_PBM.proPeak1147.5	GTGGCAAGGCAAAAGAGACAGGACTTTACA	-0.0487863	-0.196428
probe.11161.HNF4a8_PBM.proPeak1477.7	GACAATGGGAGACATTCCTTCAGCGTGAAC	-0.0888912	-0.239837
probe.11162.HNF4a8_PBM.proPeak669.2	GCCCCCGCAGACCCAGTCTTAGGGACTAAG	-0.0803426	0.0045762
probe.11163.HNF4a8_PBM.proPeak1381.14	AGCCTGAGCCACTTCACTGGTGTGATCTTT	-0.0920391	1.84345
probe.11164.HNF4a8_PBM.proPeak251.5	TGGGGGAAATTCTCAAAAGTTTTTCCCTTC	-0.11447	-0.241679
probe.11165.HNF4a8_PBM.proPeak1356.13	GCACCAATGATCAAAGAGACACAATCCCTA	-0.100916	-0.241337
probe.11166.HNF4a8_PBM.proPeak1629.14	GTGACCCCACCTCTCAGACAGAGCTGGTCT	-0.104653	-0.224445
probe.11167.HNF4a8_PBM.proPeak1455.12	CAGGCTCATTCTAACCCAAATGCAAATACC	-0.0969723	-0.243704
probe.11168.HNF4a8_PBM.proPeak264.12	TCCAGGAATGGAAACCCCTGTAAGTCCAAA	-0.0972681	-0.231556
probe.11170.HNF4a8_PBM.proPeak483.4	CACTCATCCCTTGCACTGCTCAGGGTGGGG	-0.0970518	-0.260346
probe.11171.HNF4a8_PBM.proPeak499.13	CAAAGGTCACTTAGTCCCTAAGTCTTTCAA	-0.0875412	-0.270465
probe.11172.HNF4a8_PBM.proPeak1148.8	CTGGTCCCCTGCACAGTCAAAAATTTGTGT	-0.0996397	-0.238658
probe.11173.HNF4a8_PBM.proPeak1493.1	TTCTTGGCCCTCAGCTGAGATAGCAGAGTC	-0.110349	-0.270007
probe.11175.HNF4a8_PBM.proPeak700.8	CAAACACAAAAAGCGGACAAACCAGTCCCA	-0.101602	-0.252501
probe.11176.HNF4a8_PBM.proPeak158.4	TTCTTGAGCTACCGCCTGAACCTTGGATCT	-0.122525	1.95982
probe.11177.HNF4a8_PBM.proPeak1035.3	CAAATAACATTCCTAACATTCTTCCTCACA	-0.111474	-0.257721
probe.11178.HNF4a8_PBM.proPeak573.5	CAAACATACTTAGGATTTTTGTGCCTCTTT	-0.0834603	-0.224405
probe.11179.HNF4a8_PBM.proPeak234.10	GGATGGGGCCTGGGAGATAAGGGTTCAGAT	-0.106086	-0.271725
probe.11181.HNF4a8_PBM.proPeak1011.3	AGCAAACTTACTCTGGGGGAACCTCTGGTC	-0.101071	-0.241971
probe.11182.HNF4a8_PBM.proPeak62.12	GAGCCAATAGTACACATCAAAGTATGAGAG	-0.104184	-0.218252
probe.11184.HNF4a8_PBM.proPeak691.6	TCCAAAGGTAATGGTCTCTCCCAGCGGGTC	-0.132361	-0.27336
probe.11186.HNF4a8_PBM.proPeak1267.15	AGAATGGAATTCCAGAGAGACTCACTGCAA	-0.105033	-0.2557
probe.11187.HNF4a8_PBM.proPeak864.5	ATCTTTTTACTGAGACTTAACAGTCACTCA	-0.101686	-0.256267
probe.11188.HNF4a8_PBM.proPeak1112.14	CTAAATGGTAGGATTGTTTGGGGATTACAC	-0.0830405	-0.223738
probe.11189.HNF4a8_PBM.proPeak1418.6	CCTTTCGGTGGGACTAAATTCTGCGGCGGA	-0.0968708	-0.247514
probe.11190.HNF4a8_PBM.proPeak1362.12	AAGTCCTTCCCAAACTATAGATTTGTGATG	-0.0968259	-0.241301
probe.11191.HNF4a8_PBM.proPeak196.4	GGAATCTCTGGATTTCAGGTACACATACTT	-0.0718611	-0.215038
probe.11194.HNF4a8_PBM.proPeak263.11	GTCAATCTGCAAAGGACATCTCCGAGTCCA	-0.110917	-0.256458
probe.11196.HNF4a8_PBM.proPeak773.4	AATGGAATGTGATAGACAGGATGCCTGAGT	-0.0976964	-0.247554
probe.11198.HNF4a8_PBM.proPeak1195.15	AGTATCTTCACCTGAAGAATAGGCCTTTCC	-0.0649957	-0.220264
probe.11199.HNF4a8_PBM.proPeak1499.15	CAGGCTCAGGGACCCAGCGGAATGCCAGCC	-0.0808202	-0.205789
probe.11200.HNF4a8_PBM.proPeak372.11	TGCGCAAACATAAAGGCAAAGGTCAAGGAC	3.28709	4.90649
probe.11202.HNF4a8_PBM.proPeak461.7	TTTTCTATTTCCACTGAGGTCAAGATAAGA	-0.0827275	0.900314
probe.11204.HNF4a8_PBM.proPeak825.8	TTCCAAAGGTCACCCGTATTCCTTAGCTTA	-0.0897324	-0.267149
probe.11206.HNF4a8_PBM.proPeak1658.7	CAAATTTGCCTTGTCCTTAGACAGTAACCC	-0.110862	-0.286086
probe.11207.HNF4a8_PBM.proPeak676.13	GTGCCCTTTGAGATTTGCATTCATGATCTT	-0.0890842	-0.199944
probe.11209.HNF4a8_PBM.proPeak903.3	TAGAATCTTAGGAAAGCACAGCTGATTGCT	-0.097844	-0.23423
probe.11210.HNF4a8_PBM.proPeak399.5	CAAAGGTTAGTCTTAGGACCACATGAGTAA	-0.0859355	-0.232006
probe.11212.HNF4a8_PBM.proPeak1340.6	CAGCCCTCCTCTCTGTAGTCCTCAGCAATA	-0.0986428	-0.245207
probe.11213.HNF4a8_PBM.proPeak1428.14	TCCGGAGAACACGGAGTCCTTCTGGGGCTA	-0.1055	-0.238963
probe.11214.HNF4a8_PBM.proPeak926.2	CCTTAGCTCTAGACATCGACCTTTGTGGGC	-0.0903008	2.74446
probe.11219.HNF4a8_PBM.proPeak741.13	AGCATCGCTGGACTCTGCTCCTAAGGCAGG	-0.0886051	2.04952
probe.11223.HNF4a8_PBM.proPeak517.12	CACAAGCTGTGTGGCATGGTGTTTTGCCTT	-0.109004	-0.26165
probe.11225.HNF4a8_PBM.proPeak1019.9	AAACTCCGTTATCACTCCTGGTTGGCAAAC	-0.119083	-0.281527
probe.11226.HNF4a8_PBM.proPeak853.3	AATACTTATGATATGAAGCATTGCTTGAGT	-0.106175	-0.245468
probe.11227.HNF4a8_PBM.proPeak457.15	CATCCTGTGCCTTGGTAGAGACCACAGGTT	-0.113659	-0.267776
probe.11228.HNF4a8_PBM.proPeak925.15	TATTTACTGTCCTCAAACTGTCACCTGCCC	-0.082746	-0.210594
probe.11229.HNF4a8_PBM.proPeak926.9	ACATTGCAAATCTCTTCTTCCTTTCTATCA	-0.111226	-0.251465
probe.11230.HNF4a8_PBM.proPeak1458.7	AACGCCCGACGCGAAGGCAGTGTGGCACCC	-0.101575	-0.244511
probe.11232.HNF4a8_PBM.proPeak1414.7	TCAGATGAACTTTGCCTTAGGCCATTGTCC	-0.115903	2.42856
probe.11233.HNF4a8_PBM.proPeak69.7	TGTGATCTTGGGTAAGCCACTGAACTTTCA	-0.0928628	0.71428
probe.11234.HNF4a8_PBM.proPeak765.14	AAGGTTAAAATTCCCTGTGGAATTTTAAGC	-0.0879572	-0.256194
probe.11235.HNF4a8_PBM.proPeak1114.15	GTACTGTTCTAAATTGTGTAACCTGATTCA	-0.0803759	-0.213492
probe.11236.HNF4a8_PBM.proPeak997.5	TGTTAAGATCAAACAGGGACAGATGTTTGG	-0.0884615	-0.220125
probe.11237.HNF4a8_PBM.proPeak982.8	CAGTAGTTCTCCTTTCTGCCCTTTGAAGCA	-0.134448	2.30124
probe.11238.HNF4a8_PBM.proPeak329.5	AATGACAGTGTCAGGACCTTGCTCCTGTTC	-0.113106	-0.252079
probe.11239.HNF4a8_PBM.proPeak765.5	CATCTCGTCAAGGTGAAAAGCCTTTTGAAG	-0.115468	-0.313839
probe.11242.HNF4a8_PBM.proPeak1544.8	CATTGCTGACCTTGCCTCTGTGCTCCCAGT	-0.119434	-0.253631
probe.11243.HNF4a8_PBM.proPeak1409.11	TTTTATTATATTGAATTCCTGGAAATCCCG	-0.112497	-0.280041
probe.11244.HNF4a8_PBM.proPeak337.5	GCCTTTCAGGCAGGAGACGATGGTTTTCCA	-0.11031	-0.250159
probe.11245.HNF4a8_PBM.proPeak303.12	AGCCTCTCACAGTAGCCCAGGTCCTTTGGT	-0.0853983	-0.215657
probe.11246.HNF4a8_PBM.proPeak1411.6	TTCAATGGTGCTTTTGATATTGTTGTAAAG	-0.081773	-0.228861
probe.11248.HNF4a8_PBM.proPeak748.4	CAACATGTGGGCAAATAGGATTAGGAAACC	-0.0911424	-0.235244
probe.11253.HNF4a8_PBM.proPeak1487.5	ACCTCTGGTCATTCAATGTTTGGGAGCCTT	-0.0972089	-0.260334
probe.11255.HNF4a8_PBM.proPeak863.13	TTCCAAAAGAAGAATGTGGCCATTTTACTT	-0.094269	-0.291294
probe.11256.HNF4a8_PBM.proPeak536.15	CTAAAAACATTGTGGAGCTCATGTAAGGTC	-0.11058	-0.257172
probe.11257.HNF4a8_PBM.proPeak1317.7	GATAGAGAAAGAAAAAGTACACACCTGCAA	-0.0873652	-0.227503
probe.11258.HNF4a8_PBM.proPeak10.1	CCCGGCAGATCAGGGTCAGGCTGTGGTACG	-0.0975645	-0.286615
probe.11259.HNF4a8_PBM.proPeak1401.8	GCCTGAGAATGAGGGGCAGGCTTAGCTGGG	-0.084429	-0.218218
probe.11260.HNF4a8_PBM.proPeak568.11	GTCATAATTTGATCCAGTGTGCAAATGTGT	-0.0917075	-0.275748
probe.11264.HNF4a8_PBM.proPeak884.15	ACTGCAATAAAGTGGGTTGAAGTTCTCCCT	-0.0999647	-0.259602
probe.11267.HNF4a8_PBM.proPeak1007.6	ACAGGAGCCCAGAGACAGTGGAATCTACAG	-0.105809	-0.259519
probe.11272.HNF4a8_PBM.proPeak1362.7	GGATCAGAGACACGATGTTCTTGCCAAGTC	-0.0965005	0.000465849
probe.11273.HNF4a8_PBM.proPeak1183.2	GCTCTGCTACTGACCAGATGTTATTACTTA	-0.0939332	-0.244187
probe.11276.HNF4a8_PBM.proPeak844.9	TTATTACATGTTTACCCACATACAAGTCAC	-0.0882924	-0.242715
probe.11277.HNF4a8_PBM.proPeak187.9	TAAGGAACCTAGGAAATCAAAAACCATTTG	-0.124792	-0.278317
probe.11279.HNF4a8_PBM.proPeak120.8	GCCTCCCAGAACGTGGCCTTTAATCAACTG	-0.103039	-0.300062
probe.11280.HNF4a8_PBM.proPeak1481.6	GAATACCTTCTGCATAATCTTGATAGTAGA	-0.0964134	-0.214622
probe.11282.HNF4a8_PBM.proPeak1512.9	ACACAACTTCCTTCAAACCTGGGAAAACTT	-0.089281	-0.211262
probe.11283.HNF4a8_PBM.proPeak1299.10	TCTAGGGTTGCCCAGGGAGAGCTGGACTTT	5.13632	6.4375
probe.11284.HNF4a8_PBM.proPeak783.10	ACATGATGTCAGTTTGACTCCAAAGGGCTG	-0.100033	-0.275361
probe.11286.HNF4a8_PBM.proPeak338.2	ATTCCTACTAATTTTGTTTCCTAGTTCAAA	-0.113617	-0.254403
probe.11288.HNF4a8_PBM.proPeak1231.14	AGAAAGAAACAGGGGATGTTGATTCCCCTG	-0.0831119	-0.245713
probe.11290.HNF4a8_PBM.proPeak217.10	GTCGCAGAAAACACAGAGATCTGATCAAAG	-0.0809344	-0.248265
probe.11295.HNF4a8_PBM.proPeak643.6	TTTGGGCATACAAAACAACCACTCTTATCA	-0.0936785	-0.23279
probe.11297.HNF4a8_PBM.proPeak55.14	AGCAGATGCTTCCCAGAAAGAATGAGCGGG	-0.0962424	-0.2913
probe.11298.HNF4a8_PBM.proPeak1140.7	TGCTCTATTTAGACTCAGCATGTCTTCTGA	-0.0872088	-0.238483
probe.11299.HNF4a8_PBM.proPeak541.10	ACCAGAACTTCTTATCACTTGGTGGACATG	-0.100734	-0.268465
probe.11302.HNF4a8_PBM.proPeak748.6	GCAAATAGGATTAGGAAACCTGGTAGCGTG	-0.0823581	-0.243862
probe.11307.HNF4a8_PBM.proPeak1123.8	ATTGCCAATATCTGCCATCTACTAAGTGCT	-0.104952	-0.230838
probe.11308.HNF4a8_PBM.proPeak185.11	TCAAAAGCTGTGTGCTCCTGTAGAATGACC	-0.119421	-0.264906
probe.11310.HNF4a8_PBM.proPeak697.4	TTTGATCCTGATGACTGCAGAGCTTGCTCT	-0.108562	-0.257251
probe.11311.HNF4a8_PBM.proPeak604.12	AGGAATTGATATGTTAGTCTTGAGTCCCAA	-0.111347	-0.260301
probe.11313.HNF4a8_PBM.proPeak1375.3	TTAACATTGCCGACCTCATGAGTAGAGAGC	-0.110907	-0.265041
probe.11314.HNF4a8_PBM.proPeak1443.10	CTTGATCTTGCAACTCAACCCTGGCATAGC	-0.0879444	-0.250656
probe.11317.HNF4a8_PBM.proPeak1477.1	TCAGGGCCATACGTCTAGAGCTGTCCAGCA	-0.0762052	-0.205561
probe.11318.HNF4a8_PBM.proPeak251.10	CCTTCTGTTAGAATGTATTGAGAAGAAACC	-0.0985977	-0.272422
probe.11319.HNF4a8_PBM.proPeak353.9	TGGGTATATCCTTTAGCTCCTGGGCCCAGA	-0.0934652	-0.252056
probe.11321.HNF4a8_PBM.proPeak22.11	CTGCTTCTGCCCCAGTTAACTGGACAAGGA	-0.0921508	-0.242412
probe.11323.HNF4a8_PBM.proPeak1456.10	CTGGCCTCTGTGAAGTGGAGATAATAGGAG	-0.102849	-0.222673
probe.11324.HNF4a8_PBM.proPeak1437.7	TGTTTCTGGAGAATGCTGTCCTGCCAGTTG	-0.108036	-0.237072
probe.11325.HNF4a8_PBM.proPeak318.15	TGCATAGACTGCCCAGAATTTCCTGTTAGA	-0.109084	-0.270572
probe.11328.HNF4a8_PBM.proPeak521.5	ACCGACTTGCACCAGGGGGCAGAGTGAGCA	-0.0981789	-0.254143
probe.11335.HNF4a8_PBM.proPeak18.4	GCACAGAAGGAGAGAGAGGGAGAGTGGCCT	-0.100244	-0.263307
probe.11336.HNF4a8_PBM.proPeak1665.14	ATAGAACACTTGTACATACTTTTGGGGTAT	-0.116432	-0.275343
probe.11337.HNF4a8_PBM.proPeak931.11	TCCAGTTGTATCGCCTCCACCTGCACCATT	-0.0878988	-0.219037
probe.11341.HNF4a8_PBM.proPeak671.15	TCAGTCATTGCACAAGTGCTTGAGGGCTTA	-0.0759025	-0.226553
probe.11342.HNF4a8_PBM.proPeak475.7	TAAAACACAAATCTCCACAAACATACAACC	-0.0951409	-0.21934
probe.11345.HNF4a8_PBM.proPeak1540.6	AGGCCACTCCTGATAGCTAGAGAGTTCAAG	-0.102555	-0.256986
probe.11347.HNF4a8_PBM.proPeak1037.11	AGATAGCACCAGCCCATTAATCAAGGCTGC	-0.117359	-0.26815
probe.11348.HNF4a8_PBM.proPeak257.12	GGTATGTACTTTCTTTTGGCTCTCTCTCTT	-0.0957462	-0.246136
probe.11351.HNF4a8_PBM.proPeak1581.5	TCACTGTAACCTTTGCCCCCCAAGTTGAAG	5.46413	6.21282
probe.11352.HNF4a8_PBM.proPeak276.13	TTATTAGTCCAAGAGATTTCTACAGATAGC	-0.093017	-0.2871
probe.11355.HNF4a8_PBM.proPeak1310.7	GAACCATATTCTTTACATTTATTAGAACCT	-0.12142	-0.291143
probe.11356.HNF4a8_PBM.proPeak1515.12	TAGCTCATTAAGCTTAGCGTTATCAAACCA	-0.082844	-0.19907
probe.11357.HNF4a8_PBM.proPeak161.6	GTTCTTTGACTCAGTTGCAGAAAAACAGGT	-0.103282	-0.271029
probe.11361.HNF4a8_PBM.proPeak772.6	GTACTTTTCTGTTTGTCTTACTGTGTTGTC	-0.125436	-0.272894
probe.11362.HNF4a8_PBM.proPeak1015.4	GAAAAAAGTTTGAAAATGCCTTGAACTATT	-0.0634371	-0.236606
probe.11363.HNF4a8_PBM.proPeak434.5	GGAAGGAAGAAGTGTTAAGGACAACCGGTA	-0.102982	-0.229675
probe.11364.HNF4a8_PBM.proPeak188.14	GACTTTGTCCTTCATCTATCTCCTTCTTCC	-0.0868759	-0.229607
probe.11370.HNF4a8_PBM.proPeak1074.10	CCCTCAGGGATCTTTGCACTTGATGTTCCC	-0.10796	-0.267373
probe.11372.HNF4a8_PBM.proPeak322.14	TGCTCTGGACATACCTCTAATCATAAAGCT	-0.0909898	-0.250156
probe.11374.HNF4a8_PBM.proPeak305.9	TGTTACTAGAGCCAAGGAAGAGAAGACCAA	-0.106751	-0.281652
probe.11376.HNF4a8_PBM.proPeak755.9	CCTTTGGACTGTCCTTTGCTAGATTCTTTC	-0.104988	-0.251445
probe.11381.HNF4a8_PBM.proPeak1313.10	ACAGGTGCTCTTTATCAGCACCAAGAACAA	-0.0859823	-0.216868
probe.11382.HNF4a8_PBM.proPeak1530.9	TTCCGATCTCTTTGACACAAAGGGAGGCCT	-0.10701	-0.247117
probe.11384.HNF4a8_PBM.proPeak1534.4	ATATCCTGACTGCTGACCTTTAAGCCTATA	-0.0940025	-0.236197
probe.11387.HNF4a8_PBM.proPeak578.8	TAGAACAAATAAAGTTTGAGGAGAGTCAAA	-0.080949	-0.194966
probe.11389.HNF4a8_PBM.proPeak1379.14	CCTTCTTGGCAAGTTAATGTGGCCTAATGT	-0.0870307	-0.221463
probe.11391.HNF4a8_PBM.proPeak263.8	CTGGCTTTCTTTGGAGTCAATCTGCAAAGG	-0.105247	-0.272743
probe.11394.HNF4a8_PBM.proPeak1229.4	TGCAGCTGCTGCCCAAAGGTCACCTCTTCA	2.6782	4.25388
probe.11396.HNF4a8_PBM.proPeak1039.3	GGACAGCTGGCCTCATGCCTTATCTACATA	-0.103904	-0.243027
probe.11397.HNF4a8_PBM.proPeak736.15	GAGCTTTTACCTCAAATAAAGGTCAGAGTC	-0.0949213	0.5928
probe.11400.HNF4a8_PBM.proPeak1338.11	ACGCCTCCTTTCATCCAAAGACTAATGCAT	-0.0954414	-0.229235
probe.11402.HNF4a8_PBM.proPeak1309.3	CTAATGTTCACAATAAGAGGGTATACTATT	-0.0852424	-0.234086
probe.11403.HNF4a8_PBM.proPeak758.8	GATGTAGCAAGAATGTAAATAGCTAGGTAC	-0.0906309	-0.219236
probe.11407.HNF4a8_PBM.proPeak71.4	TTTCTGTATAAGACAACCTTTGTTCACAGT	-0.0943246	2.50452
probe.11408.HNF4a8_PBM.proPeak32.8	TATCATTAGATTCCATGCAGCAGCATCCAG	-0.0938102	-0.278224
probe.11411.HNF4a8_PBM.proPeak1542.14	GGGTGCCTGATAATGACTCTTGAACCACAG	-0.104225	-0.267321
probe.11413.HNF4a8_PBM.proPeak35.1	TTCTGCCCTGCCCTCAGGGAATCCTGCATT	-0.116482	-0.249975
probe.11414.HNF4a8_PBM.proPeak1434.5	AGATTCGGTGAGGGATTGTTTAGGTACAAA	-0.0849364	-0.20534
probe.11420.HNF4a8_PBM.proPeak947.14	GCTGCCTCCTATCCTCTGATCCCCAGGTCA	-0.114353	-0.281538
probe.11421.HNF4a8_PBM.proPeak1244.10	TCAGAGCAGGTGAACGACTTGACAAAGGTC	4.89218	5.69667
probe.11423.HNF4a8_PBM.proPeak55.6	GTTTAATTCTTTTCAACTGGTGTTGCTCAA	-0.0878947	-0.230951
probe.11424.HNF4a8_PBM.proPeak1504.11	AGCACCAATGACCTTTGACCCTTCTCTGGG	8.30045	8.37165
probe.11426.HNF4a8_PBM.proPeak1353.9	TCAGTGTTTTCACTGCTGGGTTTCTTCCCT	-0.113725	-0.253798
probe.11427.HNF4a8_PBM.proPeak1216.3	CTAAACATGTAATGGGCCTAGGTATTGAGG	-0.0778463	-0.250463
probe.11428.HNF4a8_PBM.proPeak1546.6	CTAACAAGCTGCCAAACTCTCACTCTACTC	-0.0988422	-0.25204
probe.11429.HNF4a8_PBM.proPeak1234.1	TGGCTCCTCACCTCCAGGGAGGGGAGAGGG	-0.0916722	-0.2543
probe.11430.HNF4a8_PBM.proPeak1525.9	TCTGCTCCCTGAGTTTCTGCAGTTCTGGGC	-0.0736629	-0.223888
probe.11434.HNF4a8_PBM.proPeak208.14	CCCTGAGGCCAATGAGGGAAGTTATTAACA	-0.0739767	-0.221719
probe.11436.HNF4a8_PBM.proPeak915.10	TCGCAGACTTTGGACTCTGCAAGGAAGGTG	2.86544	4.6513
probe.11437.HNF4a8_PBM.proPeak1034.10	GGGCCTCCATATTTGGAAGTAAGAACCCCA	-0.101334	-0.218217
probe.11438.HNF4a8_PBM.proPeak467.9	TGCTCTTCTCTAAAGTCTGCTATCTAAAAG	-0.0851112	-0.206032
probe.11439.HNF4a8_PBM.proPeak275.13	TGAATAGGTCTTGGAATGTGACGGCAGGTC	-0.106962	-0.272353
probe.11440.HNF4a8_PBM.proPeak1153.15	TTGGACAGAGTTTGTGGTGTTTGTGGCATT	-0.0817954	-0.250995
probe.11441.HNF4a8_PBM.proPeak1085.9	TCTTATCACCATCCCTGTTGCCTCATCTGA	-0.125634	-0.289375
probe.11444.HNF4a8_PBM.proPeak906.10	AAACCAAGCTGTCCGACTGCACACCGTCCA	-0.0476049	-0.185374
probe.11445.HNF4a8_PBM.proPeak906.9	GACAGAAACCAAGCTGTCCGACTGCACACC	-0.0588311	-0.204071
probe.11446.HNF4a8_PBM.proPeak76.9	ACCTAGTAGGCACAAAGGTGCAAAGTACAT	2.3999	3.9502
probe.11447.HNF4a8_PBM.proPeak764.4	TGGTTTTGTGCTAGAAAGAATGAGAAGGGC	-0.102231	-0.249028
probe.11454.HNF4a8_PBM.proPeak869.14	GAATGCTTTGAGCCAGAATCTGTCAGCTGC	-0.137181	-0.261232
probe.11456.HNF4a8_PBM.proPeak1524.13	GATGTCTGCTTCTTGGGTCAAAGTCTCTGG	-0.105245	2.99899
probe.11457.HNF4a8_PBM.proPeak942.5	TTCACCAAGAGGGAAAAGATGGTCTCTCAC	-0.0704752	-0.181372
probe.11458.HNF4a8_PBM.proPeak239.8	GCAAGGATCAGCCCCACACTCCTGGGCTGT	-0.0953625	-0.223862
probe.11459.HNF4a8_PBM.proPeak682.5	CAATTTGTGTCTCTCACCTGCCTAACATTC	-0.0995993	-0.257285
probe.11460.HNF4a8_PBM.proPeak717.15	AGAGCGATCAAAGGTCACAGAGACCACAGG	2.88527	4.66998
probe.11462.HNF4a8_PBM.proPeak1574.5	CCAGGATCCTTCTTGACCAGGCAAGCTTGA	-0.0924741	-0.246251
probe.11463.HNF4a8_PBM.proPeak667.9	AGTGGGCCTTTAGAAGTGTAAAAATTCCTT	-0.107857	-0.247561
probe.11464.HNF4a8_PBM.proPeak780.8	TTCCCGGCCTGGCCACTCCGTTTGCTATGG	-0.113545	-0.261167
probe.11466.HNF4a8_PBM.proPeak163.7	AGAGGAGGGGGCAGGAGCCCAAGAAGCGTC	-0.0651554	-0.213022
probe.11467.HNF4a8_PBM.proPeak1482.11	GGAATGCTGAAGGGAAGGCTGCCGTCCTCA	-0.103154	-0.239067
probe.11472.HNF4a8_PBM.proPeak206.4	GAGCTGAAACAGTCTGATTCTAGGGCCCAT	-0.107622	-0.235119
probe.11473.HNF4a8_PBM.proPeak1595.8	TTTACAAGGTGGTTGCTGTTATCTTCATTT	-0.0869156	-0.231974
probe.11475.HNF4a8_PBM.proPeak1349.12	TTAGAGAAAGGGTCAAAGGTTAAGCCATTG	5.07149	6.05285
probe.11476.HNF4a8_PBM.proPeak1529.8	GCGGCATTCCTGTCAAAATCTGATCTTTCC	-0.0910067	-0.21404
probe.11478.HNF4a8_PBM.proPeak1222.14	TCTGGACAACATACCACAATAAAGTATACA	-0.114679	-0.259171
probe.11479.HNF4a8_PBM.proPeak1093.11	TCCTGGCCTCCACTCCTCCTCCTTCCCTCC	-0.0923198	-0.249567
probe.11482.HNF4a8_PBM.proPeak1507.7	CAGCAAACAGGTCCTGCTGGTTTGCCATTT	-0.106937	-0.274229
probe.11483.HNF4a8_PBM.proPeak773.12	AATGCTCTGGCCTTTTTTTTGTGTGTGTGT	-0.113797	-0.252269
probe.11486.HNF4a8_PBM.proPeak777.9	CCCCATTGTCTTAGGCCTCGGGAGTCTGGC	-0.108588	-0.247788
probe.11488.HNF4a8_PBM.proPeak1570.13	TATGCACTCTCACCTTGGGGGCTGCTGGGG	-0.089753	-0.224357
probe.11491.HNF4a8_PBM.proPeak1628.3	AGCAGAAAGGAGGCAGAGACTGCCCTGAGC	-0.106028	-0.260635
probe.11492.HNF4a8_PBM.proPeak1076.2	AATGGCATATCTAGGATCACGCCATGAGTT	-0.110886	-0.280393
probe.11494.HNF4a8_PBM.proPeak829.7	GAGGTGACTTGTCCTGAGATAAGTCACCTT	-0.110931	-0.251189
probe.11495.HNF4a8_PBM.proPeak221.12	CCAGAGCCTCCAAAGTCCGCTTGCCTGAGG	-0.108596	-0.251183
probe.11500.HNF4a8_PBM.proPeak1612.2	CGTGAGCTCATTCGTCATTTACTTCCATTC	-0.102444	-0.260765
probe.11501.HNF4a8_PBM.proPeak1463.12	ACCTAGGGAGTTAATCACAGGATTTAAAGA	-0.0875294	-0.232517
probe.11502.HNF4a8_PBM.proPeak941.14	CCCCTTGAGACTTTAATCTCTCCTCTGACA	-0.0865523	-0.244653
probe.11505.HNF4a8_PBM.proPeak1132.8	ACAGAGGAGGGACGACTTACTTTTATCAGG	-0.0820483	-0.255536
probe.11506.HNF4a8_PBM.proPeak474.1	AGTTGTCTCAGATAATCTCAAAAGGGAATT	-0.0960365	-0.249315
probe.11508.HNF4a8_PBM.proPeak1275.7	TTTCACTTCAAGATGGCATCACTCTTGCCA	-0.0778579	-0.0936153
probe.11509.HNF4a8_PBM.proPeak1161.3	ACCTTTTCCCTCCCTCCCAGTACAAAGTTC	3.93392	5.03062
probe.11510.HNF4a8_PBM.proPeak596.7	TTACCCTGCAGTGTGACCTTTGCCTTCTTG	5.37872	6.58952
probe.11511.HNF4a8_PBM.proPeak1557.15	TCTGGTCATGGCCCTGAGGGAGGAGAGAGG	-0.122517	-0.297979
probe.11512.HNF4a8_PBM.proPeak493.15	GGTGTCTTTTGTTGTTGTTAGCTGTTAATA	-0.0599645	-0.186892
probe.11513.HNF4a8_PBM.proPeak28.4	GCCTGGGGTAAAACCAAACTGCAGCTGCTG	-0.0668144	-0.194023
probe.11516.HNF4a8_PBM.proPeak337.15	GCGGTTCATCCAACAGGTGAGGTGGGTGTT	-0.0944301	-0.213006
probe.11520.HNF4a8_PBM.proPeak1466.7	CAATCAGCAGCAAAGTCCTGGAAGAAACCC	-0.124489	-0.288706
probe.11521.HNF4a8_PBM.proPeak988.5	ATAGAACTCAGGAAAGATCAGCTGAAAACT	-0.120372	-0.267742
probe.11522.HNF4a8_PBM.proPeak909.10	AACTTTGGAAATGCAAACACCTACATTCAA	-0.0949176	-0.227345
probe.11523.HNF4a8_PBM.proPeak99.3	TACAGGCGTGAGCCACCGCGCCCCGCCCCC	2.7687	3.52962
probe.11524.HNF4a8_PBM.proPeak1017.9	GGAATGTGCTTGGACCTGCTCTGTTTTCTT	-0.123586	-0.262604
probe.11525.HNF4a8_PBM.proPeak187.10	AACCTAGGAAATCAAAAACCATTTGACAAT	-0.105368	-0.258515
probe.11527.HNF4a8_PBM.proPeak1373.12	AGAGCAAGTGACCCTCAGACACACAGTCCA	-0.112227	0.614519
probe.11528.HNF4a8_PBM.proPeak1172.11	TTTGTTTGTGTAAGTGTGGGTTTAAGTAAG	-0.107193	-0.283883
probe.11529.HNF4a8_PBM.proPeak245.8	TATTTGGATAATGTGCCCTTTGTACCTGGG	5.19456	6.31005
probe.11530.HNF4a8_PBM.proPeak310.14	CCACATTCTTAAACGTATGCCACATCACCT	-0.112595	-0.27531
probe.11532.HNF4a8_PBM.proPeak287.5	CCTCTGTTGCTTCAAAGGGCAAAAGGGCAA	4.17547	5.23789
probe.11533.HNF4a8_PBM.proPeak1218.7	AGATCCTGGCCATGCCCCAGATGCCCAGCA	-0.101127	-0.24107
probe.11534.HNF4a8_PBM.proPeak588.10	CCTCGGCCACATTCCCCGACTCCTGGGTGT	-0.0816697	-0.243343
probe.11536.HNF4a8_PBM.proPeak278.13	CATTCTGCTGCTCTTTAATCCTAATAATCC	-0.0769908	-0.223714
probe.11538.HNF4a8_PBM.proPeak393.10	TTAAGAACTGGAGTAAAGGTCACTCTTGCT	-0.0872923	2.69792
probe.11540.HNF4a8_PBM.proPeak535.12	CATAGCCAGTAAATCATGGATCTGTGCTCA	-0.094888	-0.26863
probe.11543.HNF4a8_PBM.proPeak74.12	ACAGATGGCCTCACTCGGTGTGAGTGGTCC	-0.0943376	-0.234613
probe.11545.HNF4a8_PBM.proPeak1368.14	TTACTTAATCCCTTGGAATGTCCTTTCCTC	-0.109088	-0.247688
probe.11546.HNF4a8_PBM.proPeak396.4	GTATGGACTGATATTCAAACAGGTCAAGCA	-0.104673	-0.266761
probe.11548.HNF4a8_PBM.proPeak445.11	CCATGTGCTATTCTGTCTCCTGGAAAGGTT	-0.0788512	-0.244217
probe.11549.HNF4a8_PBM.proPeak114.10	ATCAAGGATTTTTTCTTGGACTTTGGTCAT	6.43623	6.96642
probe.11550.HNF4a8_PBM.proPeak673.7	AGTGTAAATATTTGAGGACACAAAGTGGAC	-0.0997974	-0.23382
probe.11551.HNF4a8_PBM.proPeak1130.14	ACCTGGAAGTATTTATTGAGCACACACTCT	-0.0974393	-0.226025
probe.11552.HNF4a8_PBM.proPeak1094.9	ACGATGTGTAAACAAGTGAGCATGGCTGTG	-0.0615057	-0.187804
probe.11553.HNF4a8_PBM.proPeak456.2	GGGACTAGAACTCAGTGTGAACTCAATGCT	-0.0725625	-0.237686
probe.11554.HNF4a8_PBM.proPeak1442.7	CCCTACGTAAATGCACGGAAGCCTTCCCCG	-0.0916607	-0.252448
probe.11555.HNF4a8_PBM.proPeak582.10	CTGAAAAACAAAATGCATTTCCTTATTCTT	-0.0933113	-0.262317
probe.11558.HNF4a8_PBM.proPeak265.7	CTAACTTACCCGCTTAAGAGTGAATTCTGC	-0.075529	-0.198853
probe.11561.HNF4a8_PBM.proPeak364.1	TGAATCCAGGCTGAAGTGGCCCAAGATGGA	-0.104902	-0.257575
probe.11565.HNF4a8_PBM.proPeak934.4	TATAGGGGAGGTCCTAAAGAGGATATCCTG	-0.11017	-0.244018
probe.11566.HNF4a8_PBM.proPeak491.13	CCCCTATGTCTAGGACTCTAGTGTTCTCTT	-0.101224	-0.262876
probe.11567.HNF4a8_PBM.proPeak451.15	TTTTCAACATATACTTTGAACTTGTTTTTT	-0.111184	0.0577587
probe.11569.HNF4a8_PBM.proPeak244.14	ATAAGTCTGCTTGCCATTAATGAAAACTGC	-0.0701065	-0.207489
probe.11570.HNF4a8_PBM.proPeak190.2	GATTCCTGCTGAGAGAGCAGGTTGAGTATC	-0.115616	-0.245838
probe.11574.HNF4a8_PBM.proPeak1224.7	ACATCCATCATCTTGTAATCTGCTTCCAGT	-0.102791	-0.268305
probe.11575.HNF4a8_PBM.proPeak138.3	TCATACCACATGGATGGATTCAGATCCAGT	-0.108957	-0.249488
probe.11576.HNF4a8_PBM.proPeak177.5	CTGCTAACAGATAAAGGGTGGTAAAGATGT	-0.120221	-0.298033
probe.11577.HNF4a8_PBM.proPeak813.3	ATACTTTCAGCTAGCTGAGTGAGTAGGTTC	-0.0825366	-0.228028
probe.11580.HNF4a8_PBM.proPeak978.7	ATCAGGAAGGTCAGAAAGCAGAAGTTCTAG	-0.070246	-0.204948
probe.11582.HNF4a8_PBM.proPeak194.13	TCCACCTCCAAGGTCCCCAAGAGCCTTATC	-0.11416	-0.244108
probe.11584.HNF4a8_PBM.proPeak897.2	AGCCTTTCCTCAGATGGAATGTGTGCCCGT	-0.106351	-0.242468
probe.11585.HNF4a8_PBM.proPeak113.12	CCTTAAGTCAGAAGAACTGATTCCAAAGGA	-0.117662	-0.277202
probe.11589.HNF4a8_PBM.proPeak1141.12	TTGCCTGATAGCATCGTGGGTATTTGGGGA	-0.0885821	-0.246996
probe.11591.HNF4a8_PBM.proPeak1017.15	TCGGTCACCCACACAAAAATGTGCCTTCCC	-0.0758461	-0.221162
probe.11592.HNF4a8_PBM.proPeak595.9	GCGGCTCCGGGAGCTGGCGGCGCGGCCGGA	-0.0739103	-0.213901
probe.11597.HNF4a8_PBM.proPeak1514.2	GAGAAATCTAGGCTGATAAGACACATTCCA	-0.0857463	-0.231527
probe.11602.HNF4a8_PBM.proPeak44.5	ACTGACTGCTTTATCAGTGTAGTTTGAAGC	-0.114857	-0.2578
probe.11603.HNF4a8_PBM.proPeak1016.14	GAAACAATTGAACTGAAATATGAACTGCTG	-0.0879426	-0.274423
probe.11605.HNF4a8_PBM.proPeak1612.11	GCCCACACTGCCCATCCCCACTGAAAGTGT	-0.0923762	-0.2316
probe.11606.HNF4a8_PBM.proPeak307.5	TCCCTGAGTCATTTTTAGAAGCTCTGTAAG	-0.0942582	-0.231562
probe.11607.HNF4a8_PBM.proPeak916.4	GCAGGCCTGGGGGCAAAGTCAGGTACTGGT	-0.0834044	-0.236449
probe.11610.HNF4a8_PBM.proPeak533.5	CACGTTTTATTAGGGGTCAGCAAAGAACTC	-0.096807	0.0216377
probe.11612.HNF4a8_PBM.proPeak1206.8	TGCTGCAATTTAAGCTTACTTCCTCTCCTA	-0.122371	-0.289074
probe.11613.HNF4a8_PBM.proPeak608.3	TAATCTTGTAGATGGCTATGAAGAAAAACA	-0.0895357	-0.197734
probe.11615.HNF4a8_PBM.proPeak755.12	TTGCTAGATTCTTTCTTCCTTTTGAAAAAG	-0.0791782	-0.238456
probe.11616.HNF4a8_PBM.proPeak1558.8	ACACGAGCTGTGCGCTTAGTCCATGACGCA	-0.103882	-0.270471
probe.11617.HNF4a8_PBM.proPeak115.6	AATCTAAGATAAGCAGCATTCCACCAAATC	-0.0915623	-0.245352
probe.11618.HNF4a8_PBM.proPeak98.13	AGGGGGGTGGGCACCCCTGCCCCCATGTTG	-0.0856827	1.95466
probe.11625.HNF4a8_PBM.proPeak159.5	GAGAGAGGCAAGATCCGAAGTCTAGGACGT	-0.106531	-0.285594
probe.11628.HNF4a8_PBM.proPeak179.1	CCTGTCACCCAGGCTGGAATGCAGTAGTGC	-0.11561	-0.270435
probe.11629.HNF4a8_PBM.proPeak402.6	AACTTTCAAGATGAAGCAAGAGTCCAAATT	-0.0705625	1.62752
probe.11632.HNF4a8_PBM.proPeak1498.10	GCTCAATCAAGGACTGGGCTGGAACACAAA	-0.11138	-0.283656
probe.11633.HNF4a8_PBM.proPeak855.14	TGCTGACCTTTGTTCACATTTGTGCTCAGC	-0.0976522	2.69412
probe.11636.HNF4a8_PBM.proPeak637.4	TTTCCCCCTCACTGAATATGTTCGGGAGAC	-0.111972	0.529136
probe.11638.HNF4a8_PBM.proPeak809.9	AATAATAGTTGACCTTTGAGAACCTCCCAT	0.278289	3.30113
probe.11639.HNF4a8_PBM.proPeak569.7	CTCTGAGATGGACTCCAGTGATCTTATCGC	-0.119412	0.497631
probe.11640.HNF4a8_PBM.proPeak77.5	ACCAGGTTCTGTACTTTGGAACCTGAAAGA	3.35286	4.99023
probe.11641.HNF4a8_PBM.proPeak1076.13	ACCCACCCACACCTCCCCTTTGTTTAACTT	2.20343	2.4388
probe.11642.HNF4a8_PBM.proPeak1095.7	AGTCCTTCTAAAGCAAATTTATAGGCACTA	-0.0972854	-0.233055
probe.11644.HNF4a8_PBM.proPeak1095.15	AGCCTTGAATTGGCATGAGATCCACCTAAG	-0.0886972	-0.242191
probe.11645.HNF4a8_PBM.proPeak539.1	ACATCCTGGATTCTCAAACCTTCCAAAGTT	-0.108255	-0.254982
probe.11647.HNF4a8_PBM.proPeak378.15	GATAGCAAGGAGACATCGCTCCTCCCTTCT	-0.091888	-0.224292
probe.11649.HNF4a8_PBM.proPeak26.1	CAGGGAATGAGAATGGCCAGAGTTCCTGTG	-0.116001	-0.260739
probe.11651.HNF4a8_PBM.proPeak1242.15	GCGCTCCAGGCATGGCCAGCCGAGCCCCGA	-0.113662	-0.262496
probe.11653.HNF4a8_PBM.proPeak828.15	TCATTGCCATACTGTCAGAATTTTCCAGGT	-0.0829599	-0.245364
probe.11655.HNF4a8_PBM.proPeak1298.5	ATAATTCAGTTTCATTGCACTTTGCCCTCT	6.27964	7.11823
probe.11657.HNF4a8_PBM.proPeak325.3	AGTTCCCATTTGCGCTGGTTTTATGGTGTC	-0.0896209	-0.218561
probe.11659.HNF4a8_PBM.proPeak1330.2	ATCTGGTCTTACTGATGGGCAAAGTTTTCA	-0.117514	-0.254696
probe.11660.HNF4a8_PBM.proPeak867.1	TAAAATATTTCACAGGGATAAGCATGGAGA	-0.12385	-0.268452
probe.11661.HNF4a8_PBM.proPeak750.15	CAAGTTTGAACTGCACAGGCCTACTTATAG	-0.104444	-0.260457
probe.11669.HNF4a8_PBM.proPeak494.8	ATTTCACAAAGGGCAAAGTCCCCTTTCCTC	3.54583	5.38288
probe.11670.HNF4a8_PBM.proPeak647.9	ACCTTGCAGGCCAGGGAGTGCAGCTGCAGG	-0.0924823	-0.228054
probe.11671.HNF4a8_PBM.proPeak726.1	ATGGGGGGGCATCGGTCTTTACACATCTGT	-0.102863	-0.244703
probe.11672.HNF4a8_PBM.proPeak624.5	AATCCCCTTCAAGTCTGAGATGAAGAGGCC	-0.1033	-0.262817
probe.11673.HNF4a8_PBM.proPeak1566.4	TTGGACAGGGTGACGTCATTGGAAATCCGA	-0.116128	-0.277074
probe.11674.HNF4a8_PBM.proPeak132.11	TTGTTCCATGCCACAGAATCGCCCCACCCT	-0.0958039	1.85771
probe.11678.HNF4a8_PBM.proPeak1576.6	AAAGGGAATCAGGTTTTCAGAAGGTAGGTA	-0.0843647	-0.234735
probe.11680.HNF4a8_PBM.proPeak1199.5	GATAACCCACCTCCGGCCGGGAAGATGCCA	-0.103775	-0.241196
probe.11683.HNF4a8_PBM.proPeak693.6	GGCCTACTTAGTCCAGGTTTAGCAAGAATA	-0.0743758	-0.234001
probe.11684.HNF4a8_PBM.proPeak882.10	AAGCAACACTTTCTGACCTTTAAGCACCCA	-0.0943446	1.5296
probe.11685.HNF4a8_PBM.proPeak1145.15	CTTTAGCACCTTCATCCAAAGATGACCTTT	6.81103	7.51828
probe.11686.HNF4a8_PBM.proPeak1105.14	TCCTTGGCTCTCCCCACTTACTTCCTGATA	-0.0757646	-0.22986
probe.11687.HNF4a8_PBM.proPeak815.9	AGTTGGTGGACGCTGGGGAAGAGTGTGACT	-0.10215	-0.256744
probe.11691.HNF4a8_PBM.proPeak820.11	TATCGCCCTTCTGTCAAGTCCAAAGTTCTT	3.27334	4.99825
probe.11694.HNF4a8_PBM.proPeak556.9	ATTTTCTCATCCCAGGGATAATGATAAAGA	-0.10149	-0.289726
probe.11695.HNF4a8_PBM.proPeak36.5	CCCCTGGCCTCACCCTTGTCCCTGAGGCTG	-0.0909951	-0.230636
probe.11700.HNF4a8_PBM.proPeak1624.13	AAGATCATGTTTGAGCTGCATATTTGAGTA	-0.109926	-0.283712
probe.11701.HNF4a8_PBM.proPeak1478.10	CAAGGAGGCCCCAACATTCCAGAGAAGCAC	-0.0785689	-0.237809
probe.11703.HNF4a8_PBM.proPeak906.13	ACTGCACACCGTCCAGAGGCTCCAAAGGAC	-0.0876431	-0.061188
probe.11705.HNF4a8_PBM.proPeak981.1	CCTTCAAATCAGCCAGTGATTCAACTCTGA	-0.0919571	-0.272184
probe.11707.HNF4a8_PBM.proPeak1565.8	GATATTGGCCAAAGGGCACAAGAGGAATTG	-0.109069	-0.246025
probe.11708.HNF4a8_PBM.proPeak1302.6	GCTAGCAGCTCTCTCCCTTATCTGAATTCC	-0.0996048	-0.234387
probe.11710.HNF4a8_PBM.proPeak951.10	GATCAAAGTTCTGTTTGTATAACCCTGGCT	-0.0813129	-0.236082
probe.11711.HNF4a8_PBM.proPeak936.9	AACCCCTATGTTTAATGTATAAACCCTGAG	-0.0958131	-0.232844
probe.11713.HNF4a8_PBM.proPeak490.11	TCTGGGTTAAACGTGCAGCAATAGGTCAGA	-0.1089	-0.16252
probe.11714.HNF4a8_PBM.proPeak1114.5	CGGTCACATACTCTGGAAATCTCAGTCAAA	-0.112768	-0.265962
probe.11715.HNF4a8_PBM.proPeak1649.13	GGTTACTTTGTTAAAGCATATTTATTCAGG	-0.0640401	-0.185742
probe.11717.HNF4a8_PBM.proPeak593.5	AGCAGAAAACCACTGTGCTCTGAAAAGTGA	-0.101371	-0.229208
probe.11718.HNF4a8_PBM.proPeak1596.8	ATGGCCAAAGTCAACATTGATGGGGCAGGG	-0.0854112	-0.242009
probe.11719.HNF4a8_PBM.proPeak1241.14	GAGGTTGAATTCCAAAGGTTATTTTCTTTA	-0.100933	1.82817
probe.11720.HNF4a8_PBM.proPeak1212.13	GGTACATAGCAGGGGTTAGGTAAACATTTG	-0.0839467	-0.235449
probe.11721.HNF4a8_PBM.proPeak617.10	TTGCGAGGTTCCATGGTGTAATGGTTAGCA	-0.0997039	-0.260314
probe.11722.HNF4a8_PBM.proPeak134.13	ACTCTGAAGGAATGTAAACTCCAAGGAGCA	-0.108545	-0.242241
probe.11724.HNF4a8_PBM.proPeak67.10	CAAGTATTCAAGAAAGGGGCAAAGTTTATG	-0.107772	0.465616
probe.11725.HNF4a8_PBM.proPeak962.2	TGAGGCCAGACAGGGGGGCGCCTACGGACG	-0.0870163	-0.218256
probe.11726.HNF4a8_PBM.proPeak428.7	AACATGCTGCAGGCATTTCTGGAATTCTCT	-0.0795781	-0.203051
probe.11728.HNF4a8_PBM.proPeak452.10	TGGAGGCTGGAGCTCCTGGGCCAAAGGGCA	3.3258	4.55014
probe.11730.HNF4a8_PBM.proPeak803.15	AGAGAGCCGGAAACTCCACCTTCAGATCAT	-0.112111	-0.253912
probe.11731.HNF4a8_PBM.proPeak1597.10	AACTTTGGACCACATATAGAGAAGCCAGGG	-0.111637	-0.26256
probe.11732.HNF4a8_PBM.proPeak412.1	CTTTGGACCCTTATCAGCCTAGACAAGGCA	-0.111688	-0.245423
probe.11733.HNF4a8_PBM.proPeak321.5	GGCAGTGACTGGACCACGATCAGCCAGCAG	-0.108138	-0.287951
probe.11736.HNF4a8_PBM.proPeak388.9	TGTCCTGAGTTATTGGAAGAATGGAATTGC	-0.112642	-0.253557
probe.11738.HNF4a8_PBM.proPeak1604.14	ACTCTCTCATTCTGATATGCACTGTCAGTT	-0.101497	-0.217077
probe.11740.HNF4a8_PBM.proPeak1186.7	GCCTGCCTGCCAACTCCACGCCCGCCGCCA	-0.0751357	-0.196728
probe.11741.HNF4a8_PBM.proPeak689.6	ACCTCGATCCCTGGCTAAGGTCCTGTTTGT	-0.103349	-0.239681
probe.11742.HNF4a8_PBM.proPeak1457.10	GCTGTCCAAGGTGCTAGCTCCGACTCAGTG	-0.074314	-0.219575
probe.11743.HNF4a8_PBM.proPeak345.1	CTCCAAATGGCAGACTAAACTCACAATGGG	-0.127616	-0.268299
probe.11746.HNF4a8_PBM.proPeak1573.5	CAGCGGTGCCTCAACCGAGCGTCCAAGCTC	-0.101607	-0.249218
probe.11747.HNF4a8_PBM.proPeak943.7	GCAGAGGCTGCAGAGGTTTCGCAAGGACGT	-0.0953757	-0.230516
probe.11748.HNF4a8_PBM.proPeak1383.11	TAGGACCTTTGAACCAGAGAAGATTCCAGA	-0.0936181	1.27267
probe.11751.HNF4a8_PBM.proPeak1539.6	AGCAACTGCAAGGCTGACCCGTGAATCCTT	-0.0924201	0.169769
probe.11752.HNF4a8_PBM.proPeak234.2	ATTTTAATAAACTTCAGCCTTTGAGAAGCA	-0.0998008	-0.263319
probe.11753.HNF4a8_PBM.proPeak1360.15	AGTCAAGGCCAAAGGTTAAAAATAAGTTCT	-0.0774044	-0.102293
probe.11754.HNF4a8_PBM.proPeak1193.3	CATGTTTACTTTTGCAAGGTTTGTTCTTAT	-0.0886583	-0.24346
probe.11755.HNF4a8_PBM.proPeak1460.1	CAGTCCCTGTACACGGTTCTTGACCTGTGA	0.096209	2.60928
probe.11756.HNF4a8_PBM.proPeak369.10	ACACAGTTGCACTCACTAGCATTAGGACCT	-0.0897791	-0.256794
probe.11760.HNF4a8_PBM.proPeak1256.5	AATGTGAAGACTTCGCTGGAATGTCACAGG	-0.0708494	-0.243154
probe.11762.HNF4a8_PBM.proPeak630.4	CAACATTGTCCAGCAGACACGGGCAGGTGA	-0.111953	-0.257495
probe.11763.HNF4a8_PBM.proPeak207.1	CCTGAGGTGTGAGAGGGCAAAGGTCACAGC	7.59249	7.71082
probe.11764.HNF4a8_PBM.proPeak646.13	AAACCCACGCCCACCCTATTGATGCAAGGA	-0.114754	-0.247764
probe.11765.HNF4a8_PBM.proPeak1373.6	AATTACTTACATGGGTTAGGAGGATGACAA	-0.123029	-0.257284
probe.11766.HNF4a8_PBM.proPeak142.7	CATTGTAGCCTCAAATTCCTGGGCTCAAAC	-0.100606	-0.250742
probe.11767.HNF4a8_PBM.proPeak1554.14	TGAGGTGGGGGAGGTAGGTAAGGACCAGAT	-0.0962373	-0.238759
probe.11768.HNF4a8_PBM.proPeak1335.11	CCAATTGACCCTATCCACATTCAGCCCACT	-0.0974796	-0.251583
probe.11769.HNF4a8_PBM.proPeak986.1	AGAGCTCCAGAAGAAAGGGGAGATAATGCC	-0.109492	-0.239127
probe.11773.HNF4a8_PBM.proPeak1039.4	GCTGGCCTCATGCCTTATCTACATAGTCCC	-0.116418	-0.249762
probe.11775.HNF4a8_PBM.proPeak1330.10	AAACAACATTCCTTGTGTTTTGGGGACAGA	-0.119358	-0.26907
probe.11778.HNF4a8_PBM.proPeak291.1	TCTCAGATAGAGATGAGGAATCTGTTGAGA	-0.0960378	-0.257533
probe.11782.HNF4a8_PBM.proPeak279.4	CAGCAGCGGATCCAACCTGTTCTTTTGAGC	-0.104534	-0.233853
probe.11783.HNF4a8_PBM.proPeak784.6	GGCAGGATATTCCAAAAGGGCAGCAGTAAC	-0.0871122	-0.22869
probe.11785.HNF4a8_PBM.proPeak1550.15	GACCCTGGGCTTAGTTGCTCGCTCCTTAGG	-0.105532	-0.26121
probe.11788.HNF4a8_PBM.proPeak869.2	TCTCCTCCTCCCATTCCAGCTCTTTACTCA	-0.115562	-0.270336
probe.11791.HNF4a8_PBM.proPeak1099.9	ACGTAAACAAGTAAGGAAGACAAGACAAGG	-0.0846275	-0.24368
probe.11794.HNF4a8_PBM.proPeak466.10	TTGTTGTTAGAACAAAGTCCAAATTCCTAA	-0.0515068	3.33817
probe.11799.HNF4a8_PBM.proPeak660.3	TCTGGCATAGGAACAAAGGTTGGTGTGAAC	-0.107892	-0.24629
probe.11805.HNF4a8_PBM.proPeak991.4	CAACTTCCCCAACCCTTGCACTGCTGGTTT	-0.0866747	-0.261884
probe.11807.HNF4a8_PBM.proPeak1284.3	CGAGAAGTAGGTGCAAGGGAATGTAAGGCA	-0.102073	-0.258608
probe.11808.HNF4a8_PBM.proPeak299.14	GCTAGTAAGGAGCTGAGTCATAGTGGACTT	-0.0938542	0.77476
probe.11809.HNF4a8_PBM.proPeak1026.13	TTAACCTTTGCTCTCTGAAATGAAGGTCAG	-0.0860525	2.74092
probe.11810.HNF4a8_PBM.proPeak360.13	TTCAAAATTCCAGTTACAAACAAAACAAAC	-0.0968604	-0.22087
probe.11811.HNF4a8_PBM.proPeak1487.11	GCACACTCGCCTGGCTCCCCACGTGGCAAT	-0.0964005	-0.233522
probe.11814.HNF4a8_PBM.proPeak252.8	ATCTCCAGATAAGACTTTGGACTTTGGACC	9.4269	9.63695
probe.11815.HNF4a8_PBM.proPeak1145.4	CACTAGCAGAAGAGACAGTCAATTACATGG	-0.111813	-0.267538
probe.11817.HNF4a8_PBM.proPeak1425.5	TCTTAAGCTAACATGTACAGTATTGCGTAA	-0.100984	-0.26702
probe.11818.HNF4a8_PBM.proPeak532.1	GATTAGAGAGCAGGTGATAAGGAACTGTTA	-0.119511	-0.269281
probe.11820.HNF4a8_PBM.proPeak1273.8	GAGCAATTATGCACCCGTGGTTGATCAAAG	-0.100339	-0.241673
probe.11821.HNF4a8_PBM.proPeak524.13	CTCCCTAGAAGAGTGAACCTAGTGGCTGTG	-0.12111	-0.275595
probe.11825.HNF4a8_PBM.proPeak1422.15	GTCCAGGCCATGCAACAGCCTCCTCACTAG	-0.124196	-0.285246
probe.11826.HNF4a8_PBM.proPeak186.6	GAAAACAAATAGAGCAGACTATTATCAGCC	-0.104008	-0.258804
probe.11827.HNF4a8_PBM.proPeak572.15	AGGGTTAAATCTCGGTATAATTCCTAAATA	-0.0792234	-0.214178
probe.11828.HNF4a8_PBM.proPeak778.5	CCCAGAAGAATGGGCAGAAGTAGGATAAGG	-0.0977813	-0.25244
probe.11829.HNF4a8_PBM.proPeak1531.8	GTTATCTCGGGGATGGCATGTCTCTGGTCG	-0.114329	-0.318425
probe.11830.HNF4a8_PBM.proPeak764.10	TAATATTTGCAAATGACTTTGAGAGTAAGT	-0.0894117	-0.252455
probe.11834.HNF4a8_PBM.proPeak1620.2	CCCGGCTTTGGGCTTGAGCAGCTGGTGGAG	-0.0950056	-0.247212
probe.11840.HNF4a8_PBM.proPeak1421.1	GCCTTGCAGGTTCTCAGAAACGCCTGGCGC	-0.118198	-0.289662
probe.11841.HNF4a8_PBM.proPeak95.3	TGCTCGGAACACGAGGTGAGAGGCGGAACA	-0.125981	-0.254967
probe.11842.HNF4a8_PBM.proPeak445.3	TATTTAAATAGCTCAAGCCTGTTCCGACCT	-0.116511	-0.267194
probe.11846.HNF4a8_PBM.proPeak920.13	AAGAAAGTTCAGCCCTTAGGACCAGGGGGG	-0.106678	-0.252435
probe.11847.HNF4a8_PBM.proPeak677.8	ATAGGCAGAAGGGACTAGCCTTATCTCAGA	-0.0833385	-0.225293
probe.11849.HNF4a8_PBM.proPeak969.6	TTTATTTGAAGAAATGGTGGACTTTGTAGC	3.07787	4.58718
probe.11852.HNF4a8_PBM.proPeak159.13	AGGAGGAGCCAGTGAAGACTGAAAAGAGAT	-0.0960248	-0.229806
probe.11853.HNF4a8_PBM.proPeak1360.4	GTTTAAAGAATTCTGCATGTCATAGTTGAC	-0.09787	-0.250492
probe.11854.HNF4a8_PBM.proPeak839.3	AACTCCTTGAGAAGTACAACTTCAGCAATG	-0.118541	-0.270799
probe.11855.HNF4a8_PBM.proPeak268.4	CAGAGGACAGGCTAATGAGATAATGCTGGT	-0.106985	-0.241408
probe.11861.HNF4a8_PBM.proPeak1238.9	AAGGAATAAAATAGCTGCCTGTGTGTTCTG	-0.0831094	-0.219722
probe.11862.HNF4a8_PBM.proPeak858.5	TTAGATCAGAGGTCTAATTCCCAAGGGTAT	-0.119184	-0.242019
probe.11864.HNF4a8_PBM.proPeak851.10	CTTTCTGTATCATCCATATCATTAGTCTCT	-0.102299	-0.244104
probe.11865.HNF4a8_PBM.proPeak235.13	ATCAAAGGCCTTCCTATCTCTACTTGCCGA	-0.100523	-0.249571
probe.11868.HNF4a8_PBM.proPeak327.3	TGCAGAGAGAGAGGGAGACAACCTTTGGTC	3.4272	4.98486
probe.11871.HNF4a8_PBM.proPeak786.11	CTTATCTTGCATTTCTTCAGATGCAACACA	-0.0959197	-0.245474
probe.11872.HNF4a8_PBM.proPeak841.11	CTCTTTTGTGATAGAATGAATGGAAACAAC	-0.105358	-0.247236
probe.11877.HNF4a8_PBM.proPeak418.15	TTCAGCAGCATCTAAACTCTACTCACTAGA	-0.109548	-0.241606
probe.11879.HNF4a8_PBM.proPeak724.14	GGTGGACTGATAGGTGCGTGGGGGAGGGGC	-0.109854	-0.271249
probe.11880.HNF4a8_PBM.proPeak1473.13	CCAGAGAAATAGTGAGACAGACATGCGACA	-0.111191	-0.262699
probe.11881.HNF4a8_PBM.proPeak862.4	TGTCTACCCTTTTGCCCTTTGAGCTTCTGT	2.24579	4.21758
probe.11882.HNF4a8_PBM.proPeak1202.7	GGCATTGGAGATATGATAGCTGACAAGCAA	-0.133938	-0.323958
probe.11883.HNF4a8_PBM.proPeak559.9	CCCCCCACCCCACACACACACAGCATTCCA	3.6256	3.58916
probe.11887.HNF4a8_PBM.proPeak1032.3	TTCATAGAATTGAAGAGAGTTAGGGCCTTG	-0.0803364	-0.211368
probe.11888.HNF4a8_PBM.proPeak1558.14	AGCGAGTAAGGCCCGTGAGATTGAAAGCTA	-0.104732	-0.237564
probe.11890.HNF4a8_PBM.proPeak927.3	CCCTGACTAAATTCTTGTCAATGACCCTAA	-0.109144	-0.14402
probe.11891.HNF4a8_PBM.proPeak1051.4	TGAATAGAATGCAACCAAGTTCTTTTCTAA	-0.103422	-0.255068
probe.11897.HNF4a8_PBM.proPeak403.15	GTTCTAGTAAGGCCTTCAAATGATTGGATG	-0.0904886	-0.22754
probe.11898.HNF4a8_PBM.proPeak610.13	AATAGGCCCTCCCAGCCTATTAACCCCAAA	-0.106448	1.04646
probe.11899.HNF4a8_PBM.proPeak712.13	TGCACAATAAAACTTGGTCGGCACAATCCT	-0.0928475	-0.231442
probe.11901.HNF4a8_PBM.proPeak1240.5	GTATACTGACTAGGACAGAGCAGATGAAAG	-0.117623	-0.305993
probe.11906.HNF4a8_PBM.proPeak776.8	ACACCCTCTAGGGTAGATAAGGATGGATCA	-0.0977328	-0.244322
probe.11908.HNF4a8_PBM.proPeak1389.10	TAAACCAGCCTAACAGGATTTTTGCTGAAG	-0.112468	-0.279014
probe.11910.HNF4a8_PBM.proPeak642.13	AATGGAAGGCAGTGTTCCAAAGTGTAAAAG	-0.091219	-0.216902
probe.11912.HNF4a8_PBM.proPeak1013.11	GAGCATACATGCAGCTGAGAAAGAGAAAAT	-0.0958319	-0.249654
probe.11914.HNF4a8_PBM.proPeak459.6	GATGGAGATGGCCTGGAGGTACCTAGGGGA	-0.103473	-0.268535
probe.11915.HNF4a8_PBM.proPeak20.15	GGATGGGGACAAAGGTCAAGAAAGCTTTTG	4.27484	5.9186
probe.11916.HNF4a8_PBM.proPeak330.1	AAAAAACACTCTCAATCTTTGCCCTCTTGG	-0.0978702	1.09291
probe.11921.HNF4a8_PBM.proPeak883.15	CCAATTATTGCGAGTTTAGGAGGGTTCCTG	-0.119342	-0.257076
probe.11922.HNF4a8_PBM.proPeak979.10	AGCTGAGCAGAGAGGACCCTGTGATCATAT	-0.0973407	-0.234627
probe.11925.HNF4a8_PBM.proPeak698.5	AGTCCATACCTAGTCTTATCTCAAAGGGAG	-0.104619	-0.301882
probe.11926.HNF4a8_PBM.proPeak27.4	GTAATTTAAGTGGTTCACAAACATTCCAGT	-0.110481	-0.248112
probe.11927.HNF4a8_PBM.proPeak166.2	ACACTCCTTGTTCTCAGAGATCAAAGGTGA	3.33121	4.84204
probe.11929.HNF4a8_PBM.proPeak51.7	CATAGTGGGTTTCGGTGTCATCTAGACCTG	-0.10411	-0.284822
probe.11933.HNF4a8_PBM.proPeak598.4	GCTGGGATGATTCCCTTATCTTCTCCCCTG	-0.10477	-0.24062
probe.11935.HNF4a8_PBM.proPeak654.2	TTCTCTGTCTCTCTGCACACACAGACATAA	-0.088753	-0.25694
probe.11937.HNF4a8_PBM.proPeak383.11	CAGTATTAATGTCAAACTGATCAGAAGTGG	-0.0921189	-0.264321
probe.11939.HNF4a8_PBM.proPeak1232.15	TACACCCCTCACTCCCTCCAGCTGTCTTGG	-0.0471437	0.156039
probe.11940.HNF4a8_PBM.proPeak249.7	ATGTGGTGGACTTTAACGACCTTTGGACTT	8.28693	8.78919
probe.11943.HNF4a8_PBM.proPeak1168.7	AGAACTAGCCAGACCTGTTCCTCTGCCCCT	-0.10017	-0.250199
probe.11944.HNF4a8_PBM.proPeak1157.3	ATTGGAATCTCTGCACAGCATAGAAAACAA	-0.11865	-0.270558
probe.11945.HNF4a8_PBM.proPeak1071.4	TATCTCACTCCCACACTGGTAACCTTTAGT	-0.13185	0.842229
probe.11946.HNF4a8_PBM.proPeak602.11	ACCCCTTGCAAATAAGTCCGGCAGAGCTAT	-0.114787	-0.274979
probe.11947.HNF4a8_PBM.proPeak1513.14	ATTGTTAGCCTAAACTATCTGGTGCGGTCC	-0.0815744	-0.246461
probe.11948.HNF4a8_PBM.proPeak1227.14	ATGCCTTTTTAGTGCAAGCAAAATTCCTGG	-0.090561	-0.220974
probe.11949.HNF4a8_PBM.proPeak1252.14	CTTCACTTGTAGGAGACCTTGAGGATAAGT	-0.0897	-0.221722
probe.11950.HNF4a8_PBM.proPeak1420.8	AGGGTTCAAACTCCAGCTCTGATACTTTCT	-0.0844786	0.298839
probe.11951.HNF4a8_PBM.proPeak546.9	GGCCAAAGTTTGTTTCTTATCACACAGTCA	-0.0912479	-0.25048
probe.11953.HNF4a8_PBM.proPeak451.1	GTTAGAAAGTGCTTTTCTCAAGTTCAGTCT	-0.0993509	-0.265895
probe.11954.HNF4a8_PBM.proPeak1583.8	GAAAGCCAGCAGGGGCTGCTGGGAGTTGTA	-0.092572	-0.249818
probe.11955.HNF4a8_PBM.proPeak883.3	AGTGTATGCATATTTTAAGTTGCAATGCAT	-0.0738569	-0.2202
probe.11956.HNF4a8_PBM.proPeak763.4	CTGAGGTATTTTTGCAATCCTCCACTCTCC	-0.0794684	-0.226217
probe.11959.HNF4a8_PBM.proPeak817.3	CGGGAAAGGCCGGAGGGCGGGGCGGGGCAG	-0.125447	-0.315249
probe.11960.HNF4a8_PBM.proPeak1627.15	GAGAAAACTCCAAAGACATTATCACTTAAA	-0.104028	-0.236031
probe.11962.HNF4a8_PBM.proPeak972.6	GCATTTTGGAGATAAAGGAACAGGCCCCAG	-0.0892695	-0.250066
probe.11964.HNF4a8_PBM.proPeak32.5	CAGCCACGCTCCTCTTATCATTAGATTCCA	-0.0809492	-0.225188
probe.11966.HNF4a8_PBM.proPeak1624.3	AGAGGTCAGCCCACAGGTCAATCCAGGTTG	-0.103095	1.69681
probe.11970.HNF4a8_PBM.proPeak97.10	GATGTTTAGCTATCAGTGTTGACCTCTGGA	3.24983	4.81572
probe.11971.HNF4a8_PBM.proPeak706.2	CAAACACGGGCAGAAAGTTAGGTTCTGGCA	-0.11343	-0.288697
probe.11973.HNF4a8_PBM.proPeak915.12	TGGACTCTGCAAGGAAGGTGGGGGCCGCCC	-0.104926	-0.239955
probe.11974.HNF4a8_PBM.proPeak1520.3	CGACCTGCTGGACGGGAGGAAAACTGGGCA	-0.0958632	-0.268966
probe.11975.HNF4a8_PBM.proPeak1661.15	CTGCATTCCAGCCTGGGGCAATAGAGTAAG	-0.115836	-0.272311
probe.11976.HNF4a8_PBM.proPeak1223.9	GGGTGGCCCTCTCCCGGGGAGGTCAACCAG	-0.0857622	2.35438
probe.11977.HNF4a8_PBM.proPeak1264.12	CGTAATTCTGGCTCTTTGAGTGGTTTACTG	-0.0871367	-0.242453
probe.11978.HNF4a8_PBM.proPeak476.9	CCTGAAGGCTGAGCCTAGGAGTTCAATGCT	-0.0804232	-0.207048
probe.11979.HNF4a8_PBM.proPeak3.11	AGGGAGTGGCAGCATTGTGCTGAAAAGACT	-0.0962172	-0.243547
probe.11981.HNF4a8_PBM.proPeak814.1	GTTGAGGTAGAGGGACACTGATAACATGAG	-0.0910398	-0.267551
probe.11983.HNF4a8_PBM.proPeak87.12	CCAGCTAGAAGCAGTGGGACAAAGGTCACA	5.62557	6.77463
probe.11985.HNF4a8_PBM.proPeak771.8	ATTTGAGGGTGACACTGCTCTCTCCAGGGG	-0.0922501	-0.244072
probe.11988.HNF4a8_PBM.proPeak1088.8	GGTCAAGAGGGCCTCTGCTTGTCTTGGTTG	-0.0750398	-0.221641
probe.11991.HNF4a8_PBM.proPeak580.12	CTCAATTATAACTCATGTTCAAACAGTGGT	-0.11651	-0.263725
probe.11992.HNF4a8_PBM.proPeak682.4	CAGCACAATTTGTGTCTCTCACCTGCCTAA	-0.0792262	-0.230484
probe.11993.HNF4a8_PBM.proPeak1099.13	CAAGACAAGGAAGTTAAGAGTTCGAGGTAA	-0.10924	-0.268507
probe.11996.HNF4a8_PBM.proPeak1468.7	CTCGGATCCTCTGGGCTGGCTTTCATTCCA	-0.101717	-0.248587
probe.11997.HNF4a8_PBM.proPeak855.2	GGCGCTTTGGGTTTGAAGGCTCCGGAAACG	-0.0918898	-0.252528
probe.11998.HNF4a8_PBM.proPeak1405.11	GGGCAATTGGTTTCCGCTAAGTCCAAAGGT	2.2921	4.29701
probe.12000.HNF4a8_PBM.proPeak919.15	GGCGCAATCTCAGCTCAATCTCTGTCGCCC	-0.108518	-0.31542
probe.12007.HNF4a8_PBM.proPeak788.13	AGCAGCTTTAGTCAGAGATTTCTTTACCAT	-0.105584	-0.262542
probe.12009.HNF4a8_PBM.proPeak681.8	TGTACAAAGCCATCAGCACTGGTTCAAAGT	-0.141281	1.6694
probe.12010.HNF4a8_PBM.proPeak1219.11	ACATCTCCTCTGGAGGCCAAAAGTAGGGAG	-0.0785156	-0.240563
probe.12015.HNF4a8_PBM.proPeak666.14	ATGTTAGGCTGGAAAACTGGGCTGTTATTT	-0.112826	-0.245156
probe.12016.HNF4a8_PBM.proPeak432.3	GCACCCCACCAAGGACTGGACCACCTCCTC	-0.107629	-0.24948
probe.12018.HNF4a8_PBM.proPeak171.14	CAAAGGACCAAAAGATATTTGCTGCTGACA	-0.100798	-0.245505
probe.12021.HNF4a8_PBM.proPeak613.12	GGGCAGCCCGTGTGGGCGGGTGCAGCTTCC	-0.0846653	-0.212162
probe.12025.HNF4a8_PBM.proPeak1312.8	GCCACTGGTTAGTTCCAAAGGACAAATCTC	-0.123116	-0.249765
probe.12026.HNF4a8_PBM.proPeak177.11	AATAGGGTGACAGTATCAAAGTCCCCAGAT	0.309196	2.27606
probe.12028.HNF4a8_PBM.proPeak1646.9	AAGAAAGCTGCAGTCATGGAGGCATCATAA	-0.112623	-0.249695
probe.12030.HNF4a8_PBM.proPeak753.6	AAGTAGCCTGGTCAGGAACAAAGGTCACAG	4.39559	5.52652
probe.12031.HNF4a8_PBM.proPeak135.8	GTAGATTCAATAATACAAGAGGCTTCTTAT	-0.100057	-0.247634
probe.12032.HNF4a8_PBM.proPeak863.4	CTGCAGTGTATGACACAGCCACAAAAACCA	-0.117163	-0.283263
probe.12034.HNF4a8_PBM.proPeak471.4	TACACAGATTCTGCAAACCTATTAATATAT	-0.137311	-0.346543
probe.12036.HNF4a8_PBM.proPeak874.1	TAGGGCATGTGCCAGATATGCCGAGAATGC	-0.115161	-0.251049
probe.12039.HNF4a8_PBM.proPeak943.11	GCAAGGACGTGACCTTTATGGGAAAAAAAA	-0.104655	-0.248558
probe.12041.HNF4a8_PBM.proPeak860.12	GAGTACATGCCTCTCCCAGTGGAATGCAAA	-0.120347	-0.267865
probe.12047.HNF4a8_PBM.proPeak22.8	CTGTGAGTCAGGTACCTGCTTCTGCCCCAG	-0.108204	-0.240891
probe.12054.HNF4a8_PBM.proPeak1441.12	GGGAAGGCAGGTCTCTCTCATTCACACCCT	-0.10817	-0.250548
probe.12057.HNF4a8_PBM.proPeak567.4	GCCAGATCAAAGGCTTCTAGAAGAGGTTAA	-0.0985822	-0.241736
probe.12058.HNF4a8_PBM.proPeak1261.12	CCCATGTCAGGGAAGGTGCCAAGCATTCTA	-0.0973007	-0.263958
probe.12059.HNF4a8_PBM.proPeak822.11	AGGATGTGGCCCCGAGATAAGGATTCCTGG	-0.0870234	-0.261679
probe.12060.HNF4a8_PBM.proPeak1436.3	CAGAGGGGTTCCTCAGTAAATGCTGGAGAT	-0.099554	-0.224089
probe.12061.HNF4a8_PBM.proPeak1396.14	CTAAGTGGCTCGACAACGATTTGGGAAATG	-0.100309	-0.268848
probe.12062.HNF4a8_PBM.proPeak910.3	AGCGGCCTTCCCCTTTTTCTGTAAAGCTTT	-0.125688	-0.272029
probe.12064.HNF4a8_PBM.proPeak269.11	CAATATAATAGCCAGAACTCAGGGTCTGGT	-0.105722	-0.276175
probe.12066.HNF4a8_PBM.proPeak350.7	CCTTTGACTCATTATCCCCCGCAACTATTT	-0.0853311	1.13284
probe.12067.HNF4a8_PBM.proPeak415.1	GCAAGATTAAGATCAAAGAATTCCTAATAA	-0.0885388	-0.237477
probe.12068.HNF4a8_PBM.proPeak94.11	GTAGTGAAAAATGAATAACTTGAATTGATT	-0.114578	-0.276526
probe.12073.HNF4a8_PBM.proPeak1021.2	CAGCGACTGAGCTGAGGTTAGAATCCTTAT	-0.109386	-0.246664
probe.12075.HNF4a8_PBM.proPeak1024.8	TCTAGCAAATTTGGGAGGGAAGAGGCAAGG	-0.0987553	-0.249316
probe.12076.HNF4a8_PBM.proPeak89.11	CTGACAGAACTAAGCTGTTGCGTAAGGGTC	-0.105013	-0.219097
probe.12077.HNF4a8_PBM.proPeak977.4	CATCAGGTGAGATAAGAAGACTCCAGGGGA	-0.0980078	-0.240091
probe.12080.HNF4a8_PBM.proPeak1619.1	GGTTCCTCAGAGGACCTGACATTCTCCACT	-0.0955653	-0.25315
probe.12082.HNF4a8_PBM.proPeak1657.8	GCATGCACAAATACTATTCATCCTCCAAAA	-0.0896853	-0.258264
probe.12083.HNF4a8_PBM.proPeak1328.4	CCCGTTTACTTTTGTACACACAGCACTGCA	-0.108467	-0.267197
probe.12086.HNF4a8_PBM.proPeak804.5	CCCAAATAGACTTAAGTCTGAATTCTAGTC	-0.111326	-0.269491
probe.12088.HNF4a8_PBM.proPeak166.12	TCCATTATCTCACTTATTTGTCATAATGCT	-0.124641	-0.332528
probe.12090.HNF4a8_PBM.proPeak1489.8	GCAGGGGATGCCCTTTGACCTCTGCTTCCT	6.39302	6.97387
probe.12091.HNF4a8_PBM.proPeak582.9	TGGCTCTGAAAAACAAAATGCATTTCCTTA	-0.0805124	-0.193708
probe.12093.HNF4a8_PBM.proPeak762.15	CCACTAAGAAGCCCAAGGTTAAAATCACAA	-0.0905775	-0.217775
probe.12094.HNF4a8_PBM.proPeak1125.1	GAGGAGCAGATGAGCTGCTTTGGGTGGATT	-0.0892599	-0.25227
probe.12096.HNF4a8_PBM.proPeak695.5	CTGGGCTCAGAAATCCCCAAACTTAAAAGA	-0.064071	-0.173467
probe.12100.HNF4a8_PBM.proPeak1175.9	TTAGTGGGAGATAAGGTGGAAAGACAAGTT	-0.0824312	-0.234445
probe.12101.HNF4a8_PBM.proPeak1407.5	ACCCTAGAGATGTACACAGTTCAAAGGGCA	3.93787	5.48416
probe.12102.HNF4a8_PBM.proPeak1273.3	CCTTGTTGCCCACCCCCCAAGTAGAGAGCA	2.13145	1.48836
probe.12104.HNF4a8_PBM.proPeak1603.4	AACAGCTGTGCCATGCTTTTCAGTGCAAGG	-0.073972	-0.204091
probe.12105.HNF4a8_PBM.proPeak628.7	AGGAGGGAGGCAGGGAGACAACCTGGGTGT	-0.118745	-0.256713
probe.12107.HNF4a8_PBM.proPeak228.7	AAAACATTGTACCTTCTACCGTACCTAGGA	-0.0885756	-0.224633
probe.12110.HNF4a8_PBM.proPeak601.6	GATAATACTGTGTCAACAGCTCAAGTTATC	-0.103672	-0.270567
probe.12112.HNF4a8_PBM.proPeak830.1	CATTATACCTTTCCTGCATTAACATCAACA	-0.0749219	-0.16334
probe.12117.HNF4a8_PBM.proPeak1465.5	AAACAGGGAGCAGGCAGATTTGACCTACGG	-0.0825061	-0.012007
probe.12118.HNF4a8_PBM.proPeak187.5	TGTACATATTTGCCAAGTGATAAGGAACCT	-0.115834	-0.261914
probe.12119.HNF4a8_PBM.proPeak68.6	GGGAAACAGCGAGAGTCCTCTTGGTTTATG	-0.0934929	-0.25335
probe.12124.HNF4a8_PBM.proPeak803.5	AGCAGTCTGAGTAGGAAAGACTTGCTCATT	-0.113715	-0.258787
probe.12125.HNF4a8_PBM.proPeak1566.12	GGGGTGGGGACCAGTGGGGGGAAGCTCTGT	-0.0863162	-0.265739
probe.12126.HNF4a8_PBM.proPeak722.14	ACAGCACTTAGGGTTCAAAGGTTGTTGAGC	4.58673	5.79034
probe.12130.HNF4a8_PBM.proPeak1519.7	GGCAGCAGCTTGGAATGTCAGGAACAACTT	-0.110403	-0.268402
probe.12131.HNF4a8_PBM.proPeak1402.9	TCCTGACAATTGGCCAAAGTTCAGTAAATC	-0.119017	3.0869
probe.12132.HNF4a8_PBM.proPeak1424.6	TCCGTGCCTGCATGGGCTGTCACCTTTACC	-0.0857171	-0.24222
probe.12133.HNF4a8_PBM.proPeak1266.8	GAGGTGGAAGTGGCAGATTAGAGACCTCTA	-0.0796622	-0.220779
probe.12134.HNF4a8_PBM.proPeak1024.2	GCTGTCAACGGAGGTGGGAAAGACTTAGGA	-0.125199	-0.240583
probe.12135.HNF4a8_PBM.proPeak685.3	GGTCAGACATGGCTGTATGTGACATGGACA	-0.109957	-0.235213
probe.12137.HNF4a8_PBM.proPeak130.8	GGTGGACCAAAACACTTGTGTCAACCGTGT	-0.0943294	-0.235179
probe.12140.HNF4a8_PBM.proPeak1286.6	CCTTAGGATTAAATAGATTTACATTGAGTT	-0.0745581	-0.258476
probe.12142.HNF4a8_PBM.proPeak1485.2	GTGGCCTGTGCCTGTAGTCCCAGCGACTTG	-0.113102	-0.267854
probe.12143.HNF4a8_PBM.proPeak432.14	GACTGTAGGCTTGGAGCCTTGTAAAATGTA	-0.0909637	-0.212419
probe.12145.HNF4a8_PBM.proPeak23.4	TAAACACAGTGATGGATTCCAGGAAGGTCT	-0.118751	-0.252757
probe.12146.HNF4a8_PBM.proPeak916.10	AGCCTGGGCCCCAGGGGACGTGGAATAGAT	-0.0969155	-0.281601
probe.12147.HNF4a8_PBM.proPeak782.5	TAATAACAGACCATGCCATGCATTTCAGAA	-0.0604899	-0.198277
probe.12148.HNF4a8_PBM.proPeak267.7	TCAAAGGGACAGCACTGGCATGCAGCAGGG	-0.116189	-0.241388
probe.12149.HNF4a8_PBM.proPeak807.10	TCTGGGGCCTATCTTTCTGTCTCATTCCCT	-0.0803215	-0.254981
probe.12150.HNF4a8_PBM.proPeak440.14	AAGGTCAGCAAGCCTGGAGTTCTGATGTTC	-0.0851193	-0.200569
probe.12152.HNF4a8_PBM.proPeak1305.11	TCTGTAGTTTTCGTTGTCTAATCCTTCAAA	-0.0835581	-0.238472
probe.12153.HNF4a8_PBM.proPeak247.4	ATTTGTGCCTAGTGGAAGGTATGGAGCTAA	-0.126001	-0.245804
probe.12154.HNF4a8_PBM.proPeak130.13	CGTGTCAACATTGCGCAATGCACACACTTA	-0.0715093	-0.193554
probe.12156.HNF4a8_PBM.proPeak1639.15	GTACATTGCACCCTCCAGGAGCCCCTTACC	-0.105256	-0.242813
probe.12157.HNF4a8_PBM.proPeak694.14	ACCTTGATGCTGGACTTCAGCCTCCAGAAC	0.17347	3.65669
probe.12159.HNF4a8_PBM.proPeak950.10	TTTATCACTCCATCAAGGGGATTAGCATTT	-0.0995416	-0.281819
probe.12160.HNF4a8_PBM.proPeak1589.9	GAGGAGTGAGTAGGTTAGATAGGAATCTGG	-0.102089	-0.243615
probe.12163.HNF4a8_PBM.proPeak1298.1	TCAAGATTCTACTGCCATTGATAATTCAGT	-0.0902036	-0.224547
probe.12164.HNF4a8_PBM.proPeak594.14	TTGCTGGTCAAGCTAAGCACAACTGATTCT	-0.0757933	-0.235267
probe.12168.HNF4a8_PBM.proPeak766.14	TCAACACTGAAATAGCATACCTTTATTAAG	-0.0947126	-0.224277
probe.12169.HNF4a8_PBM.proPeak1380.13	TCCTGGGAGAGAAAAGCAAGATTGGGAGCT	-0.0877625	-0.23014
probe.12170.HNF4a8_PBM.proPeak368.12	CAAACATTTATTTTGTGTGCTAGATACTGG	-0.11018	-0.266567
probe.12171.HNF4a8_PBM.proPeak1259.4	TTCTATCTGCCAAGAATGTTCAGGATTACT	-0.115426	-0.246609
probe.12174.HNF4a8_PBM.proPeak1189.5	GGTCCTACTCACACTCAAGGCAAGAGAGTC	-0.0879614	-0.257952
probe.12175.HNF4a8_PBM.proPeak1283.6	AGCTAATCTGACCAAGTGAACTGTGACCTG	-0.0941403	1.6515
probe.12176.HNF4a8_PBM.proPeak294.11	CCAGTTGTGTGCACAAGAGGGTGGGAGTTC	-0.0939012	-0.25482
probe.12179.HNF4a8_PBM.proPeak901.12	CTGACCTTAGACCCTCAGGCTCCACCGGAT	-0.109	1.33308
probe.12181.HNF4a8_PBM.proPeak790.4	ATTCAACTTTGACTTCCATTGTGTTGCAGA	-0.110374	-0.25569
probe.12183.HNF4a8_PBM.proPeak42.6	GACATTCCAGCCTCCAGCTACTCACTCTTC	-0.0598632	-0.179581
probe.12184.HNF4a8_PBM.proPeak1225.4	CCAAGATGCTAAGGCAAGATCATTCCAGGA	-0.0953711	-0.245004
probe.12185.HNF4a8_PBM.proPeak1399.6	TTTTCATCTGATCAGTGCCCATCTGGTGGT	-0.0934016	-0.224842
probe.12186.HNF4a8_PBM.proPeak560.4	GGTGGTGACCCCAGACCTTAGTCTTCATGG	-0.101108	0.828475
probe.12188.HNF4a8_PBM.proPeak1092.1	AAGAGTTAATATATGAAGATGGGCATTAGG	-0.0784322	-0.215119
probe.12189.HNF4a8_PBM.proPeak1261.8	GATAAGGCGTCTTATCAGCCCCCATGTCAG	-0.106541	-0.244155
probe.12190.HNF4a8_PBM.proPeak1311.14	AGTATCTATAGTTATTGCATGCAAGAGTTC	-0.0953045	-0.233665
probe.12191.HNF4a8_PBM.proPeak576.6	TAACTGTATAACCTGGAACTGAAAGAGACC	-0.105218	-0.281958
probe.12192.HNF4a8_PBM.proPeak208.8	AAACAGGAAAAAGGGACAAAACTTCAAAGC	-0.103421	-0.225199
probe.12194.HNF4a8_PBM.proPeak78.3	GTAGGGCCAACCAACCCAACTAGAATGGAA	-0.0699514	-0.229229
probe.12195.HNF4a8_PBM.proPeak1461.15	GCTGGAACAGGCTGGGACACGCCTGCCCTC	-0.0921353	-0.254164
probe.12196.HNF4a8_PBM.proPeak1081.6	TCAGAGCTTGAAAAGTCTTTCTGCCAAAGT	-0.111091	-0.261168
probe.12197.HNF4a8_PBM.proPeak634.4	CTTCCAAAGGACAGGGTTTCAGCCTTATTC	-0.0790732	-0.221894
probe.12198.HNF4a8_PBM.proPeak626.6	AAACTGAGATCTAAGCGATAAGGAGGAAGG	-0.116877	-0.246735
probe.12199.HNF4a8_PBM.proPeak1332.8	GGTGAACTCAGTCCTTTCAGGACACCTTCA	-0.103524	-0.28791
probe.12200.HNF4a8_PBM.proPeak390.14	CAGTTGGCCACCTTTGGCCGAAACTCAGTG	-0.105655	2.24185
probe.12201.HNF4a8_PBM.proPeak63.8	AAGGCTGACCACGGGGGCCGCTCTCCCTCC	-0.102429	-0.248288
probe.12202.HNF4a8_PBM.proPeak440.12	CTGGAGTCCAAAGGTCAGCAAGCCTGGAGT	6.07285	6.39649
probe.12203.HNF4a8_PBM.proPeak1381.2	ATGAAGTCAAACAAAAGAAAATGTGCCCTT	-0.089482	-0.247958
probe.12204.HNF4a8_PBM.proPeak292.2	TGATAGCATCCCAGTAGAAAAAAAAATGGG	-0.107607	-0.281251
probe.12207.HNF4a8_PBM.proPeak1545.4	AAACAACCCAGAGAATGCTAGACAAGGGAA	-0.103328	-0.244651
probe.12209.HNF4a8_PBM.proPeak946.14	AGATCTGGGCAATGTCAACAAATACTGACC	-0.113103	-0.272901
probe.12212.HNF4a8_PBM.proPeak1009.14	CAAGCAATCTGGCTGCAGAGTCCAAGATGC	-0.0992303	0.981745
probe.12213.HNF4a8_PBM.proPeak196.14	CTTTGCCCTTTGTTTACATAGCTCCTTCAT	-0.100689	-0.103164
probe.12214.HNF4a8_PBM.proPeak1012.12	TCACATACTGTGGACATAAAAAGATAATGC	-0.11026	-0.252843
probe.12217.HNF4a8_PBM.proPeak621.7	CTATAAACTTGGTTACAGGACCAGGTGTAG	-0.142721	-0.284208
probe.12219.HNF4a8_PBM.proPeak984.8	TTGGGGTCAAGGCCTTTAAGAAGTAGGTGT	-0.0671548	-0.200072
probe.12221.HNF4a8_PBM.proPeak818.5	ATGCAAAGCCCTGGCTGACCTTTAGCCTGG	4.47181	5.55082
probe.12223.HNF4a8_PBM.proPeak1340.15	TCCTCTCTGAAGGATTTAAATGGAATGACC	-0.0984151	0.541476
probe.12224.HNF4a8_PBM.proPeak1121.5	GGGCAGCAAACCTACCTGAACTTTGCCCCA	5.76925	6.32071
probe.12226.HNF4a8_PBM.proPeak1349.2	CTATTTGCATTCCATCAGTAGTATTACCTG	-0.0929107	-0.241762
probe.12227.HNF4a8_PBM.proPeak167.9	CTCAGATCACAAAAGATGGAACAAGCCAGG	-0.0839333	-0.233779
probe.12229.HNF4a8_PBM.proPeak829.3	CGTAGAGTTGTTGTGAGAGTGAGGTGACTT	-0.098089	-0.252768
probe.12230.HNF4a8_PBM.proPeak26.10	GGGTCATGCTGGTCTCCTTGCCCCACCCCC	3.25478	3.73532
probe.12231.HNF4a8_PBM.proPeak845.10	ATTTCTGTGGACTGCTCCAGTGGACATTGG	-0.120172	1.94268
probe.12233.HNF4a8_PBM.proPeak308.2	CCTGCACCTGGAGCCCTTAGGGTCAATGGG	-0.111528	2.11528
probe.12234.HNF4a8_PBM.proPeak1276.4	GTCTTATATAAGCTATTACTTGATTTAATA	-0.0861917	-0.235414
probe.12235.HNF4a8_PBM.proPeak841.5	CAGTGATTTCTCTTCCATCTCAGCTGTTAT	-0.0934906	-0.271637
probe.12236.HNF4a8_PBM.proPeak180.13	AGAGCCCCGTGTCTCCCTACCTCTGCACAG	-0.0668231	-0.185292
probe.12237.HNF4a8_PBM.proPeak1376.14	TAGGCATTCTTAGACACAGTCTGAGATAGA	-0.0984212	-0.233445
probe.12239.HNF4a8_PBM.proPeak1552.13	GTCCAGCCACAATTAATGTACCCCCGGAAA	0.179887	0.627684
probe.12240.HNF4a8_PBM.proPeak1331.1	GAGTGCTATCCTCTTATCTGAATGTATGGG	-0.101724	-0.237125
probe.12243.HNF4a8_PBM.proPeak1323.3	ACCAAGATACTGGGTCAGAGTCACCTGTAG	-0.0761416	-0.239054
probe.12246.HNF4a8_PBM.proPeak1377.1	TAAAGTTCAGCTTCTCTTGTTTGTGTAACT	-0.111776	-0.248769
probe.12247.HNF4a8_PBM.proPeak1247.2	GTAATCCTGCAACAGCCCCATGAGATAGGT	-0.103335	-0.26567
probe.12248.HNF4a8_PBM.proPeak718.2	CCCATTACAGACTTTCAACAAGGTGGAGAC	-0.115428	-0.235801
probe.12251.HNF4a8_PBM.proPeak137.9	CATTCAGCAACTGGGTTCAGTTACGGGGTG	-0.100137	-0.27543
probe.12253.HNF4a8_PBM.proPeak1023.14	ATTGTAATCTTCAGCTGCCTTTTGCCAGGC	-0.123859	-0.254356
probe.12254.HNF4a8_PBM.proPeak334.2	CCCAGTGCTCTCTCCTGCATTCCTGTCCAC	-0.120192	-0.253415
probe.12255.HNF4a8_PBM.proPeak1162.9	CTTAGAAAGAGGGTGTAAGAGTGAACTCTG	-0.103514	-0.262443
probe.12256.HNF4a8_PBM.proPeak191.1	ACTGTCTCGGGGATTAGCGATCATGGGTGA	-0.099565	-0.261421
probe.12257.HNF4a8_PBM.proPeak429.7	ACACTTGTTTGAATTGTGATAATAAATGTG	-0.114813	-0.271756
probe.12258.HNF4a8_PBM.proPeak1551.11	TCCAAGGAACCTCACGCGCTCCCTGTTTAG	-0.100127	-0.232799
probe.12259.HNF4a8_PBM.proPeak1088.14	TAGAAGGCTTAAGATAAGGGACATCAACAA	-0.0988558	-0.243055
probe.12260.HNF4a8_PBM.proPeak579.5	TCACCATATCCCTGAGAGGCCAGTTTGACC	-0.103006	-0.251416
probe.12261.HNF4a8_PBM.proPeak616.11	GATTACGTGTTCCCAGGATGAGGCCGTTCT	-0.0981996	-0.226368
probe.12263.HNF4a8_PBM.proPeak1118.4	AAGTCTTTCCCTGCCAGTTCCATGTAATCC	-0.0956966	-0.226338
probe.12265.HNF4a8_PBM.proPeak1454.10	ACCAGGGGTCATTTTATGGGAAAACAGAAT	-0.100844	-0.268661
probe.12266.HNF4a8_PBM.proPeak380.5	CCAAGGTCCAGAAACACTATGTGACTTGCT	-0.110199	-0.241872
probe.12269.HNF4a8_PBM.proPeak770.5	TATTTTCTTATCTGCCTAGGCATTTGGCTG	-0.0994607	-0.225118
probe.12270.HNF4a8_PBM.proPeak733.10	GACCTTTGCCCTCTGGCCCTTAAAGGCTTT	5.63595	6.74261
probe.12271.HNF4a8_PBM.proPeak95.10	GAAGGGAAGCTCTGGGAGTGCCCTTGCCGA	-0.0873339	-0.24869
probe.12274.HNF4a8_PBM.proPeak1454.9	GTGATACCAGGGGTCATTTTATGGGAAAAC	-0.0809907	-0.225973
probe.12276.HNF4a8_PBM.proPeak1187.4	GGCTAATGCATGTCCCTCCTCAACCTCTCC	-0.0977287	-0.235062
probe.12277.HNF4a8_PBM.proPeak14.2	GCTCAGTAAATTATCTTGATGGTTAAAGTC	-0.100905	-0.288286
probe.12279.HNF4a8_PBM.proPeak1593.13	GGTGCCTCTTTTTTCTTGTTGACTTTCCTA	-0.0779074	-0.234482
probe.12281.HNF4a8_PBM.proPeak139.14	GGTTATTTCAATTACAAAGCAACACAATGC	-0.11153	-0.238615
probe.12282.HNF4a8_PBM.proPeak98.4	TTAAGTTTTCGAGGAGTCAAAAGGTGTATG	-0.0878307	-0.250397
probe.12283.HNF4a8_PBM.proPeak754.10	GCCACGGGAAAACCTGACTGCGCTCCCAGA	-0.102721	-0.220727
probe.12286.HNF4a8_PBM.proPeak506.15	TATCTTACCTCCTTCTCCCCCATGCCCCTG	3.57924	3.83224
probe.12287.HNF4a8_PBM.proPeak683.13	TTTAAACATTCCCACCTAAGACATAAATAT	-0.100682	-0.284059
probe.12288.HNF4a8_PBM.proPeak607.9	CCCTACTGTACCCTATGCACCCCACAGTGC	-0.0972737	-0.271585
probe.12290.HNF4a8_PBM.proPeak1024.11	AGGGAAGAGGCAAGGAAAGATAAATAGTGA	-0.0800739	-0.232735
probe.12292.HNF4a8_PBM.proPeak1170.2	TATCTAATGGTGGGATAGGAGACATGAAGG	-0.0975611	-0.258288
probe.12293.HNF4a8_PBM.proPeak1183.14	AGCTTGGCCAAAGTACGCTCCACCCCTCAG	-0.101999	0.713059
probe.12294.HNF4a8_PBM.proPeak1174.2	TCAAGGCTTCTGCCCCAGACACGCTTGACT	-0.103246	-0.252787
probe.12295.HNF4a8_PBM.proPeak551.14	GAACGCTTGTGATTACACTGGGCTCACCTG	-0.0616277	-0.204784
probe.12296.HNF4a8_PBM.proPeak1423.6	ACGTGCTTAATCCTGGTGCAGGGGGCGAGC	-0.0923011	-0.242487
probe.12297.HNF4a8_PBM.proPeak1060.8	AAGATAGGAATGTACATAATCTGGACCCAA	-0.086227	2.51649
probe.12299.HNF4a8_PBM.proPeak1354.8	GGCCTTTACCCCTTGAGTTTGAACTTTGAC	4.31509	5.44707
probe.12300.HNF4a8_PBM.proPeak152.9	AAGGATAAATACTTCTCCTCTTATCTTCAG	-0.120681	-0.258869
probe.12301.HNF4a8_PBM.proPeak479.3	TTGAACTCACTGACTTCCATCAATGAAGCA	-0.101909	-0.256542
probe.12302.HNF4a8_PBM.proPeak1606.13	GAATTCCACAGCAGAAGGCAACAGCTCTGG	-0.0910666	-0.218775
probe.12303.HNF4a8_PBM.proPeak119.9	TGTGTTCTTGTTTGCTAAGTGAGAACACCG	-0.0953801	-0.240249
probe.12306.HNF4a8_PBM.proPeak1550.8	AGGAGACCGAGCAGCTCTTTACAAAGCCCA	-0.111335	-0.257863
probe.12307.HNF4a8_PBM.proPeak1068.3	GTAATCTCCTGCTATCAGTACTGAAACATG	-0.110829	-0.264878
probe.12308.HNF4a8_PBM.proPeak587.15	GGGTCAAGAAGACCTGGGCTCAAATCTGGA	-0.0809581	-0.22848
probe.12309.HNF4a8_PBM.proPeak16.6	TGGGCTCGGCGCTCCGCTTACTCGGCCTGG	-0.0930009	-0.225719
probe.12310.HNF4a8_PBM.proPeak473.3	GTCATAAATACTCATTATGTTGCTGATAAA	-0.100617	-0.248644
probe.12311.HNF4a8_PBM.proPeak1562.4	CTGTAGTAAGGGAGTGTGGGGTGGTGTCAG	-0.0965719	-0.277773
probe.12313.HNF4a8_PBM.proPeak1184.10	GCTGAACCTAGAGCTTCAGACGCCCTATGG	-0.113673	-0.279741
probe.12316.HNF4a8_PBM.proPeak1435.1	GATCATCTTCACCTGCCCTGAGTCCAGCCT	-0.110236	-0.251884
probe.12318.HNF4a8_PBM.proPeak514.4	AGTGCATTCCTTCCCAAGTGCTAGCTTGGT	-0.104343	-0.259008
probe.12319.HNF4a8_PBM.proPeak203.10	TCATTCTCTGTTGCATGGTTGACATACTTC	-0.101262	-0.258032
probe.12324.HNF4a8_PBM.proPeak921.4	CCCATTCCTTAGTGCATGGGAACTTCTCAC	-0.0961982	-0.25162
probe.12327.HNF4a8_PBM.proPeak394.14	TCAGTAGCCCAGGGTCACACAGATGTTAGG	-0.0871903	-0.226466
probe.12328.HNF4a8_PBM.proPeak346.12	CTTGGGGTAATCTCCCAATCTCGAGATCAT	-0.0981808	-0.258997
probe.12329.HNF4a8_PBM.proPeak520.11	GCCAAAAGGTGCTACCACGAGAGTAGAGAG	-0.0877377	-0.269786
probe.12332.HNF4a8_PBM.proPeak796.10	GCATGTTCACCTCTTACTTAGCTCTTTAGG	-0.0657389	-0.215868
probe.12333.HNF4a8_PBM.proPeak960.5	TAGTCAGATTCCTCTGAGTCCTCTTCCCAA	-0.117626	-0.250777
probe.12336.HNF4a8_PBM.proPeak207.13	TTGGTTTCCTACGGCTGCTGTAACAAGTGG	-0.112952	-0.282572
probe.12339.HNF4a8_PBM.proPeak1138.11	GCCTGAACAAACATGAGGGACTGGGAAGAG	-0.0950617	-0.217989
probe.12340.HNF4a8_PBM.proPeak990.8	GGGGCTGCTGGCATCTCATTACTGACAGAG	-0.0790894	-0.244518
probe.12341.HNF4a8_PBM.proPeak210.15	GGTCTGTAATCTCACAACTCAGAAGGGCCC	-0.0824287	-0.216644
probe.12345.HNF4a8_PBM.proPeak705.7	CCAAAGTCCGCCACTAGCAACAGCTGCAGT	-0.072684	-0.199831
probe.12346.HNF4a8_PBM.proPeak498.6	TTCAGCAAATATTGAATGTGTTACACCTGT	-0.0948861	-0.232039
probe.12348.HNF4a8_PBM.proPeak701.11	TCCCACAGGAGAAGTGATCCTTATCAGTGT	-0.108073	-0.262785
probe.12349.HNF4a8_PBM.proPeak723.12	TTCTGAGAGTGGCAAGCAGGAGCTGGCCTG	-0.0856012	-0.230158
probe.12350.HNF4a8_PBM.proPeak1560.5	CCATTGTATGAGGGTGAAGTTTGGCAATTA	-0.0882198	-0.214118
probe.12351.HNF4a8_PBM.proPeak675.13	AGATACTGAATCTCCCAGTGCTTTGATCTT	-0.114945	-0.262699
probe.12355.HNF4a8_PBM.proPeak373.8	TGAGGGGACAAAGTTCGTGGAAAGTGGAAG	-0.127212	-0.263708
probe.12356.HNF4a8_PBM.proPeak363.15	ACTTAACCCTTGCCTGGCATGGCCTTAGGT	-0.0746021	-0.22435
probe.12360.HNF4a8_PBM.proPeak1477.13	TTTGACATGAGAGAAAAGAATAAAATTGTA	-0.121325	-0.267565
probe.12361.HNF4a8_PBM.proPeak413.13	ACTTCCCTGCCTTTGTATAAGCCGTGCAAA	-0.0871157	-0.228725
probe.12362.HNF4a8_PBM.proPeak386.2	TCTGAACCCTCTTCTCAACTAGGCCTGAAA	-0.0958277	-0.259899
probe.12363.HNF4a8_PBM.proPeak567.14	AGCTCTAAACCACCCAATCCTGCAGCATTC	-0.0626632	-0.201603
probe.12365.HNF4a8_PBM.proPeak1167.13	GAGGGCATGTTGAGTGGAATATGAGGTCAG	-0.0975303	-0.288598
probe.12366.HNF4a8_PBM.proPeak1033.10	TGGCGCTGTTGACCTTGAAATGCCATGTGA	1.25687	1.71449
probe.12368.HNF4a8_PBM.proPeak430.15	TGGCATACTACAGAAATCTTTAAGTGCATT	-0.111504	-0.269051
probe.12369.HNF4a8_PBM.proPeak794.12	GCCACGGTAAATATTATCATTGCCTCTGGT	-0.113614	-0.255231
probe.12371.HNF4a8_PBM.proPeak1122.11	TGATTGCTGTCTACTCTGGGGGTCAGCAAT	-0.101712	2.51281
probe.12374.HNF4a8_PBM.proPeak1644.14	AGACTTGGGGCCAAAAAATTCCAGGCACAG	-0.106854	-0.27769
probe.12376.HNF4a8_PBM.proPeak1368.5	ATGCACGTGCTCCAGGAGGGGAGGAGGGTC	-0.110745	-0.262199
probe.12377.HNF4a8_PBM.proPeak1303.10	TGAGATTACGTAAGTGAAAGTACACAGTGC	-0.103842	-0.222577
probe.12379.HNF4a8_PBM.proPeak1629.5	ACAGTGGGGAGGGCAGGGTCAGAACCTGCC	-0.10601	-0.23023
probe.12380.HNF4a8_PBM.proPeak183.7	CCCATTAGAACAAAGATCAAAGCAGTATCA	-0.0744139	-0.245143
probe.12382.HNF4a8_PBM.proPeak151.11	ACCGGGATTTTGTTGGGGAACTTTGCCCGG	1.56757	3.67499
probe.12383.HNF4a8_PBM.proPeak987.4	ACCAGAGACCTTTGTTCACTTGTTTATCTG	-0.0696116	0.254828
probe.12385.HNF4a8_PBM.proPeak312.3	TTATCAGCAGTGACTTGAGAGGCCAGTTTC	-0.106301	-0.242993
probe.12387.HNF4a8_PBM.proPeak1047.13	GTTTTGCTCCTTTGAGCACTGCTGACTGTT	-0.101945	-0.258797
probe.12392.HNF4a8_PBM.proPeak1175.3	ATACCAGAAATTCCATGATTTTCTGGAGGA	-0.096778	-0.259547
probe.12393.HNF4a8_PBM.proPeak1129.15	CCCTCCCCCCACTCAAAATAGGAGTTAAGG	-0.0928291	-0.243572
probe.12394.HNF4a8_PBM.proPeak123.3	ACTTGGGTATCTGCAGCATCTGAGCAGATG	-0.0813356	-0.233426
probe.12395.HNF4a8_PBM.proPeak183.15	CTAGCAGTCCTATTTTTTAACCTTACTCAC	-0.0854878	-0.21017
probe.12396.HNF4a8_PBM.proPeak852.12	AGCCTGAGGCAGTTGGAAAATATTTCTCTG	-0.0941439	-0.239411
probe.12399.HNF4a8_PBM.proPeak1315.7	AAACCTGACTTCCAATTTACTTTTTAAACA	-0.0903468	-0.240007
probe.12402.HNF4a8_PBM.proPeak1534.13	TTAAGATGATATAGCTGTTCATTAGACTCA	-0.0919771	-0.24252
probe.12405.HNF4a8_PBM.proPeak1611.14	CTTGAGGAGCCCTATCCGCAGCTGCTGACA	-0.121395	-0.248635
probe.12406.HNF4a8_PBM.proPeak542.9	TCAGCTCATTCAAAGTCCAAAAAGAATCAG	-0.0988315	-0.27152
probe.12409.HNF4a8_PBM.proPeak1005.10	GGTACCAACAGGTCCAAGGTTCAGAGCCTG	1.39343	3.51666
probe.12410.HNF4a8_PBM.proPeak69.13	CTGCCTATCTCCTATGAGCCAAACACCATG	-0.120287	-0.257032
probe.12411.HNF4a8_PBM.proPeak1322.1	TGAGGCTCATGAGGGGCCTGTCAGGCCCAG	-0.104904	-0.244724
probe.12412.HNF4a8_PBM.proPeak221.4	AGCCCTATTAGGCATTTCATTTGCCCAGCT	-0.0974603	-0.257351
probe.12415.HNF4a8_PBM.proPeak57.7	GCCTTGCCGTGCTGCGGTGGGCTCCACCCA	-0.0950529	-0.233632
probe.12416.HNF4a8_PBM.proPeak554.12	TTCTGATAAGAGCATTTTTGTATGCATAAG	-0.111386	-0.272671
probe.12417.HNF4a8_PBM.proPeak1041.14	TTACACCTGTAGCTTCCGAAAGTATTTTTC	-0.1058	-0.265541
probe.12419.HNF4a8_PBM.proPeak1107.4	AAGGGCCCATGGGCTTCAGGGTAAATCCCG	-0.0911987	-0.23583
probe.12420.HNF4a8_PBM.proPeak647.15	TGTGGGGGCGGCAGGAGCCACAAGCCGGAG	-0.0899337	-0.247718
probe.12421.HNF4a8_PBM.proPeak965.11	GTGAATGACCCCTCCCCTCCCCCTTGGTGT	2.34414	3.34921
probe.12423.HNF4a8_PBM.proPeak1525.2	AGCAGAGCCAAGTGGTCATTACCTCCCTGG	-0.0794679	-0.214725
probe.12425.HNF4a8_PBM.proPeak881.9	CTGCAGGGTAGGCAGACAGGTTGGAGACGC	-0.0909233	-0.244959
probe.12427.HNF4a8_PBM.proPeak1129.10	ACTGCATTCCCTTTCTCCTCCCCTCCCCTC	1.98876	2.57666
probe.12429.HNF4a8_PBM.proPeak1634.4	CCAGGAAGCAAGACAATGCACTCATAACTA	-0.100893	-0.234831
probe.12431.HNF4a8_PBM.proPeak452.13	CTGGGCCAAAGGGCATTCTGGAGTTTGGAA	-0.120601	2.98239
probe.12434.HNF4a8_PBM.proPeak946.6	GTTTGGTTAGTGCTGCCTCTTCTGGGAAGA	-0.094747	-0.246194
probe.12435.HNF4a8_PBM.proPeak805.15	TGCTGCTCTAGATGAGGGGGAAAGGGGTTG	-0.101454	-0.25167
probe.12439.HNF4a8_PBM.proPeak1050.6	TCGCACCTAAGGGCACCCTTCCTGCTTCCA	-0.0626277	-0.190057
probe.12440.HNF4a8_PBM.proPeak1136.8	CAGAAGGTCAGAGATCAGGTCTCTTTTATG	-0.104944	-0.272198
probe.12441.HNF4a8_PBM.proPeak118.2	ATAGGTTACCTTGACCAAAGTACAGTAATT	-0.0770784	-0.206316
probe.12443.HNF4a8_PBM.proPeak1104.8	GCCCTCCTAGGGACAGGTGCGACGAACGGG	-0.113969	-0.261441
probe.12445.HNF4a8_PBM.proPeak1384.8	AATGAGGACGTGTGTGTTCTGGACTTCTCT	-0.102705	-0.254474
probe.12450.HNF4a8_PBM.proPeak1265.9	AATCATGTAGCCAGATAAGAGCTATCAATG	-0.0979111	-0.248056
probe.12452.HNF4a8_PBM.proPeak1226.6	TGTCGCTATCTTATCTGGGCCAGGTATTTG	-0.0726307	-0.19622
probe.12453.HNF4a8_PBM.proPeak963.13	CATCAAATCCTCGGAAGACGCACCTCTGCA	-0.0992848	-0.244218
probe.12454.HNF4a8_PBM.proPeak897.13	CTGGGGTCAATAGTTGTGTAAATAGCTCAG	-0.0998025	-0.268677
probe.12455.HNF4a8_PBM.proPeak1191.8	AATATAGGCCAGGCATACCTTTCTTATCAT	-0.112274	-0.287811
probe.12456.HNF4a8_PBM.proPeak873.7	GGTAAGGGTGGGGGTGGGGAGGATAGCAGC	-0.123158	-0.247454
probe.12457.HNF4a8_PBM.proPeak362.15	TAATATCCAGAGGCTGAGCAACGAACAAAG	-0.0865324	-0.234182
probe.12459.HNF4a8_PBM.proPeak152.14	TTCAGGTTTGCTAATATCTGATGTTAAATC	-0.103386	-0.285049
probe.12461.HNF4a8_PBM.proPeak83.1	CTATTGCAGTAACGGCAGGGTTGTGCAGGA	-0.112412	-0.272472
probe.12462.HNF4a8_PBM.proPeak1534.11	TGTTTTGATCTTAAGATGATATAGCTGTTC	-0.055459	-0.201525
probe.12463.HNF4a8_PBM.proPeak1053.6	AGAAGGACATCTATCATTTTTATGTGGCAT	-0.0812976	-0.198716
probe.12464.HNF4a8_PBM.proPeak1398.1	AAATAAGAATGACCAGGAGTTTGGGATCAG	-0.103471	-0.256255
probe.12466.HNF4a8_PBM.proPeak522.7	TTGTACATGGGAATAGACATTCCAGAAATA	-0.0830074	-0.230072
probe.12467.HNF4a8_PBM.proPeak1257.5	TCACCACTTCAAGCTTGGTATGCTTAAGTG	-0.101279	-0.264587
probe.12473.HNF4a8_PBM.proPeak938.8	GAGAAAGAGCAATCTCTCATCTGCCTTGTG	-0.106446	-0.269545
probe.12475.HNF4a8_PBM.proPeak1594.8	TGGAAATTGATTGGGACCTGAGAACAAACA	-0.125193	-0.268588
probe.12476.HNF4a8_PBM.proPeak414.4	ATCCACCCATCCAAAGGTCAGCAATCTCAA	-0.100803	3.37206
probe.12477.HNF4a8_PBM.proPeak105.5	AAGGTGAAGGAGAATATTAGATGATAAGGG	-0.103697	-0.295727
probe.12478.HNF4a8_PBM.proPeak56.14	GAAAGATTAAGAGGCTACAACCAGACTTGG	-0.116608	-0.258183
probe.12482.HNF4a8_PBM.proPeak366.4	ACAGCCCTCCAACTATGCTAAGAATGCGAA	-0.107507	-0.249282
probe.12483.HNF4a8_PBM.proPeak786.9	CTGCCCAGACCTTATCTTGCATTTCTTCAG	-0.105724	-0.266491
probe.12484.HNF4a8_PBM.proPeak787.7	GATCAGGGCCCCTTCCTGGGGGAGTTTCCT	-0.113053	-0.244993
probe.12485.HNF4a8_PBM.proPeak304.1	GAAGGAGGCCGGAGGTCTGGAATGTGGAGA	-0.0972864	-0.253759
probe.12487.HNF4a8_PBM.proPeak721.13	GACTGGGTGTGGGGGTGGAGAAGGAAGGGG	-0.0939957	-0.255585
probe.12490.HNF4a8_PBM.proPeak739.13	CAGGGCTGGGTCCAGGAATGTGCTAAAAAA	-0.1052	-0.263927
probe.12491.HNF4a8_PBM.proPeak1598.5	CATAGATCCCACCATTCCCAGTTGTCTGAT	-0.109093	-0.238912
probe.12493.HNF4a8_PBM.proPeak199.14	GGGCAAATCTGAGGTCAAAGCTGTCAGAGA	-0.09981	-0.236159
probe.12494.HNF4a8_PBM.proPeak1152.10	ACCTTTGGTTAACTTCTTAACTTGGTTTCC	-0.072384	-0.214651
probe.12495.HNF4a8_PBM.proPeak433.8	CACCTTAGAGGGACGAAGGTCACTAATTGG	-0.100613	-0.0128141
probe.12498.HNF4a8_PBM.proPeak719.13	GGCTGTTGGCAGATTAGATATATCTGTACT	-0.119792	-0.247411
probe.12499.HNF4a8_PBM.proPeak9.2	CCCCAAAGGCAGGCAGCATGGAATGACTTT	-0.103254	-0.252431
probe.12500.HNF4a8_PBM.proPeak1316.11	TCAGTTGGTCCAAGGTACATGTCTCTGCTC	-0.114632	-0.067136
probe.12501.HNF4a8_PBM.proPeak898.1	TTCCACAAGGTCCCATGGCTAATCTGTGAC	-0.106614	-0.247609
probe.12502.HNF4a8_PBM.proPeak633.5	CCCGTTTTCGTTTGCTTTTCCCTGCTGCTG	-0.115187	-0.320749
probe.12503.HNF4a8_PBM.proPeak1378.3	TTTGTCCTGTACCTGGGAAGATAAGCTATT	-0.0688404	-0.231327
probe.12504.HNF4a8_PBM.proPeak711.5	GGAGATAACCCATCTGGGGAAAGTGCAAGG	-0.0979134	-0.250094
probe.12505.HNF4a8_PBM.proPeak1589.11	TAGGTTAGATAGGAATCTGGATGGCTGAGC	-0.0912088	-0.252435
probe.12506.HNF4a8_PBM.proPeak120.2	AAATTGATCTAGATAAGTTAGTTTACTTAG	-0.0997361	-0.257581
probe.12509.HNF4a8_PBM.proPeak1518.10	AGCTGAAGTTTGCAAACAGTAAAGAACAAA	-0.083285	-0.219804
probe.12510.HNF4a8_PBM.proPeak1465.12	GGATCGCCAACCTTGGGTCTACATGGAAGC	-0.101916	-0.256396
probe.12511.HNF4a8_PBM.proPeak1083.1	TGTTCTCTATGCCAAGCTCTGGGCTAGTCC	-0.0839269	-0.226924
probe.12513.HNF4a8_PBM.proPeak1166.10	GGCGAGTGTGCAATTAGAGCAAAGGTTACT	-0.11104	2.94047
probe.12516.HNF4a8_PBM.proPeak431.2	TTGAGACCTAGAGGAGAGAGTAAATAATTG	-0.0849797	-0.228741
probe.12517.HNF4a8_PBM.proPeak410.8	CATAAAAGTTCTCATGCTAAAAGTTGAATT	-0.0968629	-0.225825
probe.12518.HNF4a8_PBM.proPeak657.11	TAGGCTGGACTCTGACCCATTCCTTCTCAC	1.8476	4.00488
probe.12519.HNF4a8_PBM.proPeak197.1	CAAAGCAGGAGATGTGTGAAGGACACAGAA	-0.105976	-0.239371
probe.12521.HNF4a8_PBM.proPeak632.7	AGGTCCAAACTTCTCCACTCTTCATAATTA	-0.10365	-0.279076
probe.12522.HNF4a8_PBM.proPeak1176.4	AAGTAAGCAGACACTGAAAGATGGTATGCT	-0.0685637	-0.235833
probe.12524.HNF4a8_PBM.proPeak1054.2	AAAATTCCCCAGGAGGAGATAAGATCAGTA	-0.102031	-0.255137
probe.12525.HNF4a8_PBM.proPeak536.1	TCAAACAAAATTTTAATTAGAACTGTAATT	-0.0850014	-0.22268
probe.12526.HNF4a8_PBM.proPeak949.4	ATTTACTGCAGTCAGGGGTTAGGCCTGGAA	-0.0988025	-0.253131
probe.12527.HNF4a8_PBM.proPeak642.9	GGGAAACACAGACTCCAAAGAATGGAAGGC	-0.0648402	-0.205509
probe.12532.HNF4a8_PBM.proPeak1148.14	GTAACATTTGACTTCCCCAAAACTTAACTA	-0.0976944	-0.253905
probe.12537.HNF4a8_PBM.proPeak1014.1	GCGAGAACTTACTTTTGGCCATCGCACGAG	-0.0815857	-0.201708
probe.12539.HNF4a8_PBM.proPeak381.9	GAAGCAAGTGTTTAACTCTTTATCTTTCTC	-0.0939509	-0.239123
probe.12546.HNF4a8_PBM.proPeak37.7	TGCCCTTTGCCTCCCTGCATTCCATTTCTG	-0.0881093	-0.204148
probe.12547.HNF4a8_PBM.proPeak1307.7	TTTCACAAGTTTAGCCAAGCAAACAAGTTC	-0.0986402	-0.232892
probe.12550.HNF4a8_PBM.proPeak1179.10	TTCCTTGAGCATTCCAAAAAGCTTTTGTCA	-0.0711027	-0.213614
probe.12551.HNF4a8_PBM.proPeak1169.9	AATAACAAAGGGCACCCTTGATGTGTATTT	-0.0868752	-0.237591
probe.12552.HNF4a8_PBM.proPeak1001.5	GCAAGATAATGTCAAAAATCTTAAGGAGGA	-0.0963612	-0.207626
probe.12554.HNF4a8_PBM.proPeak1134.4	CTAACCTTTGAACCAGATGGCCCTCTCCAA	-0.0908687	1.97912
probe.12555.HNF4a8_PBM.proPeak237.12	CCTGGGTTAAAGTCCGTTACAGACAGGCAG	-0.103578	1.31106
probe.12556.HNF4a8_PBM.proPeak903.10	CAAAGCATGTCCAGAATCCTAACTGCAAGG	-0.111208	-0.264893
probe.12557.HNF4a8_PBM.proPeak815.15	GTGGTACTCCAAAGGTCAGTTTAATTTTTG	0.0368538	2.7289
probe.12559.HNF4a8_PBM.proPeak1142.7	TCACAATAGGGTTCAAACTCCTATGTGAAT	-0.0976002	0.821417
probe.12561.HNF4a8_PBM.proPeak4.12	CATATGCATTCCTGCCTCAGGCCGACCCCT	-0.114163	2.54727
probe.12565.HNF4a8_PBM.proPeak1660.11	TCTCATTTCTGAACACTCCAAGGTGTCCAG	-0.0980048	-0.235003
probe.12569.HNF4a8_PBM.proPeak317.3	AGGGAGGAGGGATCAAGCAGGTGACCTTCG	1.94155	3.79395
probe.12570.HNF4a8_PBM.proPeak1178.5	CTGTCATGGTGCTGGCGGGAGCATAGCAGC	-0.0998731	-0.263445
probe.12571.HNF4a8_PBM.proPeak1090.15	CGTGTGCTTATCACATCTATCTGCCACTCT	-0.0879343	-0.251738
probe.12573.HNF4a8_PBM.proPeak1124.2	CTGTATTTAACTTTTGGGATCAGCAATGCT	-0.105022	-0.251891
probe.12575.HNF4a8_PBM.proPeak1345.14	AACTTTTCCATGTCCAAAGGTCTTCATGAG	1.7371	3.65971
probe.12576.HNF4a8_PBM.proPeak1039.10	TGCACAGGTTCCTCGCCTATGGTATGTATG	-0.0856532	-0.230405
probe.12577.HNF4a8_PBM.proPeak333.8	TGTGAACCCAGGCAAAGTCCAGAAATAGCA	-0.0730591	0.00291388
probe.12580.HNF4a8_PBM.proPeak625.3	GTTTGCAAGCCCAAAGCCCCCAGAGGTTCT	-0.0737449	-0.228239
probe.12584.HNF4a8_PBM.proPeak1376.6	AAATGAGAATGAGACCTGCTAGGCTGCATT	-0.104436	-0.289564
probe.12585.HNF4a8_PBM.proPeak1369.6	GCCTGGCCAAGTTGAGGAGTTTGTACTTTA	-0.103155	0.83015
probe.12588.HNF4a8_PBM.proPeak408.5	CAGGAACCCTGTACTGGGACTGTGCAGACA	-0.080203	-0.230252
probe.12589.HNF4a8_PBM.proPeak908.2	ATGGATCATCACAATCACCTGTGAAGTGGT	-0.0988874	-0.248319
probe.12590.HNF4a8_PBM.proPeak646.1	CTGTTTGAGAGCAAAGATCAGTGAGAAGAG	-0.10326	-0.247219
probe.12594.HNF4a8_PBM.proPeak843.10	GCTGCCTCACATGAGCTAGAGCTCGTGTCA	-0.116379	-0.272972
probe.12596.HNF4a8_PBM.proPeak734.2	ATCTTCAAGGCCTACCTTGGGTTCTCACTA	-0.0877697	-0.221644
probe.12597.HNF4a8_PBM.proPeak286.15	AAAGAGACAAAGCTTTGAAGATGCTTTTTG	-0.12034	-0.27167
probe.12598.HNF4a8_PBM.proPeak358.2	TGCCCAAAAGGACACAGGGTCTGTTTTCAA	-0.0834325	-0.225921
probe.12599.HNF4a8_PBM.proPeak189.14	GAGATGCTGGGTGGCATAGTTGATGTCAAT	-0.105168	-0.274397
probe.12600.HNF4a8_PBM.proPeak1572.11	AGCTTCCAGAATAGCCTCTGCAACTCAGAG	-0.0936486	-0.251212
probe.12602.HNF4a8_PBM.proPeak455.12	GTGTGTATGAAAGGCCACCAGGTGGAGTCT	-0.0947195	-0.27211
probe.12603.HNF4a8_PBM.proPeak1117.11	CCAGATGTTACCACCCAGACCAGTAACCTA	-0.0834307	-0.230772
probe.12604.HNF4a8_PBM.proPeak1110.11	CCTCGGTGGAGTTGACACAGACCTGCCTCT	-0.108059	-0.253604
probe.12605.HNF4a8_PBM.proPeak278.2	CAGCTGAATTTTCTCATCCGCTAATGACAC	-0.118713	-0.307641
probe.12606.HNF4a8_PBM.proPeak1617.14	AGGTGAATCAACGATAAGGGATGATAAGGC	-0.111329	-0.257703
probe.12608.HNF4a8_PBM.proPeak1283.15	GAGCATCCAGATAAAGCTGAAGAAAGCAGG	-0.115601	-0.25275
probe.12609.HNF4a8_PBM.proPeak905.2	GCCTTATCACCATTCAGATAAATGGTGTAG	-0.111281	-0.265227
probe.12610.HNF4a8_PBM.proPeak1546.14	GCTCCCGCCTGACCTGGCCCCTGAGGGTGC	-0.114547	-0.235589
probe.12611.HNF4a8_PBM.proPeak727.1	TTCACCAATTTCCCCCATGAAATTGAGATA	-0.0752358	0.213632
probe.12614.HNF4a8_PBM.proPeak103.7	CAGTTGACATGATACCTTCCTGAATGCCTA	-0.101029	-0.283512
probe.12615.HNF4a8_PBM.proPeak1655.9	TCCAAAGTCCAGGTGCTTTCTTCTTGATCA	-0.0868888	-0.227695
probe.12616.HNF4a8_PBM.proPeak423.13	CTTGGGTTCATTTTACAATGCAAACCTAAC	-0.0906412	-0.230654
probe.12617.HNF4a8_PBM.proPeak1632.15	TAGGGTAGGGTTAGGGTTAGGGGTTAGGGG	-0.0975248	-0.271078
probe.12620.HNF4a8_PBM.proPeak313.12	CACATTTCAGGAATGTTTTATGTGCTCCAT	-0.101644	-0.237934
probe.12624.HNF4a8_PBM.proPeak233.11	AAGAGGCTCTAGATCTCAAAGTCCAAATAG	2.1065	4.32939
probe.12625.HNF4a8_PBM.proPeak731.7	AAACCACGTTTCTGTGGTCAGGGCCTTTCC	-0.0747989	-0.205519
probe.12629.HNF4a8_PBM.proPeak136.11	CAAAGTCCACCTCAACCTCCCCCTGGGGAC	-0.0808922	1.82215
probe.12631.HNF4a8_PBM.proPeak1085.13	CCTCATCTGAAAAAAGCTATCATTTGTCAC	-0.0922452	-0.246854
probe.12632.HNF4a8_PBM.proPeak247.13	TTCATTATGGATAGGCACATATTGGATCTC	-0.11589	-0.239919
probe.12636.HNF4a8_PBM.proPeak1223.5	CATTAATTAACCTTTGAGCTGGGTGGCCCT	-0.10753	3.51614
probe.12642.HNF4a8_PBM.proPeak1167.5	ATTCTGGCAATGTAAACATGTGAGGAAGGC	-0.0927685	-0.239245
probe.12643.HNF4a8_PBM.proPeak387.15	ACAGGCATATTTGGTTAGCTGTGCAAACAA	-0.0946303	-0.24402
probe.12644.HNF4a8_PBM.proPeak1209.7	CCAGCCCAGGTGGCTGCATCCTTCTCCTCC	-0.0562514	-0.182142
probe.12647.HNF4a8_PBM.proPeak869.6	TCTTTACTCAGGTCATCAGGACTCTAACTG	-0.110185	-0.258335
probe.12648.HNF4a8_PBM.proPeak602.8	CACCTTCTACACAGCACCCCTTGCAAATAA	-0.101869	-0.267171
probe.12650.HNF4a8_PBM.proPeak943.3	GGCCGGGGTGGTGGTTACCGGCAGAGGCTG	-0.0883132	-0.238405
probe.12653.HNF4a8_PBM.proPeak292.13	TTAGAGAAAAAGCCCAAGAAACTTCAAAGA	-0.0964525	-0.237113
probe.12654.HNF4a8_PBM.proPeak64.1	AACTGCTCGTGGCCTCCACACATTGCCACA	-0.0972122	-0.235421
probe.12656.HNF4a8_PBM.proPeak45.7	TGTGATTTTTAGATAGTGACTTGAAAGGGA	-0.113911	-0.269752
probe.12657.HNF4a8_PBM.proPeak877.1	TGGAAATTCAGAACTTTGACCACCTACTGT	-0.0739932	-0.239563
probe.12661.HNF4a8_PBM.proPeak836.7	AGCAATCTTGAGGTTTCCACTGATAAAGTT	-0.125807	-0.261152
probe.12665.HNF4a8_PBM.proPeak1390.13	CATATCAGCTTTCTTTTCCAACCATTGACA	-0.111877	-0.019684
probe.12666.HNF4a8_PBM.proPeak998.2	AATACCTTTTTGGGACTGATAACTTAGGCC	-0.116474	-0.264581
probe.12667.HNF4a8_PBM.proPeak700.1	CTAGACCCACATCCTGTCAGACCAAGGCTG	-0.0989767	-0.269354
probe.12669.HNF4a8_PBM.proPeak1370.9	GGACTTCTGAGCTTGGCAAACATTTCACTT	-0.0998151	-0.231937
probe.12670.HNF4a8_PBM.proPeak1346.12	AAGAATCTCTTTGTATTTTGCCAAAGAGGT	-0.0881138	-0.233091
probe.12671.HNF4a8_PBM.proPeak1078.14	TTATCACAGAGCATCTGGTGGAACTGGTTT	-0.0913453	-0.237892
probe.12672.HNF4a8_PBM.proPeak964.5	AGTGAGGAATGTGCAAACGGCCCAGGGTTA	-0.103956	-0.296625
probe.12673.HNF4a8_PBM.proPeak29.7	TCAGGCAAACAACAGGCATCAACTCTATCA	-0.0903354	-0.247424
probe.12674.HNF4a8_PBM.proPeak1637.12	AATATCCACACAAACCCAGTTTGCATTTTC	-0.122396	-0.280596
probe.12675.HNF4a8_PBM.proPeak561.14	GCTCAGGGAATGTGGGTCCACATTCCTGAT	-0.10345	1.99166
probe.12676.HNF4a8_PBM.proPeak1386.15	TGGGAACTTAGCGATTTGGAACCCACTACG	-0.0861663	-0.20998
probe.12678.HNF4a8_PBM.proPeak720.7	GCATCTGGGGGCTTGTCAGACAAGTTGCAG	-0.0793962	-0.25612
probe.12679.HNF4a8_PBM.proPeak1198.5	CACTTACAAGTGTACAAAGGTCACTTCTGT	4.83707	5.97574
probe.12680.HNF4a8_PBM.proPeak1162.5	GACACGGGGATAACACCTGCCTTAGAAAGA	-0.098751	-0.238768
probe.12682.HNF4a8_PBM.proPeak1355.7	ATCTTAGGTAATAAGCCTGAATTCTGGAAG	-0.0947534	-0.280758
probe.12683.HNF4a8_PBM.proPeak1104.10	GGACAGGTGCGACGAACGGGTAAATCCGGT	-0.110393	-0.265302
probe.12684.HNF4a8_PBM.proPeak409.3	TTGCTTAAGCATAGCAAAAGTGACCTTTGC	6.20447	6.96405
probe.12687.HNF4a8_PBM.proPeak1241.1	CACCTACATTCAGGACACTTCTGAAAAAAA	-0.1189	-0.28225
probe.12688.HNF4a8_PBM.proPeak1541.7	CAGGAAGTTCCCACAGTCCTTAAGATCCAA	-0.12545	-0.254044
probe.12689.HNF4a8_PBM.proPeak999.7	CTCCAAGGTACTGTGAACTCCAGCTGGGCA	-0.112408	-0.26168
probe.12690.HNF4a8_PBM.proPeak1599.13	CGATAAGCTGACCCCAAAACCCCCAAAGGT	-0.113826	1.32339
probe.12691.HNF4a8_PBM.proPeak1398.13	GTTCAAACTTTATTTGATGATGAAGCAACA	-0.121621	-0.279935
probe.12694.HNF4a8_PBM.proPeak1224.2	ACCAAACAAAATTAATGTGCCTGCCACATC	-0.107486	-0.260762
probe.12696.HNF4a8_PBM.proPeak781.14	AGGGGTTAACCTCTATTGACCTTCTTATTT	-0.0937205	1.63215
probe.12697.HNF4a8_PBM.proPeak1357.2	GATGATGCCAAAAATTAATTGGAAATAATG	-0.108094	-0.25117
probe.12702.HNF4a8_PBM.proPeak1512.8	CAATTACACAACTTCCTTCAAACCTGGGAA	-0.09812	-0.257555
probe.12703.HNF4a8_PBM.proPeak198.11	CCAAGCCCCAAAAACTTGGACTCTATAGCC	-0.0973705	1.533
probe.12705.HNF4a8_PBM.proPeak947.5	AAGGGTAAAGATTATGAACTAATTTGTCTT	-0.112655	-0.264185
probe.12707.HNF4a8_PBM.proPeak1596.1	CATCTGCTCACATACCACTGACTAAAGCAA	-0.0868604	-0.237821
probe.12708.HNF4a8_PBM.proPeak1109.6	TAACCAGGGGTGGGGACCTTTGGGCTCTGA	-0.0815	0.017334
probe.12711.HNF4a8_PBM.proPeak914.8	CAGTCTCCCAAGTAGCTCATTTATTATTTG	-0.0900978	-0.270106
probe.12713.HNF4a8_PBM.proPeak816.13	TCCCAGCATTCCAAGTGAGTAAGGAAAGCC	-0.0913628	-0.23821
probe.12714.HNF4a8_PBM.proPeak432.7	CCACCTCCTCAAAGAGCAGATGTGTCTTTA	-0.105707	-0.257852
probe.12715.HNF4a8_PBM.proPeak406.6	ATGTGGTCAAAACTTTGTTTGAGTTCCAAA	-0.0856626	-0.261323
probe.12717.HNF4a8_PBM.proPeak1414.1	CCCCCACCTTCCTGTCACCTCCCTCAGAGC	1.42368	1.8477
probe.12718.HNF4a8_PBM.proPeak393.11	AACTGGAGTAAAGGTCACTCTTGCTATGCA	-0.10522	1.27031
probe.12719.HNF4a8_PBM.proPeak182.8	CACACCTCCCTTGCACCAGTTTCTCAACAG	-0.0922717	-0.248097
probe.12720.HNF4a8_PBM.proPeak942.1	CCACACGTCCCCTTCATGTTTTCACCAAGA	-0.119597	-0.0814615
probe.12721.HNF4a8_PBM.proPeak1268.11	TCCCCTTTCTGTTGGAAGCTGATAAGCCAA	-0.080034	-0.243592
probe.12722.HNF4a8_PBM.proPeak1478.7	GTCCAGTGACGGGTACAAGGAGGCCCCAAC	-0.0695529	-0.148622
probe.12724.HNF4a8_PBM.proPeak1000.5	TAAAGATAAGAACGCTAGACACTGGGGACT	-0.128484	-0.278828
probe.12726.HNF4a8_PBM.proPeak897.7	CCCGTCACCTCTGAATCAAGGTTTCTTTCC	-0.108428	-0.257902
probe.12727.HNF4a8_PBM.proPeak542.2	TACCTGGACAGCCTTTTTCAAGCAATGTTT	-0.0838363	-0.235321
probe.12728.HNF4a8_PBM.proPeak550.12	ACCTAAGATGTCACAGGCAAGCAAGTGACA	-0.10348	-0.248733
probe.12729.HNF4a8_PBM.proPeak1091.13	ATGAAGATGCAGAACAAGGTAGCCACAGAA	-0.0804709	-0.226402
probe.12730.HNF4a8_PBM.proPeak1175.11	ATAAGGTGGAAAGACAAGTTGAAGCCAGAT	-0.11564	-0.265408
probe.12733.HNF4a8_PBM.proPeak703.12	GAATATTTAAGGATCCAGACGGATTCCACG	-0.0945437	-0.220033
probe.12736.HNF4a8_PBM.proPeak94.6	ACGAATAATCATATCTGCCTCAGTAGTAGT	-0.112593	-0.240779
probe.12739.HNF4a8_PBM.proPeak78.8	TGGAACTGAAGGCAGGAAAGGGCCTCTCAG	-0.0930971	-0.223392
probe.12740.HNF4a8_PBM.proPeak234.8	GGAGCATGGGGGATGGGGCCTGGGAGATAA	-0.10299	-0.255034
probe.12744.HNF4a8_PBM.proPeak652.9	TCGAATGGTATGCTAGAGTACTTGGACTTT	5.71691	6.71534
probe.12746.HNF4a8_PBM.proPeak255.10	ATCTTTCTCAAGAGCAGAATCTACAAGGAC	-0.0982475	-0.259313
probe.12747.HNF4a8_PBM.proPeak643.1	CGGAGTACATAGCATGGTCCACAGCTTTGG	-0.117755	-0.263953
probe.12749.HNF4a8_PBM.proPeak1082.13	ATTAGATTGAAGTTACGTATTTTTGCCAAG	-0.0922731	-0.208385
probe.12750.HNF4a8_PBM.proPeak879.15	GAAACTGTCACTTAAATTGTCATCTTTCTT	-0.106705	-0.213603
probe.12751.HNF4a8_PBM.proPeak245.15	CATCAATTTAGACCGTGTGGAAACCTAACT	-0.109033	-0.272594
probe.12752.HNF4a8_PBM.proPeak92.13	AACTGTGTAATAAGGAGTTGTGTGATAAGG	-0.0885155	-0.205887
probe.12754.HNF4a8_PBM.proPeak1182.2	CCCTCTCCTTTGGTGCAAATACCATCCCCA	-0.0790261	-0.211729
probe.12755.HNF4a8_PBM.proPeak154.5	GGACAGCAGAGTGGAGGCCAGCGCCAGGCT	-0.100101	-0.256163
probe.12759.HNF4a8_PBM.proPeak1491.13	TCACGTGGCCCTGGCATTTGGCTCAAAGGC	-0.0883096	-0.229964
probe.12761.HNF4a8_PBM.proPeak988.12	TGCTGTGTGTGTGTGTGTGTGTGTGTGTGT	-0.100614	-0.257028
probe.12763.HNF4a8_PBM.proPeak1155.11	CATTTTTGACCTTCAGCATCTTCAACTGTG	-0.108298	1.8213
probe.12765.HNF4a8_PBM.proPeak999.15	TCATCAGTGCCATTCATTAGTCCTGGTTTT	-0.0733951	-0.206153
probe.12768.HNF4a8_PBM.proPeak1225.8	CATTCCAGGAATGTTCAAGAAGTTCCAAAG	-0.0646712	-0.191885
probe.12771.HNF4a8_PBM.proPeak1471.1	TTCTTGTATGAGATAAGGCTAGTAACACTC	-0.089959	-0.253369
probe.12772.HNF4a8_PBM.proPeak499.2	CAAATTTTGATAATTACAGAGCAAGTAGAG	-0.109386	-0.265145
probe.12775.HNF4a8_PBM.proPeak1219.6	GATAAGTTATCCTTGTTCTATGTTCACATC	-0.106042	-0.262
probe.12776.HNF4a8_PBM.proPeak1111.13	ATTGAGGCAGCCAGCGCAGGGGCTTCTGCT	-0.107616	-0.26646
probe.12778.HNF4a8_PBM.proPeak341.1	TCAGATTAGAGAACGGGTCAAGAGGGACAA	-0.0741977	-0.184677
probe.12779.HNF4a8_PBM.proPeak1237.5	TGAAACAGTGGGCAATATGAAGGGGAAAAA	-0.0893253	-0.22294
probe.12781.HNF4a8_PBM.proPeak1050.2	TGTGTCTCCAGGAGCAATCATCGCACCTAA	-0.101534	-0.256382
probe.12782.HNF4a8_PBM.proPeak579.10	TGACCTTTGCATTCTTACCCAAGCCCCAAA	-0.116892	1.8876
probe.12783.HNF4a8_PBM.proPeak390.9	TTGCCTTATTTGAACACAGTTCGAACAGTT	-0.108762	-0.241695
probe.12784.HNF4a8_PBM.proPeak25.7	TTCAAGGGCCACTCAGTTGAAGTTCCAGAA	-0.129075	-0.270166
probe.12785.HNF4a8_PBM.proPeak1142.3	AGATCCATTGCATGTGCATTTCACAATAGG	-0.0826531	-0.223269
probe.12786.HNF4a8_PBM.proPeak1479.7	AGGTTTCAGAGGCTCACAGAGAGGCTTCTG	-0.108626	-0.233294
probe.12787.HNF4a8_PBM.proPeak647.11	CCAGGGAGTGCAGCTGCAGGTGTGGGGGCG	-0.102131	-0.231844
probe.12788.HNF4a8_PBM.proPeak89.6	GAGTTGGGAGGGAACAGTCCAGAGTCTGAC	-0.088157	-0.215223
probe.12789.HNF4a8_PBM.proPeak1661.8	GGAGTGCAAAGCTGCTATGAGCTATGATTG	-0.103328	-0.251289
probe.12790.HNF4a8_PBM.proPeak578.14	GGTTAATGAGCCCCCTAAAAAGAAAACTAG	-0.113515	-0.261822
probe.12794.HNF4a8_PBM.proPeak86.12	TGCTCCAGTAAAAGCTCTACCTGACCTCCC	-0.0908965	-0.260747
probe.12795.HNF4a8_PBM.proPeak341.13	AGGTTGTACTATGACCCAAACTTCACAAAA	-0.0905913	-0.22047
probe.12796.HNF4a8_PBM.proPeak1014.5	ATCGCACGAGCAAGTTTATTCCAAGACTCG	-0.0958795	-0.263578
probe.12797.HNF4a8_PBM.proPeak1413.8	CGCTGCTGCAGAGCAAAGCTGATAAAGAGG	-0.104174	-0.241255
probe.12798.HNF4a8_PBM.proPeak1292.10	CAAGGTTCCCAGCTAAATAAATAACTCTAA	-0.106081	-0.254894
probe.12799.HNF4a8_PBM.proPeak1290.13	CTTGGCACTTAGCACAAGTGACTATTCTGG	-0.0859029	-0.238667
probe.12800.HNF4a8_PBM.proPeak651.8	TGGTTTACATTCTTAGAAGATAAAGTGTCT	-0.112173	-0.270253
probe.12804.HNF4a8_PBM.proPeak1524.9	CAAAATCTGCTCTGTCCTGAGATGTCTGCT	-0.0857254	-0.21437
probe.12805.HNF4a8_PBM.proPeak1249.8	CCTGGAATGCTGTTAGCACTCAGTCATTGC	-0.0918913	-0.231872
probe.12807.HNF4a8_PBM.proPeak1564.4	TGTAGGGAGTGGTTCCCACAGCCCAACTCG	-0.113725	-0.247395
probe.12808.HNF4a8_PBM.proPeak1614.1	CCCCAGCCTGTTTCCCTAGCTTATATCCCC	-0.0863254	-0.201228
probe.12810.HNF4a8_PBM.proPeak632.3	CCTTTCCCCTAAAGGAGGCAAGGTCCAAAC	2.3737	3.67468
probe.12811.HNF4a8_PBM.proPeak951.8	TTTAGGAAGAGATCAAAGTTCTGTTTGTAT	-0.0938554	1.65597
probe.12817.HNF4a8_PBM.proPeak447.10	CTCACCCTTGGATTAAAGGAGAACTGAGTA	-0.0929019	-0.236144
probe.12818.HNF4a8_PBM.proPeak1419.11	GAAAAGAGGAAAACCAGCTCAGTGGAAATT	-0.0968436	-0.236948
probe.12820.HNF4a8_PBM.proPeak367.6	AACTGAGGAGGACATACTCCTACCACCAAA	-0.0871253	-0.220061
probe.12821.HNF4a8_PBM.proPeak1613.3	AGATGAGATGGTCAAAGGTTGATGGTATGT	-0.104383	1.85826
probe.12823.HNF4a8_PBM.proPeak1097.15	ATGGAAAGATTAGGTCAAAGGGCGTTCTTC	2.93807	4.91759
probe.12826.HNF4a8_PBM.proPeak346.1	CCTCCTGCCTTTCCCTTATCAGGACTTTGT	-0.0983915	2.43339
probe.12828.HNF4a8_PBM.proPeak1498.7	GTTATCTGCATTCCAGCTCAATCAAGGACT	-0.0924387	-0.243111
probe.12833.HNF4a8_PBM.proPeak544.5	CTTCTCATACTACTGTACTTTGCTCTCAGC	1.3434	3.60135
probe.12838.HNF4a8_PBM.proPeak107.10	TCACCTAACCACATTCTTTCTGCATCGCAG	-0.0965846	-0.255784
probe.12845.HNF4a8_PBM.proPeak945.1	TAGACTATGCCAAACATTTCCTGCCTTTCA	-0.101311	-0.235481
probe.12846.HNF4a8_PBM.proPeak1614.15	CCTATGTCTACGTCTTGTCTCTTTTGTCCA	-0.105349	-0.261085
probe.12848.HNF4a8_PBM.proPeak797.11	GTCTCAAAGTTCACCACTTTTGCAATGTTT	-0.0805105	-0.191667
probe.12853.HNF4a8_PBM.proPeak1626.14	TGGAAGTCGCCGTGAGGTTATTTGCAGACT	-0.0837485	-0.230732
probe.12856.HNF4a8_PBM.proPeak1410.6	GGGTTGGTATTACAAAGCAATCTACTTTTC	-0.0933467	-0.249827
probe.12858.HNF4a8_PBM.proPeak130.10	AACACTTGTGTCAACCGTGTCAACATTGCG	-0.0928999	-0.269678
probe.12859.HNF4a8_PBM.proPeak1595.10	GGTTGCTGTTATCTTCATTTATAGATAAGC	-0.0920203	-0.246084
probe.12861.HNF4a8_PBM.proPeak1527.12	AGACTGCAGCCAGGGGCGTAGTGTGGCTCT	-0.0861107	-0.238786
probe.12864.HNF4a8_PBM.proPeak769.12	GAGTACTGTCTCTTATCAGCCATCTCCCCA	-0.100388	-0.239468
probe.12865.HNF4a8_PBM.proPeak708.8	GAGGAATGCTGGTAAACACTGAGCTTTCAT	-0.0886243	-0.235129
probe.12866.HNF4a8_PBM.proPeak587.6	CAGATAGATGGTCAGTGAACTGTGGTTGAC	-0.109913	-0.250181
probe.12867.HNF4a8_PBM.proPeak11.10	GGATTTCTTGGCTTCTCTTGGACCTCAATG	-0.0977864	-0.252732
probe.12870.HNF4a8_PBM.proPeak381.5	GGGCCAAAAGCAGCCATTAAGAAGCAAGTG	-0.0969311	-0.197564
probe.12873.HNF4a8_PBM.proPeak1532.5	AACAGTGTAACACATGGCATAGTTGCATAT	-0.104153	-0.240972
probe.12874.HNF4a8_PBM.proPeak1390.4	TTGATATTTATCAAGATGAACTTTGACCCA	8.43759	8.60586
probe.12875.HNF4a8_PBM.proPeak1038.12	AAGGACTTTGGCTAGTGGCTGAGATCTGGA	-0.100099	-0.25514
probe.12876.HNF4a8_PBM.proPeak538.10	GACCCCATACTTCAGCAATTTCTTAGTAAA	-0.129505	-0.27465
probe.12877.HNF4a8_PBM.proPeak249.12	GACTTGAATTATCCTTATGGTCTCTTCCAA	-0.130067	-0.261853
probe.12878.HNF4a8_PBM.proPeak1456.6	AACTTTGACTATAGCGTCTCCTGGCCTCTG	-0.116366	-0.269524
probe.12879.HNF4a8_PBM.proPeak1431.5	AAGGTCACACACCTGTGCAAACATTGGTTG	-0.0938717	-0.225409
probe.12881.HNF4a8_PBM.proPeak1494.7	ATCAGCAATGAACAAAGGTCGGTGGTATGT	-0.0792361	-0.0204327
probe.12882.HNF4a8_PBM.proPeak808.7	CCTCTGATGATTCTAAAGGCACAATCAGGG	-0.100688	-0.24704
probe.12884.HNF4a8_PBM.proPeak197.10	CCTTGGAAACTGTTCTTATCTCACAAGCAT	-0.103424	-0.273735
probe.12888.HNF4a8_PBM.proPeak1474.10	TTCTGCCTTATCAGCGGCCCTGTGCTGCCC	-0.101023	-0.230758
probe.12892.HNF4a8_PBM.proPeak1053.2	CCGCTGATCCCGGGAGGGAGAGAAGGACAT	-0.116802	-0.260121
probe.12896.HNF4a8_PBM.proPeak1555.11	CTAAGTGAGAAAAGAACCATGAGAGGGTTA	-0.0919695	-0.246419
probe.12897.HNF4a8_PBM.proPeak1078.8	ATTCCACATTCCCTTCTTAGGGCAACATTC	-0.0861047	-0.255194
probe.12898.HNF4a8_PBM.proPeak629.6	GCATTCTTCCTCTTCTTCACCGGAGATTTA	-0.110209	-0.256591
probe.12899.HNF4a8_PBM.proPeak175.12	GGAGGTTATCTTGGGGCTGATGTCTTTCTG	-0.11513	-0.275339
probe.12900.HNF4a8_PBM.proPeak704.10	CAGGCCTCAGAGATAATAGGTTGTAAAGTG	-0.0959949	-0.222352
probe.12902.HNF4a8_PBM.proPeak1109.13	AGGGTAGGAGAAGCTGGAAGGACAGCATTC	-0.102275	-0.241699
probe.12904.HNF4a8_PBM.proPeak1434.12	TTGGAAGCCACATTAAGTGACTTAATTATC	-0.0958434	-0.251215
probe.12906.HNF4a8_PBM.proPeak1089.12	CTTTGTCCTGTGGGCTGTAAAAATCTATGG	-0.086196	-0.23022
probe.12909.HNF4a8_PBM.proPeak1236.5	AGACTGGTTTGCACAGGTTACACAGTATGT	-0.0860001	-0.248382
probe.12912.HNF4a8_PBM.proPeak1013.6	GCCTGCAAGTTCAAAAGGACTCCCAGAGCA	-0.0920519	-0.255874
probe.12913.HNF4a8_PBM.proPeak65.14	TGTGCTGGCCTGGTTCCTTCTCAGTGACAA	-0.110213	-0.245343
probe.12915.HNF4a8_PBM.proPeak1521.10	CTTTCGCCCTTTGTCCTATGACTCTCTCAA	-0.0908498	0.696903
probe.12916.HNF4a8_PBM.proPeak1184.14	CGCCCTATGGCGTCCGCCTCGACCCAACCG	-0.0893517	-0.227237
probe.12917.HNF4a8_PBM.proPeak135.12	GGCTTCTTATCAGCAGCTGGGGTGACTGAT	-0.125925	-0.258108
probe.12919.HNF4a8_PBM.proPeak1543.2	TACGTGACCTACTTAGTCTCCAGCCCCCAG	-0.104069	-0.022867
probe.12921.HNF4a8_PBM.proPeak217.8	TCATAGAACTGTCGCAGAAAACACAGAGAT	-0.119973	-0.247476
probe.12923.HNF4a8_PBM.proPeak1541.1	TCAAAGAGTGAATGCATGGCACCCTTTTGT	-0.107387	-0.273074
probe.12924.HNF4a8_PBM.proPeak359.9	TCCAGGAATATTCAGATATTCCTGGAATGA	-0.0910632	-0.214615
probe.12925.HNF4a8_PBM.proPeak96.2	CTCAGCATACAATGAATATTCAGACGCATG	-0.124206	-0.277004
probe.12926.HNF4a8_PBM.proPeak1285.15	CTAGATTCCAGGAAGAAAGATTGAAGTCTG	-0.0794471	-0.253971
probe.12928.HNF4a8_PBM.proPeak706.6	GGTTCTGGCACCTGAAGCTGCCCTTTGCAC	4.04745	5.44591
probe.12932.HNF4a8_PBM.proPeak330.11	GCCAAGTACAGCCTGTGCTAAGTTTCAAAG	-0.115504	-0.25552
probe.12933.HNF4a8_PBM.proPeak34.14	TTTGAAATAGTGACCTCTGCTGGCCAGTGG	-0.10242	0.616641
probe.12934.HNF4a8_PBM.proPeak817.7	GGCGGGGCAGCAGGGAAGAGCCGGCCGGCG	-0.114438	-0.261118
probe.12935.HNF4a8_PBM.proPeak284.15	AATAATGGAGCTGATGTCCTCAGAAATCAT	-0.0963161	-0.22415
probe.12936.HNF4a8_PBM.proPeak1174.10	CTTTGCCTATGGTCTGTTCACTTGCCAAGC	-0.100223	-0.255838
probe.12937.HNF4a8_PBM.proPeak498.2	CCTTGCTAATAAATGATTCATTCAGCAAAT	-0.105426	-0.260699
probe.12938.HNF4a8_PBM.proPeak311.6	AATTTTTTTTTCTTATCTCACTGGATGTGT	-0.0746893	-0.239657
probe.12939.HNF4a8_PBM.proPeak488.4	GATCTAATGCACCCAGAACCCCCAGGTCAC	-0.059779	1.79979
probe.12940.HNF4a8_PBM.proPeak133.13	CAACACTTCCCAATCAGAAACCGGGCCAAT	-0.10881	-0.292351
probe.12944.HNF4a8_PBM.proPeak320.11	TATGAGGCTTCCATTCTCAGGCAGATGGGC	-0.055204	-0.194485
probe.12946.HNF4a8_PBM.proPeak1656.1	GACAAAGTACAGAGCAGGTGCTCGGTGAGT	-0.0938463	-0.263132
probe.12950.HNF4a8_PBM.proPeak1531.9	CTCGGGGATGGCATGTCTCTGGTCGGGGAG	-0.0899389	-0.224439
probe.12951.HNF4a8_PBM.proPeak527.13	GCTCCAGAGGAAGATATTATCTCTGTCTGT	-0.0926987	-0.24793
probe.12956.HNF4a8_PBM.proPeak121.9	CAGGCAGTTGGAATTTCAGAAGCAGGTCAA	-0.100571	-0.242521
probe.12957.HNF4a8_PBM.proPeak806.2	GCCGGCCCGGTGCGCTGGCCTTGCTTTTCA	-0.104054	-0.22077
probe.12958.HNF4a8_PBM.proPeak1316.2	TGTTGAATACTTGGAGACAGTGAGACGCAA	-0.106391	-0.264902
probe.12959.HNF4a8_PBM.proPeak499.12	TGTGTCAAAGGTCACTTAGTCCCTAAGTCT	-0.10515	2.78896
probe.12960.HNF4a8_PBM.proPeak707.9	CGCCGAGCAGGCACCCCGGGAGCGCCGAGC	-0.114121	-0.256185
probe.12964.HNF4a8_PBM.proPeak13.7	TCATTGAGCCCTCCCCTTGTCTGATAAGAT	-0.0862797	-0.235737
probe.12967.HNF4a8_PBM.proPeak1057.2	CCCATCCTTGACACATCTGATTAGAGGCTC	-0.131881	-0.273752
probe.12968.HNF4a8_PBM.proPeak557.7	CCACTAGGGAATGAAGCTAAAAGAAGTCCA	-0.117857	-0.272286
probe.12971.HNF4a8_PBM.proPeak1083.5	GGGCTAGTCCCTGAGTATTATCTTTTTAAT	-0.102235	-0.261557
probe.12972.HNF4a8_PBM.proPeak437.4	GCAATCACAAGGAATGCCCTTATCTCCCAG	-0.100131	-0.2646
probe.12973.HNF4a8_PBM.proPeak345.12	ATGTTTCAAGTGGCCTGATTTGACAAGGCA	-0.088782	-0.247749
probe.12975.HNF4a8_PBM.proPeak638.15	ACCACCTGGTTTAAGTCACTATCAACCATT	-0.103551	-0.278246
probe.12976.HNF4a8_PBM.proPeak621.12	TGTAGATAAACTGGAAAGGGCTTCAGAGTC	-0.0895826	-0.228728
probe.12979.HNF4a8_PBM.proPeak1539.1	TTTCTGCCTGTGATGTCCTTCCCTCAGCAA	-0.0797042	-0.207496
probe.12985.HNF4a8_PBM.proPeak950.14	ATTAGCATTTTTGTCTTTAACCCAAGCTAT	-0.0798864	-0.229275
probe.12987.HNF4a8_PBM.proPeak1332.1	CCCACCCCCCTGCTCCAGGCCGGCTTGCGT	2.57187	3.25956
probe.12988.HNF4a8_PBM.proPeak1268.3	ACCCATCCCTTTGCAATAAAAGATTGCATC	-0.0980108	-0.273738
probe.12992.HNF4a8_PBM.proPeak235.7	ACCTCCTTTATCCAAATAACCATGCTCAAC	-0.104241	-0.23863
probe.12993.HNF4a8_PBM.proPeak471.12	TGTATGACCTTTGTTTTATTGTCATGCTGA	-0.091695	1.73243
probe.12994.HNF4a8_PBM.proPeak425.14	TCATGAACTTCTGTCCACAGACTCTGACTG	-0.0889805	-0.216119
probe.12996.HNF4a8_PBM.proPeak1146.12	CTCTGTGAATTCATTTTTTTGATTACCTTA	-0.0931455	-0.246247
probe.12997.HNF4a8_PBM.proPeak610.11	GACTAGCCACAATAGGCCCTCCCAGCCTAT	-0.10292	-0.228036
probe.12998.HNF4a8_PBM.proPeak1212.11	GCACAGTGCTGGTACATAGCAGGGGTTAGG	-0.0977372	-0.272293
probe.12999.HNF4a8_PBM.proPeak1206.12	TCCTCTCCTACTTCTGTTTAAACTGATAAC	-0.116476	-0.315763
probe.13000.HNF4a8_PBM.proPeak1148.5	GTGGGGGTCGGGGCACTGGTCCCCTGCACA	-0.130585	-0.274714
probe.13001.HNF4a8_PBM.proPeak411.1	CCTTTAACAAATCCAGGCAGGACTCTGTCC	-0.101875	-0.254043
probe.13002.HNF4a8_PBM.proPeak710.9	CTGTTTGACCAAAGCTACTCATCATGAACT	-0.0833692	-0.249697
probe.13003.HNF4a8_PBM.proPeak1084.5	AAACTGGAGGCCGCGACAAGCGTCGCTGAG	-0.111634	-0.2377
probe.13004.HNF4a8_PBM.proPeak1046.11	TGAAGCCGTCCTGTCCTGGACTTTCCTTTG	-0.0942105	1.51049
probe.13006.HNF4a8_PBM.proPeak1654.5	TGCTGGGAGTCGGGCCCCAAGTGGCCATCT	-0.104818	-0.281926
probe.13008.HNF4a8_PBM.proPeak1174.8	GGCTCCACCACTTTGCCTATGGTCTGTTCA	-0.0868938	-0.225763
probe.13009.HNF4a8_PBM.proPeak89.15	CGTAAGGGTCTGACCTGGCTGCTTGCCATG	3.70629	3.82415
probe.13010.HNF4a8_PBM.proPeak1102.13	AGAGCCCCCTTGATGCATCAGACCCCTGAG	-0.100921	-0.24003
probe.13011.HNF4a8_PBM.proPeak1126.7	CTTGACTTAGTACATGGCCTGCATGACTAC	-0.101127	-0.243602
probe.13012.HNF4a8_PBM.proPeak232.11	TTCTACAGGGTCAAGCAAACAAATGCCATA	-0.0819553	-0.217471
probe.13013.HNF4a8_PBM.proPeak1609.6	TGAGGTGCAGGACAAAGTGTGCACTTTGCA	-0.0696453	0.0174362
probe.13014.HNF4a8_PBM.proPeak1350.3	GAAAGGAGGTCATGTACATGAAAGCAAGTT	-0.108999	-0.255664
probe.13015.HNF4a8_PBM.proPeak347.7	TTTCCCTGGTCGACCTCCCCGTCACCCTCC	1.06276	2.51254
probe.13018.HNF4a8_PBM.proPeak1023.9	ATTTTGGACTTTGTGCAAATGGAAAATTGT	-0.0980878	-0.227137
probe.13020.HNF4a8_PBM.proPeak1389.7	TAGGGGGATTCTGGCTAAACCAGCCTAACA	-0.0589146	-0.196981
probe.13021.HNF4a8_PBM.proPeak40.5	GCTGCGGATCAAAGGAGCTGGGCCTGTGCT	-0.106487	-0.245411
probe.13022.HNF4a8_PBM.proPeak1172.10	AGCTTTTTGTTTGTGTAAGTGTGGGTTTAA	-0.116201	-0.268333
probe.13024.HNF4a8_PBM.proPeak559.14	TTCCATTCATTTTAGACATAACAGTGCTTA	-0.106331	-0.226994
probe.13025.HNF4a8_PBM.proPeak970.7	CCTGACCCCCAGTGGAATGTGCCCTTTGAC	2.91796	4.69008
probe.13031.HNF4a8_PBM.proPeak1503.7	CTCTGTGATAGCCTTTTACCTTGGCAGCCA	-0.100574	-0.31152
probe.13034.HNF4a8_PBM.proPeak1189.10	GAGTCATAAAGGGCAGGAACATCAGACACA	-0.100357	-0.255509
probe.13035.HNF4a8_PBM.proPeak207.8	AGCAACCAGAATGTTCAAAAGTGTGTTGGT	-0.0969457	-0.268481
probe.13037.HNF4a8_PBM.proPeak1655.5	GGTTAATTCACATCTCCAGTTCCAAAGTCC	6.11517	6.45826
probe.13039.HNF4a8_PBM.proPeak1346.15	TTTTGCCAAAGAGGTCTTATGCTCACATAC	-0.105886	-0.300462
probe.13040.HNF4a8_PBM.proPeak886.10	CCCTCCGTTTCTCTGGGCCTGATAGATTTT	-0.0951337	-0.226446
probe.13041.HNF4a8_PBM.proPeak125.6	TAAAGTGACTAGAGAGCAGGAGCCACCTGT	-0.0967474	-0.235216
probe.13042.HNF4a8_PBM.proPeak929.12	AATGAGCCTCCTGAAGATCCCCTGTTGTGC	-0.0405337	-0.186186
probe.13043.HNF4a8_PBM.proPeak784.10	CAGCAGTAACCCCCCAGGAGCGAGTCAAGG	-0.103114	-0.283103
probe.13045.HNF4a8_PBM.proPeak576.15	CTTGTGGCTGGGTGATCTGGGAAACAGGCT	-0.090071	-0.238173
probe.13047.HNF4a8_PBM.proPeak743.11	TGCAGCGGCATTCTCTGGTCTGCGGTTGTG	-0.114151	-0.286328
probe.13048.HNF4a8_PBM.proPeak550.5	TGCACAAATTTCAGATATCTGAATGTACCT	-0.093358	-0.231925
probe.13049.HNF4a8_PBM.proPeak354.1	TCTTTCTATATTTGTAGGCAGCTAGGCAGG	-0.0734244	-0.234773
probe.13051.HNF4a8_PBM.proPeak648.7	CCTTTGCCCTCCAAACTGAGAGATTTTTTC	-0.095151	-0.236901
probe.13053.HNF4a8_PBM.proPeak65.2	CTTTATCTAATCATCAGTGGGATTCCTCTT	-0.101229	-0.244145
probe.13054.HNF4a8_PBM.proPeak1128.4	ATGCTCAAAGTACACTTGGAGAAAAAAAAC	-0.0828832	-0.22074
probe.13055.HNF4a8_PBM.proPeak296.12	AAGGCTGTCCCCCATCTCATCCTGGGTGCC	-0.10391	-0.25821
probe.13056.HNF4a8_PBM.proPeak1521.6	AGGAATGTTCATTCATTCACCTTTCGCCCT	-0.110104	1.90221
probe.13057.HNF4a8_PBM.proPeak1502.7	ATTGGGATGGCAGCTTCATTCCAGCCCCAT	-0.108549	-0.287228
probe.13060.HNF4a8_PBM.proPeak334.15	GAGACACCCCTGCAGAAGCGGGAGAGGCCC	-0.0855928	-0.204259
probe.13061.HNF4a8_PBM.proPeak346.8	CATTGAGTCCACTGAGATCACTTGGGGTAA	-0.101985	-0.193698
probe.13064.HNF4a8_PBM.proPeak1315.10	TTTACTTTTTAAACACCTAGAGTTACAGTC	-0.103215	-0.286429
probe.13065.HNF4a8_PBM.proPeak32.1	AAACAAGAGCAGATAATCCCCAGCCACGCT	-0.107687	-0.239262
probe.13067.HNF4a8_PBM.proPeak488.10	CCACAACCTACCCTTTGCCCTGGACATATT	-0.079149	-0.24589
probe.13070.HNF4a8_PBM.proPeak1394.10	AAGCATTTGGAGATTGCCACCTTGGTGAGA	-0.102265	-0.250829
probe.13073.HNF4a8_PBM.proPeak926.13	CTTTCTATCAGCTCTCCGTGGACTTTGCCC	7.5635	8.37858
probe.13074.HNF4a8_PBM.proPeak1115.8	AATGCCTTAGCTGTGACCATCTCCTTTTGT	-0.120307	-0.266117
probe.13075.HNF4a8_PBM.proPeak871.12	AGCTGGATGTGAGTTATGACTACTTTAAAA	-0.10372	-0.247741
probe.13076.HNF4a8_PBM.proPeak532.8	TGAGAAACCACAGGAGTGCCGTGAGGGGTT	-0.0878597	-0.261627
probe.13078.HNF4a8_PBM.proPeak255.8	CTGGTTTCTTATCTTTCTCAAGAGCAGAAT	-0.0790952	-0.230673
probe.13080.HNF4a8_PBM.proPeak885.13	CTGACTAAAGTTCATTGCTTTGAGCATGAG	-0.105689	-0.253256
probe.13084.HNF4a8_PBM.proPeak1157.7	TAGAAAACAAGTTAGACAGTGCCTATGTTG	-0.0863294	-0.223231
probe.13088.HNF4a8_PBM.proPeak627.8	GCGTGGCCTTGTGGGAGCTGTAGTACGCTC	-0.0935987	-0.267492
probe.13089.HNF4a8_PBM.proPeak1454.4	TTCAAGACTGGTATCTTGTCTGACTGTGAT	-0.101748	-0.243039
probe.13090.HNF4a8_PBM.proPeak40.9	GGCCTGTGCTGGGGACAAAAGCTGAGTCCC	-0.114603	-0.29036
probe.13093.HNF4a8_PBM.proPeak1043.5	TCTTTGCCCCAGCTCGCTCAGCTGGTTGCC	-0.0645609	-0.211702
probe.13094.HNF4a8_PBM.proPeak716.6	GCCAAGGTACCCTGGCTTGTAATTCAAGAC	1.01821	-0.190266
probe.13095.HNF4a8_PBM.proPeak138.11	TTTGATCAGCTGGTCCTTCAAGTGTGACCC	1.33394	2.67889
probe.13097.HNF4a8_PBM.proPeak862.10	CTTGGACTGCGAAAGATAAAAGGCCATAGG	-0.0910483	-0.236603
probe.13098.HNF4a8_PBM.proPeak809.6	GGGCTGGGGAAACAAAATAATAGTTGACCT	-0.0953673	-0.205503
probe.13099.HNF4a8_PBM.proPeak110.13	AGAGAGACCGTCCCTGGGTACAACTTTATC	-0.116892	-0.233086
probe.13100.HNF4a8_PBM.proPeak1014.14	GCCGGGAGCAGGGAGCGAGACGCTGAGCTT	-0.0997158	-0.231951
probe.13101.HNF4a8_PBM.proPeak899.6	TGCGACTGAGCCCTAAGAAATCTCCAAGTC	-0.109464	-0.274117
probe.13105.HNF4a8_PBM.proPeak1486.6	CTTGGGGGTGGGGTGCTGCCTTTCCTGTGA	-0.100505	-0.256158
probe.13106.HNF4a8_PBM.proPeak326.5	AAGGGTCAAGGGTCATTTGTTTTTACAGAC	3.64691	5.03525
probe.13107.HNF4a8_PBM.proPeak935.10	GACTAGACAGGCTTGTCGAGGACAGGATGG	-0.0984304	-0.271262
probe.13109.HNF4a8_PBM.proPeak616.8	GCCTGGGAAAATGTTGATTACGTGTTCCCA	-0.0917768	-0.251263
probe.13110.HNF4a8_PBM.proPeak1374.3	GAGAGAGAGAGAGGTGGGCAAAGGTCTCAA	0.272693	3.32078
probe.13113.HNF4a8_PBM.proPeak1404.1	TAACATGTATCAACATGTTTATCCTTCAAC	-0.0993796	-0.222363
probe.13114.HNF4a8_PBM.proPeak1260.8	CTGGGCAGGCGCCGACTGCCAGGAGGGGAC	-0.112721	-0.233928
probe.13115.HNF4a8_PBM.proPeak1187.13	TTTAACTTCTGGGGGCAAGGTACACCATCT	-0.115704	3.40982
probe.13116.HNF4a8_PBM.proPeak866.5	CTTCCAGGTGACAGTTAGGTAAGAGACAAA	-0.0964289	-0.245494
probe.13118.HNF4a8_PBM.proPeak354.13	TGCTTATCTTCTCTTTTACTGTACTTCTTT	-0.0716048	-0.246799
probe.13120.HNF4a8_PBM.proPeak605.11	CCCTGCATCCACATGGGCGTCACCAACCAG	-0.0795478	-0.17884
probe.13121.HNF4a8_PBM.proPeak373.10	AAGTTCGTGGAAAGTGGAAGAATGGGAAAT	-0.0760814	-0.231958
probe.13122.HNF4a8_PBM.proPeak675.2	TCATGTGAAGACACTGAGGAAAAGCTGTCT	-0.0781076	-0.233569
probe.13127.HNF4a8_PBM.proPeak1064.14	GGTCCGCAGGGCTGCCTCGCTTCCGGGTGG	-0.127827	-0.267926
probe.13130.HNF4a8_PBM.proPeak1267.5	CACATGTACACAGGAATATCAACAGGAGCA	-0.0927368	-0.240119
probe.13131.HNF4a8_PBM.proPeak1531.12	TCTCTGGTCGGGGAGGTGTTTATCTTGTGG	-0.0787349	-0.223859
probe.13135.HNF4a8_PBM.proPeak285.14	CTCTCGGGCCAGCTGTACAAATAAAGGATG	-0.0912912	-0.24532
probe.13138.HNF4a8_PBM.proPeak649.9	AAATGTACACAACAGCACTTGTGCAGTTTT	-0.0817911	-0.219655
probe.13139.HNF4a8_PBM.proPeak109.7	ACTAGCCAAACAGGTTGGGGAGGTTTGGCT	-0.0724052	-0.219525
probe.13140.HNF4a8_PBM.proPeak85.15	GTCAGTCATACAGAGCTGTCACGCAGTGTT	-0.0621526	-0.200881
probe.13141.HNF4a8_PBM.proPeak175.9	ATGTCTGGGCAAAGGGGAGGTTATCTTGGG	-0.105246	-0.244809
probe.13143.HNF4a8_PBM.proPeak1563.4	CCTGCCGGCGGCGCAGACGGCGGATCCTCC	-0.114881	-0.276927
probe.13144.HNF4a8_PBM.proPeak798.3	TTTTAAAAGCCCTCAAATACTCTGAGTAAA	-0.0907362	-0.251288
probe.13149.HNF4a8_PBM.proPeak1570.6	TGACCATCTGCGAAATGGGGATAAACACCC	-0.0780089	-0.201426
probe.13151.HNF4a8_PBM.proPeak1129.3	CCTAGAAAAACAACTAAAGGAATGCGCCTG	-0.105263	-0.254844
probe.13152.HNF4a8_PBM.proPeak831.8	GGACTTGGGACTCTGCAGACTGGTGCTATG	-0.0922505	0.0336459
probe.13153.HNF4a8_PBM.proPeak341.3	GAACGGGTCAAGAGGGACAAAATGCCCAGG	-0.0980817	-0.275028
probe.13156.HNF4a8_PBM.proPeak1247.6	TGAGATAGGTACTATTATTAGAGTCCCTTT	-0.101482	-0.241902
probe.13157.HNF4a8_PBM.proPeak683.6	TCTGCAGACATGGACTCTGGGATCTCAGGG	-0.100608	-0.248006
probe.13158.HNF4a8_PBM.proPeak383.1	TGAATATTTGCTTTCCAGTTCTTTGATAGC	-0.0964335	-0.238075
probe.13161.HNF4a8_PBM.proPeak1099.2	GACCTTGTCATACTGGTTGAATGGACGGAC	-0.0870307	-0.227919
probe.13162.HNF4a8_PBM.proPeak849.13	CTCTTTTAGTAACTGACTTTAACTTCAAAG	-0.0984136	-0.281795
probe.13165.HNF4a8_PBM.proPeak927.15	ATGTCCCTGATGACATAATTTACGGGAGTT	-0.0672845	-0.179958
probe.13166.HNF4a8_PBM.proPeak1243.9	TACTTACAGACTTTCAACATTATGAAATCT	-0.0909626	-0.245482
probe.13167.HNF4a8_PBM.proPeak917.8	GGGTCATCAGGGGTCCTGGCAGCACCTGAA	-0.0914157	-0.202998
probe.13168.HNF4a8_PBM.proPeak381.13	TATCTTTCTCCTACAGCCTGATGTTGACAG	-0.0904308	-0.27908
probe.13173.HNF4a8_PBM.proPeak1508.6	CACAAGCAATGGCTGGGTCTAAGGGCAAGT	-0.0967982	-0.233767
probe.13175.HNF4a8_PBM.proPeak303.6	GAGGTTCCTGGAACTCTGACCTTTGCCCCC	8.49576	8.91037
probe.13176.HNF4a8_PBM.proPeak828.9	ACTTGCTCCTCACTATTGTGCTAATATAAG	-0.0940059	-0.249212
probe.13178.HNF4a8_PBM.proPeak365.7	TGTCAGGGAAGGCTAGCATTCCTGCACACC	-0.0816755	-0.205864
probe.13179.HNF4a8_PBM.proPeak244.7	AGATGTTCAATTATTTACTTTAGTTAGAGT	-0.0985634	-0.232112
probe.13184.HNF4a8_PBM.proPeak311.11	TGTGTACCTCATCTTCTTTCCTGGTGCCTC	-0.0943398	-0.23588
probe.13189.HNF4a8_PBM.proPeak55.10	TGTTGCTCAAATATTTGGAGAGCAGATGCT	-0.0855155	-0.241146
probe.13191.HNF4a8_PBM.proPeak1203.14	TCTTCCCTGTTCAAACTAAACCTAAAGATT	-0.0840329	-0.216549
probe.13192.HNF4a8_PBM.proPeak1241.3	CAGGACACTTCTGAAAAAAATATTGAACAA	-0.079882	-0.214441
probe.13193.HNF4a8_PBM.proPeak106.13	CAGCGGGTGCTTAAAAGATAACAGTGTTGA	-0.0957602	-0.23419
probe.13194.HNF4a8_PBM.proPeak2.4	TTATTAGTGATAAGCAGAGGATGGGAATTA	-0.110653	-0.280911
probe.13195.HNF4a8_PBM.proPeak42.2	CAGTGCAAACACACAATATTGACATTCCAG	-0.0830599	-0.236194
probe.13199.HNF4a8_PBM.proPeak1644.13	TGTTTAGACTTGGGGCCAAAAAATTCCAGG	-0.100112	-0.255648
probe.13200.HNF4a8_PBM.proPeak511.3	TCCAGCTGCCAGGGAGACAAAGTGTCACAA	-0.0719407	-0.236554
probe.13201.HNF4a8_PBM.proPeak1638.4	CTCAACATGATGCTTTAGGCCACCTGTGTC	-0.10265	-0.258914
probe.13202.HNF4a8_PBM.proPeak387.3	AGCTCTAGAACGCTGACTCCGGGGAGCAGG	-0.112141	-0.256655
probe.13203.HNF4a8_PBM.proPeak194.5	CCAGTTATTCATGTCCCTACCACATACAGA	-0.108738	-0.249338
probe.13205.HNF4a8_PBM.proPeak1138.15	CTGGGAAGAGAAGGTGAACTTGCTCAACCT	-0.0976552	-0.232255
probe.13207.HNF4a8_PBM.proPeak299.4	AGCACATTGGTGAGAATGGAGGTAGGAGTA	-0.0857888	-0.236643
probe.13209.HNF4a8_PBM.proPeak424.5	AGGTCGTTCTATCGGAGAACGTTCCAAACC	-0.120987	-0.274153
probe.13211.HNF4a8_PBM.proPeak1254.9	GGAGACAGGCATTAACCCTTTAGTGCCTGG	-0.105028	-0.290034
probe.13215.HNF4a8_PBM.proPeak725.11	ATATCTCTCTGGCTGGTGGGCAAGTTATCT	-0.0964165	-0.251372
probe.13217.HNF4a8_PBM.proPeak659.3	ACACACACACACCCCACACACCAAAACTCT	-0.100274	-0.238188
probe.13221.HNF4a8_PBM.proPeak676.3	AAGAGCCAAAATGTGTTAGGCAAGCAAACT	-0.0891804	-0.262798
probe.13222.HNF4a8_PBM.proPeak44.1	GAGGGGATTGATGGAATTCCACTGACTGCT	-0.129259	-0.246408
probe.13223.HNF4a8_PBM.proPeak732.14	GAGATAAGGGGGTCAGTTCAAAAGACTCAT	-0.0740869	-0.211246
probe.13225.HNF4a8_PBM.proPeak26.6	CTGTGCAAGCCCCTGACCAAGGGTCATGCT	2.20467	4.12264
probe.13227.HNF4a8_PBM.proPeak680.3	CATCACATTCCCCAGGCAATCTTCCAGTCC	-0.107694	-0.242335
probe.13228.HNF4a8_PBM.proPeak196.9	TACTTTGCTTCCAAGTTATGCAGACCTTTG	-0.118769	0.598198
probe.13233.HNF4a8_PBM.proPeak639.13	ATAATGCATACGCTAGCTTTCTGGTCTTTG	-0.101981	-0.223987
probe.13235.HNF4a8_PBM.proPeak720.11	CAAGTTGCAGGGATGGACTTTAATCTCCAA	3.67805	4.92813
probe.13236.HNF4a8_PBM.proPeak1416.15	TTACCTGAAATGAGACCAAAGTATTTAACC	-0.102893	-0.262819
probe.13237.HNF4a8_PBM.proPeak780.7	CCACCTTCCCGGCCTGGCCACTCCGTTTGC	-0.127009	-0.25119
probe.13238.HNF4a8_PBM.proPeak1288.10	AAAGCTTCTGCGGAAATAATTGATTCAGGT	-0.0924691	-0.246669
probe.13239.HNF4a8_PBM.proPeak469.13	ACATTTTAACACAGGACAAATCAAGTGAAA	-0.0871186	-0.24364
probe.13240.HNF4a8_PBM.proPeak1069.5	TGTTGGGGAATCAGTCCATAAATACACAAT	-0.0842107	-0.216859
probe.13241.HNF4a8_PBM.proPeak526.1	GCTTTTCTTTCTCAAGCCAGACTGGTTTTT	-0.0920803	-0.242552
probe.13246.HNF4a8_PBM.proPeak388.10	TGAGTTATTGGAAGAATGGAATTGCCATTG	-0.117322	-0.274798
probe.13249.HNF4a8_PBM.proPeak1329.10	AGCCAAAATAAAGCAGCAAACCAGATAAGA	-0.0967407	-0.254034
probe.13250.HNF4a8_PBM.proPeak979.14	GTGATCATATAAGGAACAAAGTCAGGTGCC	-0.0844503	-0.242194
probe.13251.HNF4a8_PBM.proPeak562.14	AGGAGATTTGGCTTTGAATTCCACTTCTAC	-0.121154	-0.256884
probe.13255.HNF4a8_PBM.proPeak1621.12	GGACACAAAGAGTTCAGAGAGGGATTAAAG	-0.0943489	-0.260876
probe.13256.HNF4a8_PBM.proPeak801.8	TTACAACTGTAAACATCTAATGAACTGATT	-0.1154	-0.244162
probe.13261.HNF4a8_PBM.proPeak169.13	AGAAAATACTTTGCTCTCCAAATTGGGGCC	-0.0794724	-0.22467
probe.13265.HNF4a8_PBM.proPeak510.1	GAGTTATCTTCCTCCCCCCTTGGCTACATG	0.187171	0.319774
probe.13266.HNF4a8_PBM.proPeak696.7	ACTGTAAACCAGCAGTATCTTTGTGTCACC	-0.101873	-0.268715
probe.13270.HNF4a8_PBM.proPeak1526.3	GGGTCAGTTTATCGAAAATCCCCCACCATT	-0.0947471	0.192895
probe.13272.HNF4a8_PBM.proPeak860.5	TTGGGTCACAATCACAAATGCCTTCAGGGG	-0.102655	-0.272764
probe.13273.HNF4a8_PBM.proPeak1166.4	GGCAAAGAATTGTGAGTCCAGTTGAATGAT	-0.0961038	-0.256548
probe.13274.HNF4a8_PBM.proPeak1344.6	AAGTTCAGTGAGATTAGGAAGTGTGCACAA	-0.0757357	-0.226803
probe.13276.HNF4a8_PBM.proPeak115.9	GCATTCCACCAAATCTTACCTAAGGAAGTT	-0.0883382	-0.231481
probe.13277.HNF4a8_PBM.proPeak405.15	ATTTAAGAGAACTAGAGATAAGGTATGAAT	-0.0864042	-0.225138
probe.13278.HNF4a8_PBM.proPeak838.5	CCCACGAAACCCTAAACCTGCAAACCTTTG	-0.0676767	-0.201874
probe.13280.HNF4a8_PBM.proPeak289.3	TAGGTTTGTGAGTCCAAAGGTCAGCCGGGG	7.5107	7.90818
probe.13281.HNF4a8_PBM.proPeak1502.5	CACACTGGGAATTGGGATGGCAGCTTCATT	-0.0825751	-0.225624
probe.13284.HNF4a8_PBM.proPeak443.7	TAGCTTGGTTTTTCTGGGACCAAGGGTCAG	2.8579	4.38867
probe.13287.HNF4a8_PBM.proPeak1370.12	GCAAACATTTCACTTTGCTCCCTCCTTCAG	-0.0908283	-0.227009
probe.13288.HNF4a8_PBM.proPeak1640.10	TGAACTATTGAACCACCAGATAGAGCTTTT	-0.115419	-0.283842
probe.13289.HNF4a8_PBM.proPeak677.1	GGGGGTAACAAACTTGTTTTTGATTTTGCA	-0.0719663	-0.243687
probe.13290.HNF4a8_PBM.proPeak979.9	ACATCAGCTGAGCAGAGAGGACCCTGTGAT	-0.0964422	-0.211836
probe.13291.HNF4a8_PBM.proPeak701.2	GTCTCTCTCTCATGCTATGCTCTCTCTCCA	-0.0975633	-0.266421
probe.13293.HNF4a8_PBM.proPeak248.13	TCCTGTGAACTCGCGCCCCAACGGATACCT	-0.0935705	-0.240611
probe.13295.HNF4a8_PBM.proPeak610.7	CTCTTTGGCCTGGCATTTGAGACTAGCCAC	-0.0948655	-0.256266
probe.13296.HNF4a8_PBM.proPeak934.11	GTGGAAAAGCTGGCTGGCGGCTAGTGTACA	-0.0936231	-0.255812
probe.13297.HNF4a8_PBM.proPeak1254.13	TAGTGCCTGGATCTTGGAACAGGTCTCAGG	-0.0747202	-0.249291
probe.13298.HNF4a8_PBM.proPeak735.12	AATCCTGCTCCTTCTGAATCTGTTCCACCT	-0.117995	-0.253931
probe.13299.HNF4a8_PBM.proPeak888.4	CTCTAAGTAATCAATGGTTGCACTCTGGTG	-0.0835176	-0.218109
probe.13301.HNF4a8_PBM.proPeak431.8	ATGAAACAGGGCTTGGGGTGGGGTTGGAGT	-0.0754565	-0.2472
probe.13308.HNF4a8_PBM.proPeak402.1	CACCTCTCACCTGGATGTTTTGATGAACTT	-0.101952	-0.272262
probe.13311.HNF4a8_PBM.proPeak179.12	ACCTCCTGGGCCCAAGTGCTCCTCCCCATC	-0.104178	-0.0124278
probe.13313.HNF4a8_PBM.proPeak1549.5	TCCTTTGAACAACTCTTGCCATTGTACAGG	-0.0839377	-0.226493
probe.13314.HNF4a8_PBM.proPeak1223.13	GGTCAACCAGGGAAATTACCCTCTAATGGT	-0.088333	-0.251808
probe.13315.HNF4a8_PBM.proPeak1363.15	TGACAGCATGTTCGGCTGAGACCTGATCAG	-0.0906409	-0.266973
probe.13316.HNF4a8_PBM.proPeak1070.9	TCCTGAGTCCACATGAGCCTCTTTATCTCT	-0.0845941	-0.238522
probe.13317.HNF4a8_PBM.proPeak563.7	ACCTAGCAGCCTGCCACCCAACCTGTTACA	-0.0872615	-0.219695
probe.13319.HNF4a8_PBM.proPeak595.5	CAAGCAGAACCTTGGAGGCGGCGGCTCCGG	-0.0866812	-0.21401
probe.13320.HNF4a8_PBM.proPeak386.8	TTTGGCCTGCTGAGCCCAATCTAGCAAAAA	-0.105842	-0.242932
probe.13321.HNF4a8_PBM.proPeak745.9	TTGAAGCAGAGTGTCCCATATCACATTTTA	-0.10283	-0.256293
probe.13325.HNF4a8_PBM.proPeak741.1	AAGACCTCGGCCTCATGGGCGATCCCGAAA	-0.0968421	-0.247176
probe.13326.HNF4a8_PBM.proPeak302.12	CCCTGCTGTGTCACGTACCGGCTAGACAAA	-0.0961065	-0.245344
probe.13327.HNF4a8_PBM.proPeak1102.1	GGAGTGACCCTGGGAGCAAAGGTCAAGAGT	5.48289	6.61265
probe.13328.HNF4a8_PBM.proPeak1537.10	ACCCTTGAACCTTCTTCTTGCAGTCCACAT	-0.101334	-0.260449
probe.13330.HNF4a8_PBM.proPeak1087.6	ACATAAGAGAAAAATCTTCAAACAACCCTT	-0.0955393	-0.229585
probe.13331.HNF4a8_PBM.proPeak1252.9	CTAGGCAGCATAGGGCCACTTTGTCCTTCA	-0.117787	-0.274235
probe.13332.HNF4a8_PBM.proPeak165.14	ACTGGATGGTGCCTATTTGTCCCTGACCAA	-0.0943845	-0.216783
probe.13333.HNF4a8_PBM.proPeak79.13	GGTGGCAGCAGCAGGCAGGGACTTTGGCCC	3.46492	5.04479
probe.13335.HNF4a8_PBM.proPeak1659.15	CCACCCCCTCCACCCCTGCCTTTCATTCTC	3.7844	4.2931
probe.13336.HNF4a8_PBM.proPeak355.14	AGATAGCTGTTAAATGGAGTGGAATTTGGA	-0.0917853	-0.220823
probe.13338.HNF4a8_PBM.proPeak400.13	CTGCAAGGTTTGTGTACGGACGCATCTGTC	-0.0896668	-0.295601
probe.13339.HNF4a8_PBM.proPeak1106.5	CGCCCTTGGAATATCCTGCCTAACAGGAGT	-0.117789	-0.253689
probe.13340.HNF4a8_PBM.proPeak447.5	TGTTCTAATCAGTAGCTCACAAATACTCAC	-0.106468	-0.274038
probe.13341.HNF4a8_PBM.proPeak994.4	GCCTCCCAGTGGTATGCCTCTGGGTGTCAG	-0.108758	-0.244889
probe.13342.HNF4a8_PBM.proPeak1433.4	TGTGCTGCCCTCTTGTGGCCATTTGGGAAA	-0.0880608	-0.227053
probe.13343.HNF4a8_PBM.proPeak359.15	CAAGAATTGGAACCCTGCTGTCCATAGACA	-0.0880835	-0.250247
probe.13345.HNF4a8_PBM.proPeak418.6	CAGATAATTCTTTGCTGTGGTAGGCTGTCC	-0.0480351	-0.168053
probe.13347.HNF4a8_PBM.proPeak543.13	GACTCACTATCTTGAGGCTGTCTGCTATGC	-0.0880128	-0.254266
probe.13349.HNF4a8_PBM.proPeak991.8	CTGCTGGTTTTTGTCAAAGATAGTTGTAGT	-0.0909272	-0.263778
probe.13352.HNF4a8_PBM.proPeak1034.5	GTCAAAGGGTACAAATTCCAGAGAGGGGCC	-0.0832716	-0.225837
probe.13353.HNF4a8_PBM.proPeak159.10	GACGTTATCAGCAGGAGGAGGAGCCAGTGA	-0.101597	-0.236975
probe.13356.HNF4a8_PBM.proPeak1310.10	CATTTATTAGAACCTTATGTGAGTACACAC	-0.0833203	-0.214606
probe.13357.HNF4a8_PBM.proPeak642.2	GGTTTACTCAAGCAAAAAGTTTGGACTAGC	-0.0670185	-0.210708
probe.13358.HNF4a8_PBM.proPeak240.3	AAGCAGCGATGGAAGGGATGGGGTGCAAAC	-0.0990136	-0.241092
probe.13362.HNF4a8_PBM.proPeak371.10	CCACTGACAGGAGGTATGCCAGGAATGCTG	-0.0931924	-0.256024
probe.13364.HNF4a8_PBM.proPeak216.10	GATGTTTGGTCTTATTATCTTCAATGATAA	-0.0744087	-0.242931
probe.13365.HNF4a8_PBM.proPeak421.8	TGCAAGAGAGCAAACTTCAAAGAAGCTGTT	-0.103897	-0.241463
probe.13366.HNF4a8_PBM.proPeak167.2	ACCCAAATCAAAGTAACAAGAGGCAAAGGC	-0.0837904	-0.242037
probe.13369.HNF4a8_PBM.proPeak606.4	TGGGCAATAAGCATTCTGTTTCCTACTGAC	-0.0937764	-0.239374
probe.13373.HNF4a8_PBM.proPeak59.8	GGACAGACTGGTTGATCTGGATGCCTCACC	-0.0942886	-0.261932
probe.13375.HNF4a8_PBM.proPeak24.13	CTCCATGCAGACAGTCCCTCCTCCAGCATA	-0.121084	-0.297548
probe.13377.HNF4a8_PBM.proPeak1006.13	TATTTACGGTGGGCACCTCATACTATACCT	-0.112846	-0.278114
probe.13378.HNF4a8_PBM.proPeak300.7	CCAAAGCTGCTGGGAGGTAGCTCAAAGTCT	-0.0829749	0.620912
probe.13385.HNF4a8_PBM.proPeak1610.10	GCCACTGTTTGACGACTGTCTGCCATGGGC	-0.096883	-0.233729
probe.13386.HNF4a8_PBM.proPeak1479.15	GCAGGTTCTCAGGCCAATCATATCTCCCAG	-0.106276	-0.26406
probe.13388.HNF4a8_PBM.proPeak1601.3	GGAATTTGGGTGATCCTGGTAGCAGGGGTG	-0.0873665	-0.282155
probe.13392.HNF4a8_PBM.proPeak11.15	CAATGTGCTCATCCATAAAATGGGGTAATG	-0.0901011	-0.241065
probe.13393.HNF4a8_PBM.proPeak43.10	TTACTCTTAGAGATAATGGGGGAGCCACTG	-0.0928665	-0.242567
probe.13394.HNF4a8_PBM.proPeak683.1	ACATTTCAGTATGAATGCCTTGGCCTCTGC	-0.0992386	-0.230502
probe.13396.HNF4a8_PBM.proPeak461.8	TATTTCCACTGAGGTCAAGATAAGATACGA	-0.0939045	-0.204154
probe.13400.HNF4a8_PBM.proPeak1235.10	TGTGAATGAAAGAGACTAGTATGTAAATAA	-0.0803221	-0.214077
probe.13401.HNF4a8_PBM.proPeak228.5	ATTAAAAGATAAAACATTGTACCTTCTACC	-0.111617	-0.224915
probe.13402.HNF4a8_PBM.proPeak1157.8	AACAAGTTAGACAGTGCCTATGTTGGAATG	-0.112248	-0.272429
probe.13404.HNF4a8_PBM.proPeak1309.8	CTATTTGCTAATGTCCTTTGGAGTGCTTTC	-0.0808786	-0.21887
probe.13405.HNF4a8_PBM.proPeak140.14	CACACGTTCAGTTAGAGGGCTCAATGGATA	-0.11678	-0.281265
probe.13407.HNF4a8_PBM.proPeak203.1	TCCAAAATCTGCATCCCCAAGCTGTTATTC	-0.0815398	-0.273428
probe.13409.HNF4a8_PBM.proPeak1350.8	AAGTTAAAACAGCAGAGCACGATGAATAGG	-0.12956	-0.260729
probe.13410.HNF4a8_PBM.proPeak1229.1	CTGCCTTCCTGCTCATGCAGCTGCTGCCCA	-0.10071	-0.271802
probe.13411.HNF4a8_PBM.proPeak1342.6	AAAGTACTTTAGTGTATTGTTCCCTTGCTC	-0.0863333	-0.251195
probe.13412.HNF4a8_PBM.proPeak1001.12	AGAGAAAGGACCAGTTGAGTGCAAAGTCCC	0.113977	3.19826
probe.13416.HNF4a8_PBM.proPeak624.1	CCACACTCTCCCCACCCCCAAATCCCCTTC	3.40341	3.6732
probe.13418.HNF4a8_PBM.proPeak7.3	CTCTCTTAACAGTCTGTTATCCCTAGGAAG	-0.10072	-0.255162
probe.13420.HNF4a8_PBM.proPeak280.11	GACCTTGTTTTCAATGACTACCTGTTACCC	-0.0982877	-0.214006
probe.13421.HNF4a8_PBM.proPeak47.15	AAATAGCTGGGTCTCACTCTGACCCCTCCC	2.21212	3.75501
probe.13422.HNF4a8_PBM.proPeak307.1	ACTTTTCAAACAGATTAGTATCCCTGAGTC	-0.118402	-0.277451
probe.13425.HNF4a8_PBM.proPeak967.14	CCTATCTGGTGCAGTCCAAGAGGCCCAGGT	-0.107603	-0.288019
probe.13426.HNF4a8_PBM.proPeak1111.6	CTATAAATACGCCTCGCCCGAGCTGTGCGG	-0.107962	-0.247435
probe.13427.HNF4a8_PBM.proPeak491.2	CTGCCTTGGAGGTGAGGGTTACAGGTGGAC	-0.121974	-0.2703
probe.13428.HNF4a8_PBM.proPeak8.2	AGAGAAGTTGATTGCACCCTTCCCTAAGAT	-0.0863427	-0.203435
probe.13429.HNF4a8_PBM.proPeak726.5	ACACATCTGTTAGGAATGTCATGCAGCTAA	-0.111531	-0.284691
probe.13430.HNF4a8_PBM.proPeak33.12	ATTTTACCTACTTCCTTTATTCACTTCTCA	-0.0982412	-0.243497
probe.13431.HNF4a8_PBM.proPeak154.11	GGGGGCAGAGTTCACCCCATTTTGTCCCTC	-0.0690865	1.94446
probe.13432.HNF4a8_PBM.proPeak77.12	TACTCTCTCTTCTGGAGGAGGATCAGGTTT	-0.108661	-0.26532
probe.13433.HNF4a8_PBM.proPeak1288.15	CAGGTGAGCCCTACTCAGGTTAATCTCAAA	-0.11864	-0.288983
probe.13435.HNF4a8_PBM.proPeak1235.13	CTAGTATGTAAATAAGAGCTTTGCATAAGC	-0.0998333	-0.282361
probe.13436.HNF4a8_PBM.proPeak1325.4	AGTCTGGAAGTTGAATTCCTTCTTCTTCTG	-0.0994694	-0.216565
probe.13437.HNF4a8_PBM.proPeak1087.11	CCCTTCGCTAGAGCAAATACAGCACTCAAA	-0.112876	-0.249278
probe.13438.HNF4a8_PBM.proPeak1093.15	CCTTCCCTCCTGCTCACTTACAGGCCTCCC	-0.0647244	-0.203882
probe.13441.HNF4a8_PBM.proPeak894.12	CTCAACTCCCTCTGAAGGGAGGGCCAAGCC	-0.117659	-0.266951
probe.13443.HNF4a8_PBM.proPeak356.9	TGAGAGGTGCTGCATGGGCTGAGCCCAGCA	-0.0871792	-0.242679
probe.13445.HNF4a8_PBM.proPeak12.6	CCTCTGCAACCTTTGCTCTCCCTCCTCTCT	-0.0942744	0.887748
probe.13446.HNF4a8_PBM.proPeak949.14	TATTGCCCTCAGGGTTTAGGCCTGGGACCT	-0.0914382	-0.257681
probe.13447.HNF4a8_PBM.proPeak139.2	GCATTAGCCTCTATGTCAGGCCATTTCACC	-0.0845586	-0.239228
probe.13448.HNF4a8_PBM.proPeak1202.10	ATAGCTGACAAGCAAACACAAACTATGACC	-0.0976939	-0.254476
probe.13450.HNF4a8_PBM.proPeak768.2	GAAGACTTGGGGGAGGAGGGCAACCTTTGA	2.10087	4.44942
probe.13453.HNF4a8_PBM.proPeak230.2	GACCTGCAAACAGCACTCTCTGATTACACA	-0.112122	-0.281227
probe.13454.HNF4a8_PBM.proPeak1597.7	AGATCAGATGGGGTGAACTTTGGACCACAT	5.7209	6.9242
probe.13458.HNF4a8_PBM.proPeak1146.2	TCCTTGTTTTTTCATAGGCCTTTATTTGCT	-0.0918985	-0.240143
probe.13459.HNF4a8_PBM.proPeak804.8	GTCTGAATTCTAGTCCTATCACTGTCTAGC	-0.1271	-0.272144
probe.13461.HNF4a8_PBM.proPeak568.6	ACACAGGACTTGATCCAGGGCAAAGGTCAT	7.06816	7.23842
probe.13465.HNF4a8_PBM.proPeak397.1	CTATCTAGCCACATATCACAGCTATTGTAT	-0.107295	-0.254295
probe.13466.HNF4a8_PBM.proPeak160.15	GTCCAAGATGGCAATGTTCCTGCTCTGTCA	-0.0928426	-0.255814
probe.13470.HNF4a8_PBM.proPeak468.1	TATATGTTTTGCAACAAAGGCACTTTGATA	-0.0974225	-0.259546
probe.13471.HNF4a8_PBM.proPeak50.7	GCCTAAGCAGGGCTAGACTTTAACCCCCTT	3.48098	4.81485
probe.13472.HNF4a8_PBM.proPeak496.7	AGTCAGTCAAAATGAATAGTCCTTTAGGAA	-0.088157	-0.254103
probe.13474.HNF4a8_PBM.proPeak675.9	CACAGAAGTGGACCTTCACCAGATACTGAA	-0.0660479	-0.189071
probe.13482.HNF4a8_PBM.proPeak1296.12	TTTTTTCTCTCCCCTTTTAATACAAGTATT	-0.115614	-0.258935
probe.13483.HNF4a8_PBM.proPeak228.11	GTACCTAGGACAAAGCAAACACTCATTTCA	-0.0909181	-0.244705
probe.13484.HNF4a8_PBM.proPeak764.13	ACTTTGAGAGTAAGTTTCTGTCTCACCTGT	-0.10385	-0.264182
probe.13486.HNF4a8_PBM.proPeak1385.10	CTTTTCCTTATCATCACATGTGCAAGGGCA	-0.0995532	-0.232866
probe.13487.HNF4a8_PBM.proPeak1311.7	ATTCACTTTTTGGCCTTTGGCTGTTCGATG	-0.11725	1.57307
probe.13488.HNF4a8_PBM.proPeak1212.7	CTCTGAATCCTCAACATCCAGCACAGTGCT	-0.0962578	-0.239524
probe.13489.HNF4a8_PBM.proPeak648.13	TTCCACCTCCCTCCATGCTGTAGATTGTGG	-0.105564	-0.223325
probe.13491.HNF4a8_PBM.proPeak754.14	CGCTCCCAGAAGCCTCCGGTGTACCTCGCT	-0.091319	-0.236139
probe.13492.HNF4a8_PBM.proPeak308.9	GCATTCCACCCTGGCAGAGGAAAAAGTCCC	-0.083015	-0.244763
probe.13494.HNF4a8_PBM.proPeak1449.15	CTCTTCAGAATGGCCTGCCCATCCCCCCAA	2.76789	3.03577
probe.13495.HNF4a8_PBM.proPeak1170.9	AATGTGCCCAGATAAGAACTGCAAGGCTAG	-0.132443	-0.261445
probe.13498.HNF4a8_PBM.proPeak556.7	GCAGACTTGGATTTTCTCATCCCAGGGATA	-0.0734454	-0.199333
probe.13499.HNF4a8_PBM.proPeak746.6	CAGTAAGTTTACTTCATCTAAGTGGGTCTA	-0.0939261	-0.245269
probe.13500.HNF4a8_PBM.proPeak54.3	AATTAAAGCACATACTTCTTCCTGTTTGAC	-0.139688	-0.278187
probe.13502.HNF4a8_PBM.proPeak1283.9	GTGAACTGTGACCTGATGACAAAGGTGAGA	-0.0951605	-0.241044
probe.13505.HNF4a8_PBM.proPeak372.4	TCTTGTCAAGACCGATTGTGTTTTAGGCAA	-0.0887157	-0.248329
probe.13506.HNF4a8_PBM.proPeak1143.7	ATGTCCTCAGTACACTGCCTCCTTCAAGGA	0.293941	-0.201738
probe.13508.HNF4a8_PBM.proPeak1117.2	AAGACCGGTATTTGAGATATTTTTCAGACC	-0.11827	-0.234067
probe.13509.HNF4a8_PBM.proPeak361.14	AGTCTTGGATCGGGATGATCAATGTGTAGT	-0.0971462	-0.284492
probe.13510.HNF4a8_PBM.proPeak324.5	GCGGAACTTTCCTCTCCGCGGCGCGTGTTC	-0.110935	-0.280601
probe.13515.HNF4a8_PBM.proPeak1021.12	TCAAAGTCCACCCGGCCAGCAGATGAGCCT	-0.11228	-0.234784
probe.13516.HNF4a8_PBM.proPeak881.14	GACGCAGAGAAGCACTGCAGTTTAAGTCTG	-0.115298	-0.259306
probe.13517.HNF4a8_PBM.proPeak601.1	GTAGGTAGTCACTCCACATATTGTAGATAA	-0.0857393	-0.237728
probe.13519.HNF4a8_PBM.proPeak899.15	TCAGATTTGATAGCTGGGCTGTCCACTCAG	-0.105402	-0.243365
probe.13520.HNF4a8_PBM.proPeak534.13	TAATTGCATTCTTTGATGTGCTGGGAGTCA	-0.0884969	-0.240159
probe.13523.HNF4a8_PBM.proPeak698.10	GGGAGATTCCTGACATTCAGTCTTTGTCTT	-0.104767	-0.257948
probe.13525.HNF4a8_PBM.proPeak977.8	CTCCAGGGGACTGCCTCTTCAGGAGGCACT	-0.0999971	-0.24411
probe.13526.HNF4a8_PBM.proPeak1639.2	TCAGATGCAGTCCAGAAGGTCAGGACCACA	-0.118895	1.31671
probe.13527.HNF4a8_PBM.proPeak271.2	CAAATATTAGAACAAACGACGCTCCTATCA	-0.0845307	-0.264597
probe.13528.HNF4a8_PBM.proPeak362.11	TGGCCACTGGCCCAGCGGATTAATATCCAG	-0.0966696	-0.226002
probe.13530.HNF4a8_PBM.proPeak214.13	GAATTGACATTCAATTGCAAGCTTATCTTC	-0.0863303	-0.235399
probe.13539.HNF4a8_PBM.proPeak199.10	AATGGAAGAATCACAGTGTGGGGCAAATCT	-0.096107	-0.242378
probe.13542.HNF4a8_PBM.proPeak904.12	TGGTAAAGTCAATAATCTAGAAACCAGTGA	-0.0942063	-0.291981
probe.13544.HNF4a8_PBM.proPeak1042.6	ACGTTTATTTCTAACAGCTGCAAGTGCCAA	-0.104617	-0.247192
probe.13548.HNF4a8_PBM.proPeak1290.7	TGGCCCTGATTTCAAAGTTCAGTTTGATTA	0.100935	1.72552
probe.13551.HNF4a8_PBM.proPeak331.8	GGATCACAGTCCACTTTGAATCAGGAGAGC	-0.115937	-0.306652
probe.13552.HNF4a8_PBM.proPeak411.11	GAAGATGCAACAGTGACCCAAATATGGTCC	-0.10716	-0.252943
probe.13553.HNF4a8_PBM.proPeak1484.3	GGCCAACAGAGGGGTCAGAGGCCAGAAAAG	-0.09896	2.15249
probe.13554.HNF4a8_PBM.proPeak1296.5	AGGGATTTCAGTGCCCTCATAAGAGACTTT	-0.100769	-0.181618
probe.13555.HNF4a8_PBM.proPeak666.1	CTCCCCCTCCTGCCCTATGTCCTCCAGCTC	1.71197	3.27258
probe.13556.HNF4a8_PBM.proPeak917.4	GGCCCAAGATAAAGGGACAGGGGTCATCAG	-0.0912318	2.61515
probe.13557.HNF4a8_PBM.proPeak1430.3	CAGTGGGGACGCCTTCCCCTGCCACTTTCA	-0.0997205	-0.224564
probe.13558.HNF4a8_PBM.proPeak658.10	CTTTGTTTACTTAACCTTTGATCATATGCA	4.93857	6.06397
probe.13559.HNF4a8_PBM.proPeak1665.10	CATTGTTTATTGTTGCTGATATAGAACACT	-0.0903498	-0.278462
probe.13560.HNF4a8_PBM.proPeak1159.13	TAGAAGAAAGCTTCATAGTGGTTTGACTTT	-0.106908	-0.235753
probe.13562.HNF4a8_PBM.proPeak470.3	CCCCCACTGCCTGACCCCAAGTAATAGCCG	2.76168	3.31918
probe.13563.HNF4a8_PBM.proPeak455.3	TAACAATGTTAACTCACAGTCTGGCAGTGA	-0.0739428	-0.222265
probe.13565.HNF4a8_PBM.proPeak1439.15	CCCCGCGCCGCGTCCCTTCCCCCGGCGCAG	0.0216243	1.84197
probe.13568.HNF4a8_PBM.proPeak597.15	CTTCTGGTTCTTTCTTGGCTGGAGCAGGGT	-0.094531	-0.254265
probe.13570.HNF4a8_PBM.proPeak1269.1	AGTTTTTACTGGACTTGATCCATTCTACCC	-0.0937547	-0.238374
probe.13571.HNF4a8_PBM.proPeak912.13	AGCAAATGTGGACACTTTGAGAGAGGGACA	-0.116344	-0.246789
probe.13573.HNF4a8_PBM.proPeak699.10	GAATGTTTCTGTATCTCTTCGCCTTGCTTA	-0.105238	-0.249987
probe.13575.HNF4a8_PBM.proPeak751.12	GCACAAAGTACAAAAGAGGCTTCCTGGGCC	-0.0806065	-0.266554
probe.13576.HNF4a8_PBM.proPeak1459.14	ACAAAGGTGAGCTTTTATCTTAAGTGAGGT	-0.0937316	-0.234974
probe.13580.HNF4a8_PBM.proPeak808.11	ACAATCAGGGCTAAAGTCAGGGGCAGGTGG	-0.0795925	-0.230837
probe.13582.HNF4a8_PBM.proPeak1069.15	GCCAAATAATAGCATTGTAGTAATAAACAT	-0.076433	-0.209422
probe.13583.HNF4a8_PBM.proPeak905.11	TCTCCATTCAGCATTGCTTGGGAGCAGTCC	-0.102485	-0.249957
probe.13584.HNF4a8_PBM.proPeak249.2	TGAGTATGAGTAGGCTGTAGAGGAGATGTG	-0.0936463	-0.276315
probe.13585.HNF4a8_PBM.proPeak762.1	GAGAGGACTACAGGCCCTGCATTTTTAGGC	-0.100303	-0.281562
probe.13587.HNF4a8_PBM.proPeak1248.4	AAGAAAAAACAGGTGTTCTTTCCCTCCAGC	-0.115615	-0.247055
probe.13588.HNF4a8_PBM.proPeak1236.11	TAATGGCAGAATCAAAGGTCAAAATATCTG	-0.110318	2.47703
probe.13589.HNF4a8_PBM.proPeak997.3	TGGACTTTTATGTTAAGATCAAACAGGGAC	-0.114064	-0.241102
probe.13590.HNF4a8_PBM.proPeak1209.15	GTTCCCTGGGTCGCCAAGCCGGAGGCTTTG	-0.104991	-0.230175
probe.13591.HNF4a8_PBM.proPeak465.7	AAAAAGACGCGGTCTCAGTTAACGGGGACG	-0.0851657	-0.236712
probe.13593.HNF4a8_PBM.proPeak1609.12	CCTGGGCTGGAAAGGCCACCACAAACCCTT	-0.122236	-0.260352
probe.13594.HNF4a8_PBM.proPeak933.9	AAACGATGTGAGGTCTCTGCATACCAGGTA	-0.10809	-0.25774
probe.13595.HNF4a8_PBM.proPeak1190.14	ACCTTCACCCTGCTGTAAATAAAATGAGAT	-0.107609	-0.260673
probe.13599.HNF4a8_PBM.proPeak4.6	CAGGTTCTCTTTACTGAACGCTGCGCATAC	-0.0927217	-0.275007
probe.13600.HNF4a8_PBM.proPeak1556.14	AATCCCAGGGTCAGAGGTCGCGAGGGAGAG	-0.106663	2.70701
probe.13601.HNF4a8_PBM.proPeak876.11	AAAGGGTGTTGTGACTACCTGGTTAAAAGG	-0.118439	-0.267747
probe.13602.HNF4a8_PBM.proPeak1074.1	GCTGTTCCTTTCCTGCTGTTCCTTCAACAC	-0.130119	-0.257125
probe.13603.HNF4a8_PBM.proPeak1548.2	TAGTCTTCTTTGGGGCTTAGATAGCAGTGT	-0.107212	-0.266927
probe.13606.HNF4a8_PBM.proPeak548.11	CCTTAAGAGCAGTCTGCTCAAGTCTTTTAG	-0.105773	-0.255575
probe.13612.HNF4a8_PBM.proPeak509.9	CAAGGGCTTACAACTCTAAGGGGGAAAGTC	-0.102612	-0.237653
probe.13614.HNF4a8_PBM.proPeak66.8	TATGGACCTTGTCCCTGGATTGTGTTGCAC	-0.0800472	1.37126
probe.13616.HNF4a8_PBM.proPeak1435.10	CCTCGACCTTCGGCTGGGGATGAAGGGGGC	-0.107465	-0.300429
probe.13621.HNF4a8_PBM.proPeak583.7	ACTTCTTTGAAGAAGACAAAACAGCGTACT	-0.0931795	-0.253154
probe.13622.HNF4a8_PBM.proPeak475.10	CACAAACATACAACCATCAAAGGTCACTTT	1.95733	4.31354
probe.13628.HNF4a8_PBM.proPeak669.6	AGGGACTAAGCTTGTAGACCAAGGAGGCCT	-0.110451	-0.269684
probe.13630.HNF4a8_PBM.proPeak516.8	CAGCTTTGAAGACTCTCTTTCTATAGTTAT	-0.0601231	-0.205094
probe.13631.HNF4a8_PBM.proPeak1086.10	AACAGCAGCCACATTCCATGAGCTGGCCTC	-0.10219	-0.276624
probe.13633.HNF4a8_PBM.proPeak1583.14	GTTTTTTGGGCCCCTAGACTCAATAGAATG	-0.0843659	-0.253043
probe.13634.HNF4a8_PBM.proPeak1385.6	TCAAAGGCAGCCTTCGTTTGCTTTTCCTTA	-0.105227	-0.260035
probe.13637.HNF4a8_PBM.proPeak1652.2	AAAATTAAGGTTCAAAGGGAAAAAATAATC	-0.114926	-0.237166
probe.13640.HNF4a8_PBM.proPeak1651.12	TTTCTGTCTAGGTGCCAGAATTGCTGCTCC	-0.0979192	-0.233378
probe.13642.HNF4a8_PBM.proPeak1086.1	CATTCTCAGCTGCCACTGGAAGCTCTTCTG	-0.121208	-0.256331
probe.13644.HNF4a8_PBM.proPeak1251.15	TCGCACTTCAGCACCATAAAGATAAGCAAG	-0.101324	-0.249174
probe.13645.HNF4a8_PBM.proPeak1489.6	ATTCCCTCCAGCAGGGGATGCCCTTTGACC	7.26349	7.51057
probe.13646.HNF4a8_PBM.proPeak466.6	CGCCTGCAGAAACTTTCTTTTTGTTGTTAG	-0.0837871	-0.218596
probe.13649.HNF4a8_PBM.proPeak237.9	CCCTCTTTAGGGTAGCCTGGGTTAAAGTCC	5.01033	6.02834
probe.13650.HNF4a8_PBM.proPeak1499.11	GGCCGCCCAAGCGAATATGTCAGGCTCAGG	-0.0843601	-0.209685
probe.13651.HNF4a8_PBM.proPeak1067.6	AACCTCTTGATCCTGAGTTTTTCCCATTCA	-0.113674	-0.25445
probe.13653.HNF4a8_PBM.proPeak1005.7	GGTTAAGGAAACAAGGGTACCAACAGGTCC	-0.0932714	-0.23308
probe.13654.HNF4a8_PBM.proPeak21.9	CAGTTTGAAATTAGGCAATATGAGTAGAGC	-0.0877205	-0.262222
probe.13655.HNF4a8_PBM.proPeak376.6	AGTTGGTGAGAACAGAGTCTCCGAGGAACC	-0.0961453	-0.27056
probe.13656.HNF4a8_PBM.proPeak232.5	GCTGCAGCCTTAAGAGAGTTCAGTTATCAT	-0.0858937	-0.221643
probe.13658.HNF4a8_PBM.proPeak1576.10	AAGGTAGGTAAGGGGGAATGCCAACAGGTC	-0.0756971	-0.230624
probe.13659.HNF4a8_PBM.proPeak370.2	CACATCACTGGCCAAAGGTAATAGGAAAAG	-0.0871691	-0.253128
probe.13660.HNF4a8_PBM.proPeak1567.12	AGTTTTGCAACATACTGAAAAAGGGTTGTG	-0.102608	-0.23586
probe.13663.HNF4a8_PBM.proPeak1547.12	GCTCCGCCGGACCGGCCAAACTGGTTTCTC	-0.107192	-0.263576
probe.13664.HNF4a8_PBM.proPeak1120.7	ATTTGTGCTTATTTCCCATCAAGGATCAAG	-0.125157	-0.256495
probe.13665.HNF4a8_PBM.proPeak471.8	ATTAATATATTCATAACACTTGTATGACCT	-0.100626	-0.260856
probe.13667.HNF4a8_PBM.proPeak101.4	AAGGCAATATCACTTGTTTGCACAAAGGGT	-0.09006	-0.254338
probe.13669.HNF4a8_PBM.proPeak1591.11	CATGTAATCAAACTGAACTTTGAAACAAGC	0.743499	3.17976
probe.13675.HNF4a8_PBM.proPeak1031.13	AAGATTTCAGTAGCAAACCAATTCGCATAG	-0.093489	-0.259062
probe.13676.HNF4a8_PBM.proPeak832.15	GAGCTCAAATGACAGAACAGTCCAGAGATT	-0.0921837	-0.220715
probe.13680.HNF4a8_PBM.proPeak666.5	CCTCCAGCTCTTGGGGAACAATCGCCACTG	-0.0958852	-0.26976
probe.13685.HNF4a8_PBM.proPeak439.10	AGGTATTTTAAGTCACCAGATGAGATAGGA	-0.096665	-0.233647
probe.13686.HNF4a8_PBM.proPeak1004.6	GAAAGTATGGGTCAGCCCTGCCATCTTGTG	-0.0960401	-0.243925
probe.13692.HNF4a8_PBM.proPeak1486.14	GAGTAAGGCGGTTCTTGTCTAAGAGTTTTC	-0.0919857	-0.232463
probe.13693.HNF4a8_PBM.proPeak679.12	TGATGAAACTCCTTCCCTTTCATGTTGAAC	-0.106462	-0.255324
probe.13694.HNF4a8_PBM.proPeak590.8	TCAAGAGAAATGTTATCTCAGTAGACTAAC	-0.119267	-0.248857
probe.13697.HNF4a8_PBM.proPeak92.7	ACAGGGCAAGGAACGGAATGTGTGATAAGG	-0.0845888	-0.227799
probe.13701.HNF4a8_PBM.proPeak1622.2	TGCTGGGCCCATTTTCCCATGGTCTGTAGA	-0.0865455	-0.26544
probe.13702.HNF4a8_PBM.proPeak1220.7	ATGGAGCTGGAGGGCAAAGGTCAGAGGCTG	5.67447	6.58186
probe.13703.HNF4a8_PBM.proPeak896.15	TACCTGTACGTTACTCTGTACCTCGTGGGT	-0.0833451	-0.230615
probe.13704.HNF4a8_PBM.proPeak436.7	TCTTGGCAGTGATCAGTGTTGAGAATCCCT	-0.10506	-0.230755
probe.13705.HNF4a8_PBM.proPeak202.13	TTATATCAACTACTTTTGCTCTGTTGAAGA	-0.120225	-0.258814
probe.13706.HNF4a8_PBM.proPeak977.10	CTGCCTCTTCAGGAGGCACTGATAAGCGTA	-0.101677	-0.245346
probe.13709.HNF4a8_PBM.proPeak508.4	AATTGACCTTTGATCACTCATGGGCAAGAT	3.47099	5.26363
probe.13710.HNF4a8_PBM.proPeak704.7	ACTTCATTCAGGTAGCAGGCCTCAGAGATA	-0.101544	-0.281282
probe.13711.HNF4a8_PBM.proPeak389.5	CCGGACATGGAGAGGTGAGACACGTGTGCC	-0.122402	-0.265507
[truncated: 46,307 more rows]
